# Supplementary material for: The telomere length landscape of prostate cancer
Source: Nat Commun. 2021 Nov 25;12:6893. doi: 10.1038/s41467-021-27223-6 (PMC8617305; doi:10.1038/s41467-021-27223-6)
Supplement: Supplementary file 4 — Supplementary Data 1 [file 41467_2021_27223_MOESM4_ESM.xlsx]

## Sheet: Intermediate Risk
Supplementary Data 1. Clinical and Genomic Features of Tumours
Patient ID	Accession	TelSeq TL	TelSeq NL	Telomerehunter NL	Telomerehunter TL	Normal WGS Coverage	Tumour WGS coverage	Pathologic ISUP grade	T category	Pre-treatment prostate specific antigen (PSA)	Age at treatment	Had a biochemical relapse (BCR)	Time to BCR	Number of SNVs	Number of GRs	Number of Indels	ETS status	Percent Genome Altered (PGA)	Tumour purity	Number of fusions	Has Methylation	Has RNA-Seq	Has Mass Spectrometry	Non-tumour tissue
Baca.01-28	phs000447.v1.p1	3.28741	5.47129	553.624	336.918	37.0463	55.3842	4	T3a	14	61	NA	NA	3094	116	170	1	0.945656	0.76	NA	No	No	No	Normal adjacent
Baca.02-1431	phs000447.v1.p1	3.70998	3.55009	364.342	NA	37.9598	78.1305	4	T2a	7.1	64	NA	NA	748	183	109	0	0.0111425	0.38	NA	No	No	No	Blood
Baca.03-1426	phs000447.v1.p1	3.42652	5.62688	566.956	349.938	35.0256	42.6827	3	T2c	13.9	69	NA	NA	2381	118	144	1	0.0919822	0.78	NA	No	No	No	Normal adjacent
Baca.03-2345	phs000447.v1.p1	4.80022	7.34781	706.834	468.507	34.9863	67.8895	2	T2c	7	56	NA	NA	1677	76	116	1	0.0287141	0.58	NA	No	No	No	Normal adjacent
Baca.03-3125	phs000447.v1.p1	3.00556	3.88178	392.555	304.535	38.8692	71.3395	1	T3a	10.1	68	NA	NA	2878	103	219	0	4.78933	0.69	NA	No	No	No	Blood
Baca.03-728	phs000447.v1.p1	5.45148	4.5819	448.245	518.557	37.9258	65.3235	2	T3a	12.9	54	NA	NA	288	28	11	0	0.00298942	0.65	NA	No	No	No	Normal adjacent
Baca.04-1084	phs000447.v1.p1	3.99371	6.97352	668.984	413.987	36.1873	65.2782	2	T3a	22	65	NA	NA	2564	102	133	1	4.95248	0.73	NA	No	No	No	Normal adjacent
Baca.04-1243	phs000447.v1.p1	4.31334	5.60374	559.392	423.26	23.553	69.262	2	T3a	7.3	63	NA	NA	2521	108	179	1	11.1236	0.39	NA	No	No	No	Normal adjacent
Baca.05-1657	phs000447.v1.p1	3.52679	5.85635	587.669	350.7	17.2503	55.3218	2	T2b	9.3	47	NA	NA	1291	38	83	1	3.25626	0.59	NA	No	No	No	Normal adjacent
Baca.05-2709	phs000447.v1.p1	4.17227	5.54244	567.897	411.585	35.8637	73.816	4	T3a	8	55	NA	NA	1907	51	92	1	0.516484	0.53	NA	No	No	No	Normal adjacent
Baca.05-3595	phs000447.v1.p1	3.30641	3.94389	413.051	333.721	39.7017	65.2573	2	T2c	7.2	64	NA	NA	2498	75	139	0	0.0127184	0.65	NA	No	No	No	Normal adjacent
Baca.05-3852	phs000447.v1.p1	4.98558	9.37169	882.065	477.648	34.8067	55.8031	3	T3a	12.5	62	NA	NA	1502	119	110	1	3.35225	0.7	NA	No	No	No	Normal adjacent
Baca.05-620	phs000447.v1.p1	4.09266	5.27891	535.751	411.091	35.3347	55.4561	3	T3a	5.8	59	NA	NA	2717	318	199	0	20.2869	0.79	NA	No	No	No	Normal adjacent
Baca.06-1749	phs000447.v1.p1	4.84613	4.25541	445.42	469.064	12.3943	76.8084	3	T2c	6.7	60	NA	NA	1621	301	162	0	8.7437	0.69	NA	No	No	No	Normal adjacent
Baca.06-3199	phs000447.v1.p1	2.08483	3.73966	378.32	222.402	35.7745	75.226	3	T3a	25	54	NA	NA	1854	78	153	1	6.00947	0.73	NA	No	No	No	Blood
Baca.07-144	phs000447.v1.p1	4.2542	5.33947	526.223	430.278	36.9508	69.3301	2	T3a	2.7	65	NA	NA	2528	72	199	1	8.20296	0.7	NA	No	No	No	Normal adjacent
Baca.07-3258	phs000447.v1.p1	2.65204	4.17716	410.433	276.61	34.751	49.0839	5	T3a	4.2	56	NA	NA	2168	74	82	1	9.35994	0.73	NA	No	No	No	Normal adjacent
Baca.07-360	phs000447.v1.p1	2.84988	4.30243	443.83	287.649	38.3844	68.627	4	T2c	16.7	57	NA	NA	1892	108	134	0	9.19459	0.66	NA	No	No	No	Normal adjacent
Baca.07-4610	phs000447.v1.p1	1.92562	4.28878	419.012	198.543	51.6254	68.3407	2	T3a	5.6	69	NA	NA	2439	108	160	1	7.98351	0.8	NA	No	No	No	Normal adjacent
Baca.07-4814	phs000447.v1.p1	5.75844	8.97758	811.967	554.289	35.603	60.5757	5	T3b	5.2	54	NA	NA	930	89	71	1	0.0900355	1	NA	No	No	No	Normal adjacent
Baca.07-4941	phs000447.v1.p1	4.89766	4.82471	529.649	495.611	29.0133	95.1456	1	T2c	4.1	57	NA	NA	2195	171	159	1	3.5105	0.51	NA	No	No	No	Normal adjacent
Baca.07-5021	phs000447.v1.p1	3.96715	5.84033	595.512	403.171	31.5407	67.0176	1	T2c	6.4	58	NA	NA	1033	59	82	0	0.865809	0.69	NA	No	No	No	Normal adjacent
Baca.07-5037	phs000447.v1.p1	3.80933	7.56714	740.846	376.685	33.0722	63.5313	3	T3a	11	68	NA	NA	1811	70	131	1	0.168267	0.59	NA	No	No	No	Normal adjacent
Baca.07-5318	phs000447.v1.p1	3.52358	3.4935	365.501	351.199	36.8562	53.4073	2	T3a	6.6	70	NA	NA	2368	69	123	0	1.89512	0.57	NA	No	No	No	Normal adjacent
Baca.07-837	phs000447.v1.p1	4.21287	5.4556	521.838	413.918	37.7502	70.4076	3	T3a	7.8	69	NA	NA	2656	300	268	0	9.15563	0.53	NA	No	No	No	Normal adjacent
Baca.08-1042	phs000447.v1.p1	3.60078	3.81276	470.372	355.124	35.1102	65.4969	2	T3a	8.4	66	NA	NA	1820	75	168	1	0.0222207	0.6	NA	No	No	No	Blood
Baca.08-1541	phs000447.v1.p1	5.58535	4.00361	400.544	533.762	37.5836	60.0003	3	T2c	22	68	NA	NA	1984	143	171	0	0.276932	0.55	NA	No	No	No	Normal adjacent
Baca.08-2153	phs000447.v1.p1	3.18762	7.13787	789.066	315.672	29.8638	52.3619	3	T3a	7.8	55	NA	NA	1723	51	77	1	0.218295	0.58	NA	No	No	No	Normal adjacent
Baca.08-217	phs000447.v1.p1	3.14714	5.27585	540.444	324.072	35.528	63.2777	2	T3a	18.1	59	NA	NA	1990	44	132	0	6.17484	0.79	NA	No	No	No	Normal adjacent
Baca.08-2455	phs000447.v1.p1	3.10881	4.21087	447.478	310.343	62.8734	57.7117	4	T3b	23	68	NA	NA	2252	49	117	1	1.82152	0.56	NA	No	No	No	Normal adjacent
Baca.08-4154	phs000447.v1.p1	2.71822	5.14716	505.17	273.963	34.2684	74.8868	2	T4	36	58	NA	NA	2648	75	172	0	10.5815	0.69	NA	No	No	No	Normal adjacent
Baca.08-492	phs000447.v1.p1	2.29867	3.34507	357.017	275.583	38.107	90.9639	2	T2c	11.4	56	NA	NA	2284	103	151	1	0.102055	0.76	NA	No	No	No	Normal adjacent
Baca.08-501	phs000447.v1.p1	3.54815	5.91242	645.447	368.597	34.9286	73.621	1	T2c	7.1	63	NA	NA	1698	60	159	1	8.63683	0.72	NA	No	No	No	Normal adjacent
Baca.08-556	phs000447.v1.p1	2.58037	3.40532	337.042	259.327	40.9397	72.0298	3	T3a	6.7	63	NA	NA	2870	710	416	0	3.36037	0.58	NA	No	No	No	Normal adjacent
Baca.08-5852	phs000447.v1.p1	1.85999	3.75532	379.726	202.048	34.6714	54.7471	1	T2c	12.6	51	NA	NA	1153	36	79	0	0.134448	1	NA	No	No	No	Normal adjacent
Baca.08-716	phs000447.v1.p1	3.80467	4.65801	458.797	377.872	38.393	56.2471	2	T3a	4.1	59	NA	NA	2181	127	153	0	0.00118614	0.6	NA	No	No	No	Normal adjacent
Baca.08-784	phs000447.v1.p1	1.65832	6.14562	589.288	192.355	51.074	47.6948	3	T2c	43.2	52	NA	NA	1884	36	111	1	4.36215	0.75	NA	No	No	No	Normal adjacent
Baca.09-146	phs000447.v1.p1	3.26411	5.38725	521.633	324.221	38.3292	63.5481	2	T3a	11.3	61	NA	NA	1212	47	81	1	0.00717818	0.48	NA	No	No	No	Normal adjacent
Baca.09-37	phs000447.v1.p1	3.58133	5.18638	515.512	361.798	35.6836	46.6495	2	T3b	9	76	NA	NA	2257	62	125	1	1.91256e-07	0.63	NA	No	No	No	Normal adjacent
Baca.09-396	phs000447.v1.p1	4.16872	3.5138	373.846	428.393	34.6705	50.3285	2	T2c	6.5	67	NA	NA	245	26	14	0	0.00269431	0.56	NA	No	No	No	Normal adjacent
Baca.09-3983	phs000447.v1.p1	2.05977	2.87034	298.469	217.816	36.3325	76.6119	5	T3b	4.5	64	NA	NA	2872	61	131	1	27.4891	0.85	NA	No	No	No	Normal adjacent
Baca.09-601	phs000447.v1.p1	3.35692	6.78386	645.427	330.513	37.9193	64.5369	5	T3a	5.8	66	NA	NA	2751	100	256	0	0.293054	1	NA	No	No	No	Normal adjacent
Baca.09-628	phs000447.v1.p1	3.01767	4.89925	511.599	312.869	33.5485	64.3836	1	T3b	5.3	65	NA	NA	1516	86	118	0	0.0113579	0.57	NA	No	No	No	Normal adjacent
Baca.09-730	phs000447.v1.p1	2.98791	4.16908	450.388	302.553	34.5993	61.7058	4	T2c	6.5	66	NA	NA	2247	38	130	0	2.23992	1	NA	No	No	No	Normal adjacent
Baca.STID0000000410	phs000447.v1.p1	4.52627	3.34399	410.635	490.923	27.7744	45.2264	1	T2c	4.5	60	NA	NA	335	26	13	0	0.00404448	0.83	NA	No	No	No	Blood
Baca.STID0000000415	phs000447.v1.p1	1.96607	3.94762	412.815	213.547	30.7822	62.7446	4	T3a	7.6	71	NA	NA	2634	72	169	1	16.2893	0.9	NA	No	No	No	Blood
Baca.STID0000002525	phs000447.v1.p1	2.74627	4.50299	463.459	281.619	33.328	50.6459	2	T2c	4.7	46	NA	NA	1654	205	129	0	1.09743	0.76	NA	No	No	No	Blood
Baca.STID0000002621	phs000447.v1.p1	3.82093	5.90962	594.149	384.807	34.221	60.8304	2	T2c	5	51	NA	NA	1747	68	113	1	0.00835255	0.9	NA	No	No	No	Blood
Baca.STID0000002682	phs000447.v1.p1	2.21579	3.85136	402.218	237.227	37.3051	70.4746	3	T2c	7.6	71	NA	NA	2453	141	238	0	13.6702	0.75	NA	No	No	No	Blood
Baca.STID0000002741	phs000447.v1.p1	2.21763	3.51586	459.947	236.457	34.0801	66.3841	4	T3a	5	73	NA	NA	2659	76	237	0	7.74844	0.65	NA	No	No	No	Blood
Baca.STID0000002872	phs000447.v1.p1	2.31439	3.89041	402.537	238.161	34.9382	69.5893	2	T3a	6	62	NA	NA	1482	25	81	1	0.0173274	1	NA	No	No	No	Blood
Baca.STID0000003042	phs000447.v1.p1	3.35119	4.51149	487.533	349.563	35.0383	32.6357	2	T2c	3.3	67	NA	NA	3488	457	202	0	4.15733	0.72	NA	No	No	No	Blood
Baca.STID0000003127	phs000447.v1.p1	2.41621	3.78816	406.561	253.765	38.2497	65.9803	2	T2c	4.2	55	NA	NA	1517	40	141	0	0.00227263	0.63	NA	No	No	No	Blood
Berger0508	phs000330.v1.p1	1.51535	4.48852	431.307	173.911	31.2594	29.1227	2	T2c	7.8	57	NA	NA	1573	78	106	0	NA	0.71	NA	No	No	No	Blood
Berger0581	phs000330.v1.p1	3.03301	2.88236	268.473	302.736	24.2932	26.017	5	T3b	9.2	69	NA	NA	1743	66	86	1	NA	0.59	NA	No	No	No	Blood
Berger1701	phs000330.v1.p1	4.50857	5.34439	2175.2	1928.72	35.7236	35.044	2	T3a	2.1	62	NA	NA	2305	84	122	1	NA	0.49	NA	No	No	No	Blood
Berger1783	phs000330.v1.p1	2.84147	4.22634	433.223	300.818	28.795	28.282	4	T2c	9.8	66	NA	NA	2604	105	119	0	NA	0.71	NA	No	No	No	Blood
Berger2832	phs000330.v1.p1	3.3249	3.1104	1015.54	341.032	32.8859	33.63	2	T2c	6.6	66	NA	NA	2089	50	86	1	NA	0.63	NA	No	No	No	Blood
Berger3027	phs000330.v1.p1	2.87625	5.34296	562.459	312.423	26.3268	27.5396	4	T3b	10.2	66	NA	NA	2771	128	174	0	NA	0.74	NA	No	No	No	Blood
Berger3043	phs000330.v1.p1	2.80209	5.8239	574.351	298.125	33.5095	32.414	2	T2c	7.2	69	NA	NA	1985	54	143	0	NA	0.69	NA	No	No	No	Blood
CPCG0001	EGAS00001000900	1.98229	2.89461	266.282	190.188	41.3073	54.3306	2	T2b	7.7	69.4	TRUE	9.5775	2201	48	176	1	7.4327	0.66	NA	No	No	No	Blood
CPCG0003	EGAS00001000900	1.92721	2.80099	244.701	170.48	28.501	49.8706	2	T2a	10	71.77	TRUE	4.92583	3554	22	197	0	16.6079	0.6	NA	No	No	No	Blood
CPCG0004	EGAS00001000900	2.58828	3.46861	313.265	245.078	51.2616	71.6047	4	T2b	14.1	76.45	TRUE	4.4275	2511	34	197	1	10.4537	0.61	NA	No	No	No	Blood
CPCG0005	EGAS00001000900	2.29924	3.57652	322.675	208.927	28.6856	54.6302	1	T2a	5.4	72.49	FALSE	5.85333	1284	9	104	1	1.28811	0.77	NA	No	No	No	Blood
CPCG0006	EGAS00001000900	2.91593	2.97025	271.676	268.821	55.2445	50.5181	3	T2b	8.4	73.54	FALSE	8.34	3819	24	11	0	13.8137	0.5	NA	No	No	No	Blood
CPCG0007	EGAS00001000900	2.87633	3.9671	360.509	267.339	43.55	56.9018	4	T1c	8.4	65.89	TRUE	4.3175	2843	39	209	0	10.6363	0.63	NA	Yes	No	No	Blood
CPCG0008	EGAS00001000900	4.02284	4.01162	374.968	378.218	69.3494	31.8259	2	T2a	4.7	74.35	TRUE	5.91417	2987	19	5	1	10.5767	0.47	NA	No	No	No	Blood
CPCG0015	EGAS00001000900	3.59752	3.15207	288.086	331.273	32.8348	58.0209	4	T2a	5.6	69.96	TRUE	4.26583	1247	29	131	1	3.33592	0.47	NA	No	No	No	Blood
CPCG0019	EGAS00001000900	3.39155	4.09739	373.001	305.119	29.5562	51.5539	5	T2a	7.3	71.38	TRUE	7.57333	843	34	117	1	3.46358	0.7	NA	No	No	No	Blood
CPCG0020	EGAS00001000900	2.52121	3.67777	337.558	232.492	36.01	59.0468	2	T1c	16	70.84	TRUE	8.64333	2133	22	204	0	0.210008	0.53	NA	No	No	No	Blood
CPCG0022	EGAS00001000900	1.58724	3.31169	307.672	320.259	50.575	86.8666	1	T1c	12.6	70.35	FALSE	6.74583	297	60	0	0	0.00153945	0.83	NA	No	No	No	Blood
CPCG0027	EGAS00001000900	4.33899	4.95259	466.776	400.112	31.2169	57.7955	1	T1c	5	64.57	TRUE	4.27667	478	10	95	0	0.710323	0.53	NA	Yes	No	No	Blood
CPCG0030	EGAS00001000900	2.58792	3.87068	365.967	256.195	39.1107	101.415	4	T1c	8	73.06	TRUE	5.6075	2017	136	170	0	1.84532	0.61	NA	No	No	No	Blood
CPCG0036	EGAS00001000900	2.99662	3.21773	314.523	285.602	34.072	59.3231	2	T2a	5.3	75.93	FALSE	7.7425	2379	30	200	0	10.2029	0.64	NA	No	No	No	Blood
CPCG0040	EGAS00001000900	2.02193	4.00555	363.647	182.418	35.4446	55.3237	2	T1c	9	71.46	FALSE	11.5542	3067	64	231	0	4.88925	0.67	NA	Yes	No	No	Blood
CPCG0042	EGAS00001000900	2.90213	4.27226	388.896	268.24	34.9637	51.546	3	T2b	5.6	75.54	TRUE	7.84417	2664	141	207	0	6.61917	0.64	NA	No	No	No	Blood
CPCG0046	EGAS00001000900	1.03288	4.10469	394.822	135.334	35.198	50.7388	3	T1c	5.1	79.41	FALSE	8.39417	1158	233	200	0	2.65932	0.48	NA	No	No	No	Blood
CPCG0047	EGAS00001000900	1.93182	3.31629	305.192	176.844	35.5226	62.0661	3	T2c	13.2	71.92	TRUE	6.46417	2947	55	242	1	1.68073	0.62	NA	Yes	No	No	Blood
CPCG0048	EGAS00001000900	3.49511	3.28597	300.635	326.295	40.0497	58.2093	1	T2b	5.1	74.3	TRUE	4.635	1153	20	99	1	3.37066	0.46	NA	Yes	No	No	Blood
CPCG0050	EGAS00001000900	2.89611	4.12322	330.288	268.78	41.7992	68.3881	1	T1c	7.7	75.78	FALSE	6.23667	2310	51	159	0	0.0459163	0.71	NA	No	No	No	Blood
CPCG0057	EGAS00001000900	3.30234	4.28862	398.752	310.017	37.9399	55.6935	1	T2a	10	70.44	FALSE	13.8017	1948	57	141	1	7.91467	0.6	NA	Yes	No	No	Blood
CPCG0063	EGAS00001000900	3.37603	3.83812	353.874	306.881	36.6	50.151	3	T2a	3.8	68.61	FALSE	7.02	2997	17	395	0	14.3447	0.55	NA	No	No	No	Blood
CPCG0070	EGAS00001000900	4.85523	4.1596	389.609	436.53	45.5104	60.7527	1	T2a	5.9	67.34	FALSE	11.7017	1404	121	75	1	0.611726	0.41	NA	No	No	No	Blood
CPCG0071	EGAS00001000900	1.69172	3.6218	315.859	158.009	35.0549	50.6906	3	T1c	14.7	74.94	FALSE	7.08833	1362	23	135	1	0.849855	0.86	NA	No	No	No	Blood
CPCG0072	EGAS00001000900	5.32228	4.58302	421.938	481.472	31.5075	57.6954	5	T2a	9.3	75.66	FALSE	10.905	832	22	117	0	4.89804	0.59	NA	Yes	No	No	Blood
CPCG0073	EGAS00001000900	1.93921	3.32672	481.122	195.146	43.1824	66.7249	3	T1c	10.3	71.58	TRUE	2.62833	2488	29	193	1	14.6921	0.74	NA	Yes	No	No	Blood
CPCG0075	EGAS00001000900	1.75848	4.66501	430.664	172.401	36.8403	64.2844	4	T2a	4.1	70.8	TRUE	12.03	1987	51	134	1	2.92966	0.59	NA	No	No	No	Blood
CPCG0076	EGAS00001000900	2.89689	2.69735	422.117	270.922	40.7028	66.9682	1	T2a	12.7	76.63	TRUE	4.62667	2289	166	262	0	11.6423	0.6	NA	No	No	No	Blood
CPCG0078	EGAS00001000900	2.88671	4.17575	387.625	273.975	42.6014	54.3365	3	T2b	3.3	60.96	TRUE	4.29	3454	40	349	0	11.7997	0.51	NA	Yes	No	No	Blood
CPCG0081	EGAS00001000900	4.12991	4.18861	389.56	375.356	41.3697	76.9829	3	T2a	17.8	75.05	TRUE	7.66917	2252	73	176	1	8.86437	0.72	NA	No	No	No	Blood
CPCG0082	EGAS00001000900	2.40626	3.69795	337.829	220.338	38.1694	70.0256	3	T2a	7.8	70.3	FALSE	10.3683	2612	34	245	1	9.04256	0.83	NA	No	No	No	Blood
CPCG0083	EGAS00001000900	3.57007	3.92286	357.021	331.133	46.3479	52.8577	2	T2b	12.7	61.47	TRUE	6.2125	2525	38	156	1	11.5938	0.61	NA	Yes	No	No	Blood
CPCG0084	EGAS00001000900	4.24317	5.17839	525.517	387.193	20.3078	61.678	1	T2b	7	70.78	TRUE	8.3975	253	35	91	0	0.708216	0.62	NA	No	No	No	Blood
CPCG0087	EGAS00001000900	3.34485	3.7863	343.622	301.242	44.524	54.6235	2	T1c	9.4	72.82	TRUE	3.7975	3451	63	164	1	6.34418	0.63	NA	Yes	No	No	Blood
CPCG0090	EGAS00001000900	2.38545	3.831	365.346	226.428	50.9274	79.3368	1	T1c	11.2	77.59	TRUE	8.79417	2241	125	215	0	1.93198	0.56	NA	No	No	No	Blood
CPCG0094	EGAS00001000900	1.63662	4.48365	415.058	171.321	39.1445	63.797	3	T2b	16.41	77.58	TRUE	8.61083	2386	53	206	0	14.2463	0.48	NA	Yes	No	No	Blood
CPCG0095	EGAS00001000900	3.21055	2.82818	261.828	295.763	52.467	62.0643	3	T2a	4	68.53	TRUE	10.5983	1338	35	87	1	7.33083	0.71	NA	No	No	No	Blood
CPCG0096	EGAS00001000900	2.98762	3.36398	503.279	287.195	41.537	54.88	1	T1c	6.1	71.15	TRUE	6.02917	2476	44	242	1	3.408	0.57	NA	No	No	No	Blood
CPCG0097	EGAS00001000900	4.10888	5.08841	517.342	385.251	52.3811	63.8313	1	T1c	13.7	75.12	FALSE	11.9183	794	197	97	0	1.93663	0.5	NA	No	No	No	Blood
CPCG0098	EGAS00001000900	3.80911	4.12125	386.947	358.874	65.2574	57.04	3	T1c	7.5	80.65	TRUE	3.69083	4016	61	265	0	10.152	0.7	NA	No	No	No	Blood
CPCG0099	EGAS00001000900	2.3171	4.06779	366.401	223.533	45.6997	60.9861	2	T2c	6.96	66.17	FALSE	8.0794	4296	108	279	0	16.1531	0.63	NA	Yes	No	No	Blood
CPCG0100	EGAS00001000900	2.26753	2.73931	257.84	212.627	44.3091	66.1632	3	T2c	5.56	55.32	TRUE	0.336756	2698	80	183	1	13.8288	0.62	37	Yes	Yes	Yes	Blood
CPCG0102	EGAS00001000900	1.92735	2.74768	249.004	177.156	57.6175	61.5298	4	T3b	8.65	58.05	FALSE	11.1266	681	6	79	0	0.0477294	0.68	NA	Yes	No	Yes	Blood
CPCG0103	EGAS00001000900	2.36736	3.2464	301.89	221.432	57.9798	73.8389	2	T3b	5.2	65.01	TRUE	3.75633	2299	53	183	1	0.330256	0.7	NA	No	No	Yes	Blood
CPCG0114	EGAS00001000900	3.19908	2.74885	248.545	276.027	56.4442	64.7572	3	T2b	4.4	67.66	FALSE	6.56	1143	9	18	1	2.42812	1	NA	Yes	No	No	Blood
CPCG0117	EGAS00001000900	3.68538	3.1378	305.317	339.919	35.5023	56.6538	2	T2a	10.1	71.31	TRUE	7.92333	2047	158	122	0	9.28948	0.63	NA	Yes	No	No	Blood
CPCG0121	EGAS00001000900	4.04646	3.23432	318.025	385.647	28.739	63.8593	2	T1c	7.2	63.52	FALSE	10.8342	2059	45	148	1	5.50292	0.88	NA	No	No	No	Blood
CPCG0122	EGAS00001000900	3.78388	3.49894	331.744	344.727	40.4827	77.3155	1	T1c	6.4	65.64	FALSE	8.10417	956	18	180	0	0	0.7	NA	No	No	No	Blood
CPCG0123	EGAS00001000900	2.87965	2.32392	218.743	260.662	40.741	67.586	2	T2a	8.8	70.67	TRUE	9.7575	2762	86	256	1	2.87073	0.67	NA	No	No	No	Blood
CPCG0124	EGAS00001000900	2.7756	3.03619	288.57	260.639	56.7147	66.8953	3	T2a	7.2	72.05	FALSE	9.94917	2518	132	181	1	2.85703	0.52	NA	No	No	No	Blood
CPCG0126	EGAS00001000900	2.96823	3.47451	495.98	276.133	37.706	61.7455	1	T2a	6.1	69.95	FALSE	11.7542	1356	36	182	1	NA	0.65	NA	No	No	No	Blood
CPCG0127	EGAS00001000900	5.11875	4.32205	592.82	472.731	35.2822	63.7738	2	T2a	29.9	54.43	FALSE	6.65583	509	15	69	0	0.0746178	0.65	NA	Yes	No	No	Blood
CPCG0128	EGAS00001000900	2.7233	2.97582	307.216	271.401	40.1679	74.6603	2	T1c	30.3	70.2	TRUE	11.88	2822	92	185	0	3.35005	0.73	NA	No	No	No	Blood
CPCG0154	EGAS00001000900	2.7619	3.20306	301.248	251.388	35.2622	57.1277	1	T2a	13.8	55.43	FALSE	12.1617	1252	43	118	1	0.0855624	0.97	NA	Yes	No	No	Blood
CPCG0158	EGAS00001000900	2.43769	3.71698	353.24	254.181	40.0035	65.5068	2	T1c	10	70.29	FALSE	8.36667	2725	99	163	1	14.3369	0.56	NA	Yes	No	No	Blood
CPCG0166	EGAS00001000900	3.80332	4.76455	458.815	346.061	54.0313	65.7628	2	T2a	6.8	74	FALSE	5.87583	351	30	130	1	0.265517	0.85	NA	No	No	No	Blood
CPCG0182	EGAS00001000900	4.2682	5.21305	479.895	392.875	46.3391	68.1432	2	T2c	7.64	57.03	FALSE	6.07255	1250	54	101	1	3.19394	0.61	NA	Yes	No	Yes	Blood
CPCG0183	EGAS00001000900	2.71464	3.49819	372.486	202.038	132.497	131.101	2	T3a	5.67	64.25	FALSE	9.15537	2786	154	325	0	9.45591	0.74	21	Yes	Yes	Yes	Blood
CPCG0184	EGAS00001000900	3.25632	3.81145	398.347	283.891	134.746	143.839	5	T3a	5.53	51.84	TRUE	0.941821	2206	101	165	1	31.3482	0.59	17	Yes	Yes	Yes	Blood
CPCG0185	EGAS00001000900	3.58212	5.25735	506.426	346.665	86.7679	143.857	1	T3a	4.49	59.95	FALSE	8.09035	2670	95	196	1	4.92065	0.6	NA	Yes	No	Yes	Blood
CPCG0187	EGAS00001000900	2.59127	4.56887	425.981	238.681	80.0202	74.7229	4	T1c	13	72.41	TRUE	9.61833	3321	164	252	0	39.225	0.74	NA	Yes	No	No	Blood
CPCG0188	EGAS00001000900	3.36786	4.77804	440.304	299.242	49.2609	52.4559	2	T2c	7.23	58.97	FALSE	10.2642	2128	73	159	1	5.49623	0.66	NA	Yes	No	No	Blood
CPCG0189	EGAS00001000900	3.0427	4.29183	380.875	280.202	90.8228	136.403	3	T2b	6.52	57.44	FALSE	13.2375	2588	97	154	1	6.37024	0.62	NA	Yes	No	No	Blood
CPCG0190	EGAS00001000900	3.85658	4.95859	450.085	357.321	50.7864	73.7051	2	T3a	4.3	74.14	TRUE	3.01164	1007	28	252	0	5.81647	0.66	NA	Yes	No	Yes	Blood
CPCG0191	EGAS00001000900	3.04738	3.51251	331.879	286.732	37.2884	64.7787	2	T3a	11.1	60.68	TRUE	2.28611	1803	86	132	1	7.90673	0.58	NA	Yes	No	Yes	Blood
CPCG0192	EGAS00001000900	2.99801	3.85167	328.406	311.964	43.3992	81.2074	3	T2c	1.97	51.5	TRUE	0.657084	1817	59	141	1	10.8522	0.54	NA	No	No	No	Blood
CPCG0194	EGAS00001000900	3.53976	4.81727	447.593	329.125	73.3856	57.8754	2	T1c	8.7	69.83	FALSE	9.42417	2841	64	195	1	4.6979	0.65	NA	No	No	No	Blood
CPCG0196	EGAS00001000900	3.36319	3.79824	355.149	349.807	86.3248	250.917	2	T3b	4.88	52.48	TRUE	2.68583	1775	176	291	1	13.7112	0.68	22	Yes	Yes	Yes	Blood
CPCG0198	EGAS00001000900	3.65228	3.86573	351.699	336.624	37.2304	62.2874	2	T2a	5.2	60.72	FALSE	10.4092	859	82	130	0	0	0.41	NA	No	No	No	Blood
CPCG0199	EGAS00001000900	4.76801	4.13488	356.876	430.527	49.7875	59.3575	3	T2a	6.3	74.15	TRUE	3.94833	1126	58	158	0	3.38723	0.6	NA	No	No	No	Blood
CPCG0201	EGAS00001000900	3.4212	4.3169	391.907	304.444	57.6817	64.7004	3	T1c	1.6	63.42	FALSE	10.0567	3854	250	275	1	18.454	0.75	NA	No	No	No	Blood
CPCG0204	EGAS00001000900	3.46805	4.39418	400.601	394.376	56.5071	69.2858	2	T1b	9.7	75.74	TRUE	6.43167	3236	94	1210	1	9.92703	0.64	NA	No	No	No	Blood
CPCG0205	EGAS00001000900	3.70014	5.12689	453.046	324.241	28.1773	59.7807	2	T2a	20.4	64.98	TRUE	9.56083	1709	53	180	0	2.08671	0.59	NA	No	No	No	Blood
CPCG0206	EGAS00001000900	3.13945	3.92802	364.816	278.796	39.0752	56.6499	3	T1c	8	66.86	FALSE	6.17417	1912	44	161	0	7.50295	0.79	NA	No	No	No	Blood
CPCG0208	EGAS00001000900	4.15018	4.48406	419.987	383.333	39.6643	65.3606	2	T2c	5.7	60.41	FALSE	11.3785	2380	72	156	0	2.90462	0.78	NA	Yes	No	No	Blood
CPCG0210	EGAS00001000900	4.14627	5.57945	527.138	390.755	36.5743	62.5439	2	T2c	3.51	51.35	TRUE	5.92471	1833	74	109	1	3.91909	0.54	NA	Yes	No	No	Blood
CPCG0211	EGAS00001000900	3.6526	5.07597	424.293	337.044	43.7824	63.5613	2	T2a	4.5	75.18	TRUE	5.125	3567	79	176	1	5.94996	0.62	NA	No	No	No	Blood
CPCG0213	EGAS00001000900	3.91101	2.0979	351.909	357.13	41.3335	64.7462	2	T2a	9.3	67.18	TRUE	7.67167	1960	65	144	1	5.48429	0.63	NA	Yes	No	No	Blood
CPCG0217	EGAS00001000900	3.31528	4.58412	422.434	305.836	45.1586	72.5329	2	T3b	6.5	61.47	TRUE	7.1321	1632	26	121	1	0.807206	0.65	NA	Yes	No	No	Blood
CPCG0232	EGAS00001000900	3.63588	4.233	479.395	340.328	78.103	126.893	3	T3a	8.15	71.59	FALSE	10.6585	2898	170	215	1	10.4297	0.53	NA	Yes	No	Yes	Blood
CPCG0233	EGAS00001000900	3.12629	4.1658	485.582	309.802	45.1115	135.928	3	T3a	4.63	70.33	FALSE	8.72005	3410	348	533	0	12.7685	0.6	NA	Yes	No	Yes	Blood
CPCG0234	EGAS00001000900	5.09944	4.34673	371.398	453.14	40.1362	50.2073	2	T1c	5.7	70.09	FALSE	9.39667	630	4	151	0	0.269943	0.67	NA	No	No	No	Blood
CPCG0235	EGAS00001000900	3.46193	6.68682	606.28	318.54	51.7086	61.8373	5	T3a	8.04	59.15	TRUE	0.648871	2618	208	174	1	13.0057	0.8	30	Yes	Yes	Yes	Blood
CPCG0236	EGAS00001000900	3.01696	3.71846	522.806	286.404	44.565	65.3844	3	T3a	10.92	59.07	TRUE	0.969199	2797	106	225	0	11.0848	0.51	30	Yes	Yes	Yes	Blood
CPCG0237	EGAS00001000900	2.12071	4.36872	307.528	220.633	36.7532	77.7223	1	T2a	10.7	60.43	TRUE	8.79167	968	77	153	1	0	0.49	NA	No	No	No	Blood
CPCG0238	EGAS00001000900	3.1817	3.81602	547.75	306.621	51.7133	75.056	3	T3a	7.92	55.64	TRUE	0.741958	1686	63	154	1	3.70865	0.63	NA	Yes	No	Yes	Blood
CPCG0240	EGAS00001000900	4.04476	4.37767	403.819	377.359	45.4926	70.499	2	T2a	2.7	65.24	FALSE	8.71167	2499	92	174	1	15.1578	0.58	NA	Yes	No	No	Blood
CPCG0241	EGAS00001000900	3.37219	2.96833	443.601	313.624	34.9158	73.6133	2	T3a	5.64	66.6	TRUE	0.569473	2118	116	181	1	5.35869	0.57	28	Yes	Yes	Yes	Blood
CPCG0242	EGAS00001000900	3.78108	3.69905	522.471	355.939	43.733	65.7301	2	T3a	4	56.03	TRUE	0.265572	3670	117	216	1	6.221	0.62	NA	Yes	No	Yes	Blood
CPCG0243	EGAS00001000900	4.14393	4.27333	578.797	377.549	41.1354	74.0458	1	T2b	13.6	63.71	FALSE	12.0167	1495	56	132	0	0	0.68	NA	Yes	No	No	Blood
CPCG0246	EGAS00001000900	2.09193	4.22001	529.18	202.991	58.9177	70.9993	4	T2c	5.64	60.6	TRUE	1.08693	1579	30	142	0	1.5115	0.88	14	Yes	Yes	Yes	Blood
CPCG0248	EGAS00001000900	2.63151	5.51339	664.647	259.568	51.2519	73.5635	2	T3a	5.1	54.2	FALSE	6.89665	2364	90	176	1	7.38175	0.63	19	Yes	Yes	Yes	Blood
CPCG0249	EGAS00001000900	3.48705	4.52412	612.423	330.192	38.8227	71.5171	3	T3b	7.1	66.08	TRUE	2.50787	3289	345	230	0	7.41364	0.61	89	Yes	Yes	Yes	Blood
CPCG0250	EGAS00001000900	4.3137	3.45306	446.879	394.514	57.1031	64.5145	2	T2c	4.23	61.99	FALSE	12.8706	292	5	23	1	0.0477223	0.66	5	Yes	Yes	Yes	Blood
CPCG0251	EGAS00001000900	4.43914	6.60482	607.096	407.274	41.9464	71.6513	2	T2c	13.41	52.13	FALSE	11.0034	1273	39	136	1	0.419459	0.83	NA	Yes	No	Yes	Blood
CPCG0255	EGAS00001000900	4.1797	4.90636	662.968	405.916	32.9718	67.2351	2	T2c	6.9	72.02	FALSE	11.1266	2152	24	132	0	4.48263	0.58	11	Yes	Yes	Yes	Blood
CPCG0256	EGAS00001000900	3.44885	4.45743	600.926	327.38	48.2387	65.0623	2	T3a	7.32	63.87	FALSE	5.94387	1214	32	123	0	1.36084	0.68	24	Yes	Yes	Yes	Blood
CPCG0257	EGAS00001000900	4.24107	4.54967	602.041	391.166	38.4787	72.4361	1	T2a	8	75.33	TRUE	5.3775	2710	72	257	0	1.24947	0.82	NA	No	No	No	Blood
CPCG0258	EGAS00001000900	3.40554	6.64754	614.631	319.116	40.753	81.9191	1	T2c	5.13	49.22	FALSE	10.6174	1199	24	128	1	2.18014	0.7	11	Yes	Yes	Yes	Blood
CPCG0259	EGAS00001000900	2.98949	5.56466	716.257	285.499	42.5991	61.8152	2	T3a	11.65	55.85	FALSE	9.60986	2214	8	148	0	0.780991	0.79	NA	Yes	No	Yes	Blood
CPCG0260	EGAS00001000900	6.00361	5.2813	489.332	NA	38.5496	43.3148	3	T2b	6.59	65.33	FALSE	10.9377	2605	308	108	1	6.95064	0.51	NA	Yes	No	No	Blood
CPCG0262	EGAS00001000900	3.72813	4.3097	577.655	342.641	36.6394	66.735	2	T2c	5.7	62.98	FALSE	5.82341	2082	41	163	1	6.34411	0.79	27	Yes	Yes	Yes	Blood
CPCG0263	EGAS00001000900	3.6527	4.90037	642.299	342.408	48.6369	73.226	3	T2a	13.9	63.03	FALSE	8.79124	1751	60	165	1	11.1013	0.45	6	Yes	Yes	Yes	Blood
CPCG0265	EGAS00001000900	3.31215	4.22034	570.246	301.171	46.3168	65.757	2	T3a	9.34	63.2	FALSE	8.37509	2017	38	148	1	3.85933	0.73	13	Yes	Yes	Yes	Blood
CPCG0266	EGAS00001000900	3.32187	5.46644	702.157	317.913	36.8917	68.2952	2	T2c	1.74	66.08	FALSE	9.5332	2548	33	185	1	10.2649	0.57	21	Yes	Yes	Yes	Blood
CPCG0267	EGAS00001000900	3.14123	5.36756	691.7	314.04	52.4619	74.9874	3	T2c	17.1	44.51	FALSE	5.45106	1318	81	175	0	1.78115	0.42	8	Yes	Yes	Yes	Blood
CPCG0268	EGAS00001000900	4.32458	5.24015	684.088	406.933	40.8029	65.0141	2	T3a	12.35	59.28	TRUE	7.25804	1004	34	109	0	3.62679	0.36	1	Yes	Yes	Yes	Blood
CPCG0269	EGAS00001000900	2.07668	5.42006	695.544	199.631	50.4488	70.06	1	T2c	13.21	68.27	FALSE	5.66735	2221	46	265	0	2.25137	0.7	1	Yes	Yes	Yes	Blood
CPCG0324	EGAS00001000900	3.74321	4.00295	556.347	352.624	34.6323	66.746	2	T3a	12.1	64.74	TRUE	7.50719	2726	38	162	1	5.24036	0.67	95	Yes	Yes	Yes	Blood
CPCG0331	EGAS00001000900	3.56883	4.83088	650.873	341.09	38.3413	63.5466	2	T3a	11.08	69.89	FALSE	5.94114	4364	73	611	1	5.01549	0.68	35	Yes	Yes	Yes	Blood
CPCG0333	EGAS00001000900	2.70821	6.14338	566.526	258.395	22.6034	61.285	3	T3a	9.79	61.21	FALSE	6.37645	2243	95	198	1	13.6857	0.57	38	Yes	Yes	Yes	Blood
CPCG0334	EGAS00001000900	3.18576	3.65292	524.173	300.64	37.7128	67.0436	2	T3a	7.41	53.71	FALSE	6.24504	2165	55	265	0	6.66961	0.7	34	Yes	Yes	Yes	Blood
CPCG0336	EGAS00001000900	3.3421	5.34041	697.673	320.842	42.2994	71.7224	2	T3a	9.08	60.87	FALSE	6.00684	1228	54	115	1	1.61387	0.64	5	Yes	Yes	Yes	Blood
CPCG0339	EGAS00001000900	3.42204	4.45756	589.779	318.972	45.8183	71.711	3	T3a	14.29	57.69	FALSE	5.86995	1511	49	408	0	2.82829	0.5	10	Yes	Yes	Yes	Blood
CPCG0340	EGAS00001000900	3.27852	3.36195	488.155	301.232	55.5421	59.3935	2	T2c	4.41	61.99	FALSE	6.5681	2092	69	147	1	6.74623	0.67	16	Yes	Yes	Yes	Blood
CPCG0341	EGAS00001000900	3.10318	4.07519	566.236	293.976	38.0467	57.4241	2	T2c	11.3	56.82	FALSE	9.25941	2304	42	155	1	4.21321	0.57	9	Yes	Yes	Yes	Blood
CPCG0342	EGAS00001000900	4.71824	5.56313	723.514	442.696	41.2175	62.7316	5	T3a	6.3	52.18	FALSE	6.66393	1785	62	123	1	2.10357	0.89	15	Yes	Yes	Yes	Blood
CPCG0344	EGAS00001000900	2.7757	4.53198	604.561	260.803	41.5958	63.5428	2	T2c	5.5	60.9	FALSE	12.0137	772	65	107	0	3.61326	0.61	7	Yes	Yes	Yes	Blood
CPCG0345	EGAS00001000900	4.41329	6.25935	792.835	418.201	49.8072	68.4868	2	T3b	6.6	60.37	FALSE	4.97467	2377	57	163	0	18.5982	0.51	8	Yes	Yes	Yes	Blood
CPCG0346	EGAS00001000900	3.36669	4.20314	566.95	317.831	52.7899	94.6845	2	T3a	6.5	59.73	FALSE	5.85079	1343	117	362	1	5.59766	0.5	8	Yes	Yes	Yes	Blood
CPCG0348	EGAS00001000900	3.30571	4.30487	585.562	306.465	48.2759	60.1756	2	T3a	4.22	57.04	FALSE	6.94045	2037	25	130	1	2.72033	0.66	3	Yes	Yes	Yes	Blood
CPCG0349	EGAS00001000900	3.88991	7.98606	914.445	361.812	56.879	67.8894	3	T2c	7.1	61.81	FALSE	11.666	2585	154	232	0	6.81924	0.52	5	Yes	Yes	No	Blood
CPCG0350	EGAS00001000900	3.71203	7.39305	677.967	343.543	36.7895	59.5335	2	T3b	39.47	53.16	FALSE	7.86037	3395	183	221	1	5.83478	0.73	7	Yes	Yes	No	Blood
CPCG0352	EGAS00001000900	3.37261	9.48751	867.841	319.137	41.1826	68.3439	2	T2c	9.1	55.52	FALSE	10.2587	1642	28	132	1	3.98213	0.56	NA	Yes	Yes	No	Blood
CPCG0353	EGAS00001000900	4.25795	10.8811	1233.69	396.59	61.3801	68.8733	2	T3b	9	65.64	TRUE	1.66188	591	137	99	1	3.14531	0.51	3	Yes	Yes	No	Blood
CPCG0354	EGAS00001000900	3.35563	10.3235	959.134	316.521	59.7748	66.6733	3	T2c	6.7	61.37	FALSE	10.8364	2353	370	135	1	2.88148	0.58	9	Yes	Yes	No	Blood
CPCG0355	EGAS00001000900	3.79506	14.9892	1278.55	359.267	56.9274	66.0462	1	T2c	6.7	55.48	FALSE	12.1287	1747	1102	75	1	1.01318	1	6	Yes	Yes	No	Blood
CPCG0356	EGAS00001000900	3.28592	9.02466	1026.87	304.463	61.5368	63.4712	2	T2c	8.49	51.63	FALSE	9.67556	1810	98	103	1	3.79662	0.32	8	Yes	Yes	No	Blood
CPCG0357	EGAS00001000900	3.60448	8.11372	740.972	339.101	41.162	63.165	2	T2c	3.11	59.06	FALSE	9.83162	2668	148	146	1	7.22795	0.59	10	Yes	Yes	No	Blood
CPCG0358	EGAS00001000900	5.23722	13.288	1067.15	482.266	43.2476	59.6837	2	T2a	5.88	68.79	FALSE	12.0684	1074	488	91	1	7.09112	0.4	4	Yes	Yes	No	Blood
CPCG0360	EGAS00001000900	3.69951	6.00398	755.159	340.037	48.8807	66.6275	3	T3b	14	66.22	FALSE	9.94387	1272	70	208	1	6.62826	0.22	5	Yes	Yes	No	Blood
CPCG0361	EGAS00001000900	4.67751	3.63573	508.403	434.471	48.8475	108.746	2	T3a	4.6	70.07	FALSE	5.67009	806	150	606	1	2.30124	0.67	7	Yes	Yes	Yes	Blood
CPCG0362	EGAS00001000900	4.25153	6.20733	571.606	392.056	43.9816	61.2437	3	T3b	8.77	57.64	TRUE	0.136893	613	41	43	1	2.26169	0.29	7	Yes	Yes	No	Blood
CPCG0363	EGAS00001000900	4.67617	10.6446	1193.52	436.035	57.4303	65.1309	2	T2c	4.27	56.63	FALSE	11.7125	234	83	10	1	0.1796	0.31	2	Yes	Yes	No	Blood
CPCG0364	EGAS00001000900	1.72551	7.55814	640.297	164.124	47.9456	107.391	2	T3a	8.11	63.19	FALSE	5.78508	3467	121	869	1	3.02412	0.87	8	Yes	Yes	No	Blood
CPCG0365	EGAS00001000900	2.65682	5.50703	701.231	257.346	49.2788	72.4457	2	T2c	4.23	71.69	FALSE	5.46475	1490	36	121	1	1.01395	0.73	6	Yes	Yes	Yes	Blood
CPCG0366	EGAS00001000900	2.69481	4.54655	598.237	258.386	48.7347	71.5301	2	T3a	15	60.53	FALSE	11.2033	1283	77	171	1	4.291	0.55	8	Yes	Yes	Yes	Blood
CPCG0368	EGAS00001000900	3.857	2.85812	436.643	363.4	48.3457	66.3946	2	T2c	4.39	63.66	FALSE	12.4572	325	23	29	0	0.104112	1	2	Yes	Yes	No	Blood
CPCG0369	EGAS00001000900	4.03016	3.95288	548.464	376.464	45.7099	68.8636	3	T3a	7.18	63.69	FALSE	11.4251	3022	121	303	1	8.99573	0.55	7	Yes	Yes	No	Blood
CPCG0371	EGAS00001000900	4.42678	3.91453	546.949	416.977	45.7724	64.1841	1	T3a	7.52	60.7	FALSE	10.3901	3008	61	167	1	5.37714	0.57	6	Yes	Yes	No	Blood
CPCG0372	EGAS00001000900	4.41798	5.3587	693.591	408.713	41.9278	125.138	2	T2c	4	60.17	FALSE	10.037	2260	92	284	1	3.57432	0.55	11	Yes	Yes	No	Blood
CPCG0373	EGAS00001000900	4.86968	4.62357	615.758	468.655	43.5363	42.8284	2	T2c	4.9	59.8	FALSE	9.02122	355	3	22	0	0.0904876	0.99	11	Yes	Yes	No	Blood
CPCG0374	EGAS00001000900	4.2724	4.9457	647.875	401.591	45.4207	72.5863	2	T2c	4.7	63.64	FALSE	7.41958	1458	35	163	0	9.20597	1	1	Yes	Yes	No	Blood
CPCG0375	EGAS00001000900	2.91448	4.7774	625.236	275.446	49.8437	59.8492	2	T2c	7.01	70.19	FALSE	11.7016	2097	46	183	0	5.53639	0.54	55	Yes	Yes	No	Blood
CPCG0377	EGAS00001000900	3.43078	3.17643	458.647	320.499	48.8293	68.9301	4	T2c	6.9	76.92	TRUE	6.36277	3177	59	274	0	2.17377	0.56	2	Yes	Yes	No	Blood
CPCG0378	EGAS00001000900	4.20478	4.02182	554.339	392.521	49.272	68.7561	4	T3b	8.7	69.14	FALSE	11.0992	2607	84	223	1	5.50118	0.56	31	Yes	Yes	No	Blood
CPCG0379	EGAS00001000900	4.21652	3.69579	525.321	403.828	42.0486	72.487	3	T3a	14.6	68.56	TRUE	2.80356	2234	57	190	1	22.6073	0.74	13	Yes	Yes	No	Blood
CPCG0380	EGAS00001000900	3.80106	4.20131	577.879	358.435	40.3107	65.5923	2	T2c	6.29	58.14	FALSE	10.4038	1985	38	137	1	4.5628	0.53	5	Yes	Yes	No	Blood
CPCG0381	EGAS00001000900	6.07092	3.85735	543.184	565.438	47.518	65.1797	2	T2c	5.76	64.85	TRUE	8.06571	351	7	20	0	0.0332876	1	12	Yes	Yes	No	Blood
CPCG0382	EGAS00001000900	3.8206	4.75941	627.501	369.712	49.1608	63.2836	2	T2c	6.8	71.11	TRUE	1.97947	2922	360	317	0	29.005	0.6	5	Yes	Yes	No	Blood
CPCG0387	EGAS00001000900	3.85944	3.64485	519.588	363.959	45.4775	69.2063	3	T2c	4.52	67.06	FALSE	12.2136	2097	41	156	1	2.70293	0.58	32	Yes	Yes	No	Blood
CPCG0388	EGAS00001000900	3.87175	4.77477	622.932	363.374	48.1063	63.6892	2	T3a	2.5	54.47	FALSE	6.01232	2809	176	630	0	10.5914	0.68	6	Yes	Yes	Yes	Blood
CPCG0391	EGAS00001000900	5.64472	5.29746	682.724	521.72	49.4766	80.4412	2	T2c	5.3	60.75	FALSE	12.4353	261	16	12	1	0.0699181	0.99	9	Yes	Yes	No	Blood
CPCG0392	EGAS00001000900	4.45216	6.125	766.508	417.274	43.8979	71.3158	2	T3b	19.5	61.44	TRUE	0.221766	2869	132	187	1	7.41934	0.66	29	Yes	Yes	Yes	Blood
CPCG0394	EGAS00001000900	4.68104	5.09393	555.922	464.932	42.5253	63.2129	3	T2a	2.5	50.77	FALSE	5.34702	4216	192	662	1	10.2102	0.55	26	No	Yes	Yes	Blood
CPCG0395	EGAS00001000900	4.02943	5.30477	582.352	383.404	42.5352	64.512	2	T3a	10.16	68.47	FALSE	5.51951	1447	88	132	1	5.4547	0.75	13	Yes	Yes	Yes	Blood
CPCG0396	EGAS00001000900	3.61319	4.74637	489.046	334.17	43.2649	64.0503	2	T2c	17.98	58.87	FALSE	5.62902	1734	74	129	0	6.72104	0.61	17	Yes	Yes	Yes	Blood
CPCG0398	EGAS00001000900	3.54545	4.87115	448.95	336.136	40.4715	63.319	2	T3a	3.35	68.63	FALSE	6.08898	3500	126	262	0	12.1074	0.55	17	Yes	Yes	Yes	Blood
CPCG0401	EGAS00001000900	4.74722	5.59428	703.02	435.687	46.7584	65.8857	3	T2c	3.6	58.11	TRUE	1.67009	476	23	64	0	1.08477	1	6	Yes	Yes	No	Blood
CPCG0402	EGAS00001000900	4.41917	5.01312	496.211	418.554	45.263	73.1113	4	T3b	4.48	61.34	TRUE	0.117728	3918	96	245	1	14.1034	0.79	17	Yes	Yes	No	Blood
CPCG0404	EGAS00001000900	3.11185	5.15857	479.26	297.346	91.6957	73.7518	2	T2c	3.6	56.18	FALSE	10.3874	3238	184	284	0	11.1373	0.65	35	Yes	Yes	No	Blood
CPCG0406	EGAS00001000900	3.97883	4.86744	469.791	372.08	45.2869	57.125	2	T3a	4.84	55.29	FALSE	5.54962	1800	63	79	1	4.27575	0.69	11	Yes	Yes	Yes	Blood
CPCG0407	EGAS00001000900	2.62851	5.04489	657.105	259.759	33.4429	71.2431	2	T2a	11.5	57.92	TRUE	3.96441	2218	45	168	1	4.6261	0.75	8	Yes	Yes	No	Blood
CPCG0408	EGAS00001000900	3.69825	4.38371	593.198	361.72	48.0034	70.2393	3	T2c	3.47	67.9	FALSE	10.3107	1071	48	136	1	2.05812	0.69	11	Yes	Yes	No	Blood
CPCG0409	EGAS00001000900	3.1629	3.93368	546.518	300.892	34.4634	76.6364	2	T3a	6.3	59.08	FALSE	11.6496	2057	73	184	1	2.59593	0.56	10	Yes	Yes	No	Blood
CPCG0410	EGAS00001000900	2.90408	4.16034	568.495	277.539	49.2234	70.9299	3	T2c	5	61.95	FALSE	9.54689	1853	65	173	1	6.69451	1	9	Yes	Yes	No	Blood
CPCG0411	EGAS00001000900	4.18985	6.72791	840.697	395.797	50.4582	66.62	3	T2c	10.55	45.73	FALSE	11.2115	339	15	48	1	0.168495	1	11	Yes	Yes	No	Blood
CPCG0412	EGAS00001000900	2.48548	4.86846	639.451	236.448	34.6722	66.158	3	T2a	3.36	58.73	FALSE	11.3128	2125	48	125	1	12.4163	0.57	14	Yes	Yes	No	Blood
CPCG0413	EGAS00001000900	3.06302	4.30219	591.43	306.234	42.9747	69.1603	2	T2c	6.89	59.14	FALSE	12.6708	1404	37	137	0	3.15246	0.5	4	Yes	Yes	No	Blood
CPCG0414	EGAS00001000900	4.01056	5.34576	689.102	368.671	46.2387	63.2282	3	T2c	5.4	43.84	FALSE	11.4223	976	11	66	1	0.422433	1	7	Yes	Yes	No	Blood
CPCG0415	EGAS00001000900	2.57811	4.78878	471.08	261.724	45.0522	77.9479	1	T2c	5.5	57.48	FALSE	10.2012	451	30	34	0	0.13728	0.97	4	Yes	Yes	No	Blood
CPCG0416	EGAS00001000900	3.38767	4.86711	483.032	326.193	41.2739	73.2893	2	T3a	4.8	60.25	FALSE	10.078	2172	82	146	1	5.85056	0.62	NA	Yes	No	No	Blood
CPCG0418	EGAS00001000900	4.49189	5.13764	547.083	423.387	25.6936	60.7564	1	T2a	4.32	66.86	FALSE	4.93908	836	53	87	0	2.95004	0.83	8	Yes	Yes	No	Blood
CPCG0423	EGAS00001000900	3.67691	4.62738	415.578	346.131	49.3608	69.5913	3	T3a	3.4	61.76	FALSE	10.4285	2083	74	141	1	2.8015	1	25	Yes	Yes	No	Blood
CPCG0424	EGAS00001000900	3.96296	5.31917	477.561	460.69	39.4385	51.572	2	T2c	10	59.42	FALSE	10.3901	247	8	14	1	0.134525	1	34	Yes	Yes	No	Blood
CPCG0426	EGAS00001000900	3.33066	4.66229	381.387	327.076	45.3147	49.6756	2	T2c	4.8	59.01	FALSE	8.91992	1727	75	118	1	4.33818	0.7	36	Yes	Yes	No	Blood
CPCG0428	EGAS00001000900	5.79457	5.29016	536.542	551.157	37.3017	74.6917	2	T2c	7	58.91	FALSE	11.5784	999	43	109	1	1.38374	0.99	27	Yes	Yes	No	Blood
CPCG0432	EGAS00001000900	3.49795	4.88285	413.77	332.396	43.6341	54.4876	3	T3a	13.3	56.28	FALSE	7.32101	1843	123	136	1	6.75866	0.67	42	Yes	Yes	No	Blood
CPCG0433	EGAS00001000900	4.26378	4.77429	406.5	507.158	50.5326	61.366	2	T2c	6.6	58.73	FALSE	7.53457	2542	206	160	1	10.0649	0.62	15	Yes	Yes	No	Blood
CPCG0434	EGAS00001000900	3.74228	4.48583	375.179	348.769	35.0827	59.0449	2	T3a	8.3	62.53	FALSE	5.30322	2004	66	137	0	4.169	0.78	54	Yes	Yes	Yes	Blood
CPCG0435	EGAS00001000900	3.82877	5.18377	487.528	395.115	56.3885	35.8618	2	T3a	10.83	51.7	FALSE	5.2293	1010	35	27	0	1.11198	0.93	25	Yes	Yes	Yes	Blood
CPCG0437	EGAS00001000900	3.05799	5.06099	444.62	290.518	46.469	73.416	2	T2c	6.9	67.99	TRUE	9.62355	2149	122	253	1	8.96112	0.71	31	Yes	Yes	No	Blood
CPCG0439	EGAS00001000900	3.08939	4.77835	436.846	295.115	33.0893	69.4308	2	T3a	4.23	72.78	FALSE	8.93361	2479	108	147	1	5.64979	0.61	40	Yes	Yes	No	Blood
CPCG0445	EGAS00001000900	4.77795	4.78111	431.329	455.589	44.6815	91.6242	2	T3b	3.6	60.68	FALSE	7.86037	1449	78	157	1	3.12858	0.9	37	Yes	Yes	No	Blood
CPCG0448	EGAS00001000900	2.14882	4.27708	346.756	211.856	40.8875	69.2987	1	T3a	11.19	47.32	FALSE	9.83436	1488	74	123	1	14.6461	0.59	13	Yes	Yes	No	Blood
CPCG0451	EGAS00001000900	3.40643	5.03862	505.808	318.224	54.4392	70.9249	3	T3a	7.9	61.59	FALSE	11.0609	865	37	74	0	0.657827	1	48	Yes	Yes	No	Blood
CPCG0452	EGAS00001000900	2.80141	4.57802	438.284	280.838	60.6224	67.8258	2	T2c	9.1	56.08	FALSE	10.4285	1576	72	127	1	2.85358	0.61	28	Yes	Yes	No	Blood
CPCG0453	EGAS00001000900	2.3884	4.25106	423.866	223.89	24.6382	70.0093	4	T3b	10	62.69	FALSE	10.4887	2678	128	300	1	17.5985	0.76	51	Yes	Yes	No	Blood
CPCG0454	EGAS00001000900	3.26157	5.06666	570.9	317.071	67.0131	63.4864	2	T2c	9.2	52.53	FALSE	10.2286	1162	46	90	1	6.08248	1	41	Yes	Yes	No	Blood
CPCG0455	EGAS00001000900	4.19784	4.32242	475.41	417.244	28.0694	59.4866	3	T3b	4.85	62.15	FALSE	8.75838	1591	36	96	1	20.1856	0.58	23	Yes	Yes	No	Blood
CPCG0456	EGAS00001000900	2.63689	4.50714	466.296	256.256	18.6972	67.3678	3	T2c	6	64.75	FALSE	12.1916	1848	81	184	1	1.69381	0.59	42	Yes	Yes	No	Blood
CPCG0457	EGAS00001000900	2.63768	4.75821	522.879	254.288	19.9445	58.1198	2	T2c	4.92	65.84	FALSE	6.80082	2969	58	267	1	14.6764	0.83	105	Yes	Yes	Yes	Blood
CPCG0458	EGAS00001000900	3.03059	5.36245	495.508	277.24	45.0113	70.0961	2	T2c	15.58	51.98	FALSE	5.3744	1231	44	135	1	1.91617	0.73	23	Yes	Yes	Yes	Blood
CPCG0459	EGAS00001000900	2.11014	4.99939	550.705	223.481	26.6946	97.8353	2	T2c	9.42	66.85	FALSE	6.72416	874	109	922	0	5.3294	0.7	41	Yes	Yes	Yes	Blood
CPCG0462	EGAS00001000900	3.58914	5.05933	543.722	341.881	31.8783	69.6712	3	T3b	11.65	63.14	TRUE	0.11499	2959	74	215	1	8.91165	0.67	20	Yes	Yes	Yes	Blood
CPCG0463	EGAS00001000900	2.37896	4.70892	480.011	226.08	29.6423	88.7456	1	T2a	11.2	69.21	FALSE	6.04244	2527	60	215	1	2.02499	0.68	31	Yes	Yes	Yes	Blood
CPCG0464	EGAS00001000900	2.49174	5.13439	561.661	238.312	28.162	61.7217	2	T2a	4.46	56.56	FALSE	6.36003	2088	148	492	0	5.70455	0.61	43	Yes	Yes	Yes	Blood
CPCG0465	EGAS00001000900	3.05945	5.04367	519.759	289.64	29.0882	75.4448	2	T2a	4.07	49.86	TRUE	1.50308	1099	117	142	1	2.79941	0.75	39	Yes	Yes	Yes	Blood
CPCG0466	EGAS00001000900	6.45209	4.8199	572.688	592.916	19.6582	60.6085	2	T2c	5.71	54.69	FALSE	6.80356	477	32	23	1	0.38006	0.74	17	Yes	Yes	No	Blood
CPCG0467	EGAS00001000900	4.59579	4.5072	416.835	428.331	26.355	67.2305	1	T2c	6.7	65.61	FALSE	10.1574	1963	77	135	1	5.01918	0.49	31	Yes	Yes	No	Blood
CPCG0470	EGAS00001000900	4.87706	5.24259	536.645	445.983	44.2133	61.2677	1	T2a	3.1	59.81	FALSE	8.64066	946	33	62	1	0.997928	0.62	12	Yes	Yes	No	Blood
CPCG0471	EGAS00001000900	3.58957	4.63912	393.991	336.819	44.4553	69.9874	3	T3a	7.6	73.25	TRUE	2.987	2461	268	235	0	6.1434	0.69	45	Yes	Yes	No	Blood
CPCG0472	EGAS00001000900	3.44617	5.07607	501.643	324.356	40.3123	71.4708	3	T3a	10.66	45.74	FALSE	8.62149	1899	55	143	1	4.33564	0.71	52	Yes	Yes	No	Blood
CPCG0474	EGAS00001000900	4.4061	5.59359	518.999	415.949	43.7944	65.5014	2	T2c	4.6	56.87	FALSE	8.37235	883	59	104	0	0.296048	0.43	NA	Yes	No	No	Blood
CPCG0482	EGAS00001000900	4.70061	5.42022	534.369	423.323	38.7831	71.2143	2	T2a	5	62.28	FALSE	7.23888	1274	58	158	1	2.13959	1	NA	Yes	No	No	Blood
CPCG0483	EGAS00001000900	5.42355	5.63478	571.382	502.493	25.5838	69.7557	2	T3a	6.2	42.07	FALSE	8.24914	443	39	54	1	0.153108	0.66	NA	Yes	No	No	Blood
CPCG0484	EGAS00001000900	4.1618	4.38652	358.295	488.885	45.1349	80.3799	3	T3a	5.58	62.24	TRUE	2.71321	228	33	72	0	2.26764	0.99	NA	Yes	No	No	Blood
CPCG0486	EGAS00001000900	4.44464	4.87486	437.759	553.446	40.1776	71.2992	3	T2c	7.66	73.79	FALSE	9.05407	176	25	61	0	0.161044	0.43	17	Yes	Yes	No	Blood
CPCG0487	EGAS00001000900	5.3277	5.07355	491.271	505.199	50.3439	68.4454	3	T3a	5.3	68.13	TRUE	0.709103	2091	73	115	1	7.08444	0.59	NA	Yes	No	No	Blood
CPCG0489	EGAS00001000900	4.43437	4.95412	475.618	411.674	38.1717	68.2575	2	T3a	5.4	67.18	FALSE	6.29432	2790	80	189	1	4.85911	0.55	NA	Yes	No	No	Blood
CPCG0490	EGAS00001000900	3.87078	5.20175	504.732	449.067	30.8982	75.3174	2	T3a	13	63.17	FALSE	8.80493	2558	78	246	0	5.24702	0.55	18	Yes	Yes	No	Blood
CPCG0492	EGAS00001000900	2.81424	5.41456	556.002	267.982	38.7542	67.3349	2	T2c	5	59.39	FALSE	6.32717	1239	55	124	1	0.914892	0.72	18	Yes	Yes	No	Blood
CPCG0493	EGAS00001000900	3.08073	4.71941	449.495	324.25	41.2277	66.7687	3	T3a	5.6	60.86	FALSE	9.10609	1817	60	196	1	5.20183	0.67	37	Yes	Yes	No	Blood
CPCG0496	EGAS00001000900	3.87488	4.78063	439.774	419.27	43.2991	63.8195	3	T3a	9.9	72.76	FALSE	6.46954	1676	25	178	0	2.99017	0.61	21	Yes	Yes	No	Blood
CPCG0498	EGAS00001000900	4.14555	4.65695	373.179	432.272	43.5978	68.2873	2	T2c	5.7	64.24	FALSE	8.37509	790	40	129	1	7.4435	0.5	20	Yes	Yes	No	Blood
CPCG0499	EGAS00001000900	3.13097	4.25909	328.825	300.494	41.9249	76.6995	2	T3b	14	51.57	FALSE	6.83094	2386	96	243	1	5.36381	0.61	37	Yes	Yes	No	Blood
CPCG0500	EGAS00001000900	3.33149	5.24299	477.674	312.115	40.8868	77.7117	2	T2c	6.4	65.93	FALSE	7.35934	1977	300	202	0	5.9324	0.77	33	Yes	Yes	No	Blood
CPCG0502	EGAS00001000900	3.42123	4.49942	382.552	355.728	39.8803	78.3091	2	T2c	3.8	65.24	FALSE	8.45448	2303	181	241	0	4.23461	0.61	24	Yes	Yes	No	Blood
CPCG0503	EGAS00001000900	3.38103	4.79518	410.909	344.159	48.4511	82.3601	4	T3a	2	65.4	TRUE	1.51403	1932	98	178	1	7.99159	0.56	22	Yes	Yes	No	Blood
CPCG0504	EGAS00001000900	3.90088	4.74742	394.137	417.403	44.1591	79.8481	2	T3b	6.2	63.77	TRUE	4.50376	549	349	119	1	0.874443	0.99	28	Yes	Yes	No	Blood
CPCG0507	EGAS00001000900	3.974	4.54935	424.732	427.166	46.2854	83.4991	3	T2c	5.1	63.96	FALSE	8.22177	819	53	193	0	4.72556	0.96	NA	Yes	No	No	Blood
CPCG0508	EGAS00001000900	4.00916	4.7924	466.709	454.071	38.2588	78.5656	2	T2a	10.2	62.71	TRUE	5.62081	186	22	61	1	0.400728	0.8	17	Yes	Yes	No	Blood
CPCG0509	EGAS00001000900	3.64173	4.8296	451.52	380.532	46.0523	82.2785	1	T3a	5.9	73.65	FALSE	5.83162	4024	30	261	1	2.39616	0.59	15	Yes	Yes	No	Blood
CPCG0514	EGAS00001000900	3.64203	4.88522	538.914	334.334	30.287	66.0052	4	T2c	13.2	66.31	FALSE	8.38604	1719	54	162	1	6.63767	0.45	NA	Yes	No	No	Blood
CPCG0519	EGAS00001000900	3.04008	5.04031	535.78	287.64	47.8229	81.4155	4	T3a	6	55.62	FALSE	12.1725	2229	79	167	1	5.6915	0.72	NA	Yes	No	No	Blood
CPCG0520	EGAS00001000900	3.53173	5.20069	543.206	373.465	50.1029	80.8555	2	T2c	8.23	62.07	FALSE	8.64339	650	56	212	1	0.46515	0.99	NA	Yes	No	No	Blood
CPCG0521	EGAS00001000900	3.45769	4.38397	400.052	336.586	44.5696	64.1263	2	T2c	10.1	54.96	FALSE	9.74401	1067	32	103	1	0.779288	0.54	NA	Yes	No	No	Blood
CPCG0522	EGAS00001000900	3.75715	4.65296	419.813	374.521	42.9157	77.376	2	T3a	5.9	59.16	FALSE	8.76934	1405	60	173	1	2.78164	0.99	NA	Yes	No	No	Blood
CPCG0523	EGAS00001000900	3.39614	4.54164	398.878	309.392	43.6606	78.9097	2	T2c	3.4	58.89	FALSE	7.94524	2720	99	177	1	5.1919	0.57	NA	Yes	No	No	Blood
CPCG0524	EGAS00001000900	4.45382	4.83654	526	481.97	29.0253	73.0106	2	T2c	4.8	68.98	FALSE	7.26078	256	19	67	1	0.511192	0.84	15	Yes	Yes	No	Blood
CPCG0525	EGAS00001000900	4.04844	4.79057	476.98	418.183	78.9989	78.3444	3	T2c	2	68.5	FALSE	6.34634	236	20	15	0	0.0434759	1	2	Yes	Yes	No	Blood
CPCG0526	EGAS00001000900	4.64955	4.51882	441.99	478.98	25.2351	59.9428	3	T3a	4.5	59.17	FALSE	5.6345	193	11	34	1	0.0960222	0.39	20	Yes	Yes	No	Blood
CPCG0527	EGAS00001000900	4.1257	4.61432	480.861	452.399	29.5223	86.4002	3	T2c	9.07	62.2	TRUE	4.72279	183	14	55	0	0.0373474	0.97	21	Yes	Yes	No	Blood
CPCG0528	EGAS00001000900	4.28275	4.98521	627.988	576.071	29.6726	72.7841	2	T2c	10.7	59.58	FALSE	5.44285	245	29	79	1	0.497839	1	20	Yes	Yes	No	Blood
CPCG0529	EGAS00001000900	3.15739	4.80087	576.411	346.542	28.7939	74.0641	2	T2c	5.8	54.86	FALSE	5.40999	1185	50	212	1	2.48671	0.47	18	Yes	Yes	No	Blood
CPCG0531	EGAS00001000900	3.08135	5.02785	578.469	351.424	28.1444	67.5403	2	T2c	18	68.68	FALSE	7.87953	1800	24	183	1	2.00982	0.62	18	Yes	Yes	No	Blood
CPCG0532	EGAS00001000900	3.57465	5.12539	584.877	452.202	28.9433	67.3414	2	T3a	7.9	70.56	FALSE	8.1013	816	24	149	1	2.04774	0.45	29	Yes	Yes	No	Blood
CPCG0534	EGAS00001000900	3.66951	5.14446	629.885	433.36	27.4126	79.4287	2	T2c	18	62.2	FALSE	7.38398	543	24	118	0	3.06794	0.99	16	Yes	Yes	No	Blood
CPCG0537	EGAS00001000900	2.98565	4.76065	560.414	311.614	25.1711	70.278	2	T2c	8.3	71.66	FALSE	7.14305	2786	97	269	1	7.82727	0.82	19	Yes	Yes	No	Blood
CPCG0539	EGAS00001000900	4.46006	4.82952	557.357	565.762	26.0348	64.6724	2	T2c	3.42	58.63	TRUE	1.05133	142	25	39	1	0.00632295	0.57	11	Yes	Yes	No	Blood
CPCG0540	EGAS00001000900	2.61667	4.7142	535.701	220.85	25.6102	69.5174	2	T3a	7.93	72.54	FALSE	5.01848	1775	266	323	0	10.1054	0.46	34	Yes	Yes	Yes	Blood
CPCG0545	EGAS00001000900	2.62445	4.44583	490.168	232.198	27.0459	68.3722	3	T3a	7.6	67.25	FALSE	4.8898	2576	164	329	0	23.252	0.72	NA	Yes	No	Yes	Blood
CPCG0547	EGAS00001000900	2.45538	4.87812	533.788	260.786	45.4141	95.3131	2	T2c	6.84	67.15	FALSE	5.0924	1938	121	354	0	10.8814	0.57	NA	Yes	No	Yes	Blood
CPCG0550	EGAS00001000900	2.43286	4.65788	432.095	234.16	45.071	76.8177	2	T2a	6.59	53.66	FALSE	5.94935	1957	272	154	0	6.84105	0.57	NA	Yes	No	Yes	Blood
CPCG0551	EGAS00001000900	2.19735	3.34793	298.245	190.57	46.6039	104.129	2	T2a	5.2	67.13	FALSE	5.92471	2475	96	275	1	6.34288	0.52	NA	Yes	No	Yes	Blood
CPCG0557	EGAS00001000900	2.50502	4.15576	399.634	260.207	39.6684	94.1836	2	T3a	4.74	45.52	FALSE	10.809	1360	124	246	1	4.25632	0.86	NA	Yes	No	Yes	Blood
CPCG0559	EGAS00001000900	3.19167	4.28312	437.666	385.371	39.9449	86.6001	2	T2a	4.2	67.28	FALSE	7.43874	525	44	125	1	0.841423	0.61	NA	Yes	No	No	Blood
CPCG0560	EGAS00001000900	2.49471	3.91416	363.055	254.896	42.8723	76.5028	3	T2c	7.6	71.81	FALSE	7.20329	1556	168	233	0	4.97307	1	NA	Yes	No	No	Blood
CPCG0561	EGAS00001000900	2.56799	3.66875	331.558	281.179	47.0341	97.2783	2	T3a	5.3	56.24	FALSE	7.26352	1454	67	173	1	3.32852	0.58	NA	Yes	No	No	Blood
CPCG0562	EGAS00001000900	3.24372	4.04982	382.176	NA	45.5321	88.5204	2	T3a	7.7	66.64	FALSE	6.55441	204	19	30	0	0.203068	1	NA	Yes	No	No	Blood
CPCG0563	EGAS00001000900	3.24123	4.62599	533.654	351.808	25.8252	68.3629	2	T3a	9.6	69.81	TRUE	0.232717	191	57	120	0	2.56163	1	NA	Yes	No	No	Blood
CPCG0565	EGAS00001000900	3.28599	4.43534	406.434	377.305	47.672	80.1868	3	T3a	3.6	72	FALSE	9.40999	2071	89	230	1	5.70076	1	NA	Yes	No	No	Blood
CPCG0566	EGAS00001000900	3.42043	4.58167	449.453	427.114	35.0518	95.9761	3	T3a	10.6	63.91	FALSE	7.74538	318	80	95	1	0.465478	1	NA	Yes	No	No	Blood
CPCG0567	EGAS00001000900	3.25349	4.16578	379.273	394.726	32.5539	90.9961	2	T2c	6.6	54.96	FALSE	10.4559	252	26	93	1	0.363387	1	NA	Yes	No	No	Blood
CPCG0568	EGAS00001000900	3.43156	4.47212	483.156	404.72	26.0574	55.0002	2	T2c	5.9	66	TRUE	9.4757	856	36	164	1	1.58474	0.48	NA	Yes	No	No	Blood
CPCG0569	EGAS00001000900	3.3859	4.89383	450.808	405.004	45.3695	68.1223	3	T3a	5.2	67.53	TRUE	5.19644	949	118	136	1	7.43604	0.53	NA	Yes	No	No	Blood
CPCG0570	EGAS00001000900	3.32018	3.42461	298.332	339.193	44.9218	79.0712	2	T2c	2.1	63.27	FALSE	8.95825	2575	90	193	1	1.46317	0.69	NA	Yes	No	No	Blood
CPCG0571	EGAS00001000900	3.19882	4.24926	393.74	301.616	30.1592	87.5636	3	T2a	10	69.45	FALSE	10.8775	3501	28	296	1	2.14797	0.68	NA	Yes	No	No	Blood
CPCG0573	EGAS00001000900	3.08088	3.27138	281.931	305.022	41.1135	87.0021	2	T2c	3.8	55.84	FALSE	6.88569	2110	61	146	0	6.63892	0.75	NA	Yes	No	No	Blood
CPCG0574	EGAS00001000900	3.08702	4.64378	417.193	353.493	50.7881	62.8799	3	T3a	15	62.19	TRUE	1.20739	852	31	157	0	6.26888	1	NA	Yes	No	No	Blood
CPCG0575	EGAS00001000900	3.81116	3.2823	296.196	509.864	46.3252	87.6243	2	T2c	6.4	58.49	FALSE	6.6694	346	25	35	1	0.161578	1	NA	Yes	No	No	Blood
CPCG0576	EGAS00001000900	2.82421	4.2054	416.179	285.836	40.6041	91.4662	1	T3a	4.6	55.91	FALSE	8.26283	1439	41	142	1	1.90439	0.79	NA	Yes	No	No	Blood
CPCG0577	EGAS00001000900	2.42393	3.57397	327.119	259.639	39.5645	90.2369	2	T2c	13	69.75	FALSE	5.02943	2403	64	1500	1	4.52265	0.44	NA	Yes	No	No	Blood
CPCG0578	EGAS00001000900	3.43852	4.3613	453.652	459.213	46.4487	69.7605	3	T3b	8.5	63.95	TRUE	6.15195	1025	55	132	1	3.26088	1	NA	Yes	No	No	Blood
CPCG0579	EGAS00001000900	3.86244	5.36343	536.595	524.443	44.2769	65.5154	5	T3b	8.8	64.59	TRUE	0.232717	2508	138	178	1	18.6963	0.73	NA	Yes	No	No	Blood
CPCG0580	EGAS00001000900	3.42366	3.93572	406.67	425.045	37.7315	55.0581	1	T2c	3.2	61.14	FALSE	7.09925	272	11	16	0	0.0761772	0.56	NA	Yes	No	No	Blood
CPCG0581	EGAS00001000900	2.84971	5.26022	505.724	315.201	30.2979	62.3956	3	T3b	12.5	64.93	FALSE	11.9042	2778	136	280	1	10.5322	0.76	NA	Yes	No	No	Blood
CPCG0582	EGAS00001000900	2.59291	4.68009	417.308	NA	31.3865	201.705	3	T2c	13.2	69.68	FALSE	8.50103	1982	260	573	0	25.0826	0.58	NA	Yes	No	No	Blood
CPCG0584	EGAS00001000900	2.24609	4.68981	419.746	212.08	29.7122	65.4741	2	T2c	5.6	59.03	FALSE	8.846	1894	187	236	0	17.5312	0.54	NA	Yes	No	Yes	Blood
CPCG0587	EGAS00001000900	2.8293	4.44098	388.597	290.041	35.5625	94.6456	3	T3a	9.4	70.69	FALSE	7.36482	345	61	220	0	0.073564	1	NA	Yes	No	No	Blood
CPCG0588	EGAS00001000900	3.13732	4.78418	457.424	367.372	44.7908	79.4519	2	T3a	6.3	61.05	FALSE	7.98357	1214	108	122	1	9.47924	0.4	NA	Yes	No	No	Blood
CPCG0589	EGAS00001000900	3.28813	4.74453	447.68	361.173	42.8612	72.9038	5	T3a	12.2	69.58	TRUE	0.462697	6160	112	581	0	11.5002	0.51	NA	Yes	No	No	Blood
CPCG0590	EGAS00001000900	2.95377	4.98949	470.939	315.55	50.6513	73.9957	2	T3b	4.9	66.14	FALSE	8.9473	1687	62	212	1	6.79124	1	NA	Yes	No	No	Blood
CPCG0591	EGAS00001000900	2.85871	4.82591	512.957	301.198	58.3704	77.4267	2	T2c	6.1	60.59	FALSE	9.66461	1877	72	159	1	4.45773	0.81	NA	Yes	No	No	Blood
CPCG0592	EGAS00001000900	3.4244	4.79299	462.048	424.648	47.1802	73.9953	3	T3b	8.6	66.44	TRUE	0.835044	2580	119	168	1	9.58768	0.68	NA	Yes	No	No	Blood
CPCG0593	EGAS00001000900	3.03715	4.13339	421.223	347.854	48.1131	80.954	1	T2c	15	64.99	FALSE	9.56331	2386	55	194	1	0.991844	1	NA	Yes	No	No	Blood
CPCG0594	EGAS00001000900	3.23095	5.23213	508.796	346.724	43.5348	67.0792	2	T2c	8.6	51.11	TRUE	4.13963	883	27	103	1	0.221807	1	NA	Yes	No	No	Blood
CPCG0595	EGAS00001000900	2.85264	3.69075	446.632	314.45	42.9018	85.4408	2	T2c	4.7	53.68	FALSE	7.03901	252	25	39	0	0.105494	1	NA	Yes	No	No	Blood
CPCG0596	EGAS00001000900	2.5296	3.35352	339.351	272.325	37.785	81.6154	1	T2c	7.4	61.67	FALSE	7.38398	2275	37	172	1	2.40548	0.71	NA	Yes	No	No	Blood
CPCG0597	EGAS00001000900	2.30725	3.28901	311.53	256.317	43.9914	85.9191	2	T3a	7.4	67.66	FALSE	6.14921	1384	98	148	1	7.66646	0.45	NA	Yes	No	No	Blood
CPCG0598	EGAS00001000900	2.56617	3.46479	347.728	297.224	36.6336	90.4174	2	T2c	4.7	62.79	FALSE	7.48255	1837	301	178	0	11.4996	1	NA	Yes	No	No	Blood
CPCG0599	EGAS00001000900	3.0437	3.7818	347.767	389.39	38.0075	87.1085	4	T3a	10.5	68.26	FALSE	9.60438	757	44	177	1	0.910453	0.95	NA	Yes	No	No	Blood
CPCG0600	EGAS00001000900	3.166	4.69968	486.177	432.512	43.2172	90.5977	3	T3a	9.4	55.95	FALSE	6.50513	585	183	152	0	2.97863	0.41	NA	Yes	No	No	Blood
CPCG0601	EGAS00001000900	2.44649	5.17338	594.778	276.345	39.7896	87.0632	3	T2c	8.9	57.51	FALSE	7.52909	2562	88	165	0	5.54381	0.68	NA	Yes	No	No	Blood
CPCG0602	EGAS00001000900	2.98434	4.49347	370.004	308.635	44.2655	66.7351	3	T3a	6.3	50.97	TRUE	2.12731	310	27	93	1	0.50204	0.41	NA	Yes	No	No	Blood
CPCG0603	EGAS00001000900	3.63192	5.15763	476.717	407.427	46.1003	63.8415	2	T2c	3.8	63.36	TRUE	4.98015	213	23	25	1	0.0701661	0.75	NA	Yes	No	No	Blood
CPCG0604	EGAS00001000900	2.37932	3.66477	352.141	204.001	38.917	88.5189	2	T2c	6.5	60.29	FALSE	10.0999	2140	78	246	1	1.96215	0.69	NA	Yes	No	No	Blood
CPCG0605	EGAS00001000900	3.10879	3.97157	393.041	328.68	33.952	90.046	2	T3a	4.7	59.7	FALSE	7.78097	1297	51	150	1	3.37597	0.92	NA	Yes	No	No	Blood
CPCG0606	EGAS00001000900	2.62044	3.40324	NA	NA	36.8671	87.0899	4	T3a	18.7	59.38	FALSE	7.35387	2242	102	148	1	9.81411	0.58	NA	Yes	No	No	Blood
CPCG0607	EGAS00001000900	2.78923	4.29466	377.734	249.066	45.3013	62.7909	4	T3a	5.7	74.26	TRUE	5.86721	2741	63	234	1	4.34021	0.71	NA	Yes	No	No	Blood
TCGA-CH-5750	phs000178.v11.p8	2.27562	3.48415	351.205	240.484	34.4162	50.9315	2	T2c	13.2	NA	NA	NA	2856	48	186	0	1.08989	0.77	NA	No	No	No	Blood
TCGA-CH-5763	phs000178.v11.p8	4.35364	3.77008	383.668	421.719	31.4095	55.939	2	T3a	NA	NA	NA	NA	377	42	17	0	0.00643996	0.55	NA	No	No	No	Blood
TCGA-CH-5771	phs000178.v11.p8	3.62451	4.0246	398.886	359.628	31.2681	59.369	3	T2c	NA	NA	NA	NA	1324	106	112	1	3.2696	0.44	NA	No	No	No	Blood
TCGA-CH-5788	phs000178.v11.p8	1.18017	3.93138	388.204	143.273	36.7141	68.9903	3	T3b	19.4	NA	NA	NA	2724	260	244	0	23.2665	0.84	NA	No	No	No	Blood
TCGA-CH-5789	phs000178.v11.p8	4.9417	4.49765	445.445	479.894	32.6536	48.7644	2	T3a	5.7	NA	NA	NA	258	27	6	0	0.000695597	1	NA	No	No	No	Blood
TCGA-EJ-5503	phs000178.v11.p8	5.3479	5.0369	496.881	526.143	36.1233	61.0645	4	T3a	NA	NA	NA	NA	211	32	12	0	0.0336217	0.85	NA	No	No	No	Blood
TCGA-EJ-5506	phs000178.v11.p8	4.45093	4.39012	442.433	431.78	30.9669	49.8798	4	T3b	NA	NA	NA	NA	351	28	10	0	0.00364272	0.73	NA	No	No	No	Blood
TCGA-EJ-7791	phs000178.v11.p8	3.74827	4.78309	463.795	348.687	31.6579	57.0694	2	T2c	4.5	NA	NA	NA	564	72	56	0	0.0156785	1	NA	No	No	No	Blood
TCGA-G9-6336	phs000178.v11.p8	3.32212	3.76354	378.249	332.2	36.2114	54.3923	2	T2c	10.6	NA	NA	NA	818	41	45	0	0.0105224	0.69	NA	No	No	No	Blood
TCGA-G9-6365	phs000178.v11.p8	2.17194	4.72683	467.048	229.076	39.0591	54.2523	2	T4	11.6	NA	NA	NA	1835	35	110	1	1.32245	0.57	NA	No	No	No	Blood
TCGA-G9-6370	phs000178.v11.p8	4.03391	4.29688	420.834	398.091	37.053	55.7745	2	T3b	6.4	NA	NA	NA	255	33	13	0	0.00296303	0.55	NA	No	No	No	Blood
TCGA-G9-7522	phs000178.v11.p8	3.54257	5.06747	499.539	360.302	32.6212	52.319	2	T2c	6.8	NA	NA	NA	781	28	38	0	0.477318	NA	NA	No	No	No	Blood
TCGA-HC-7075	phs000178.v11.p8	1.53639	3.54222	357.609	175.171	33.0552	58.2909	1	T2a	5.1	NA	NA	NA	2276	64	191	0	0.551441	0.79	NA	No	No	No	Blood
TCGA-HC-7079	phs000178.v11.p8	4.39256	4.23103	419.161	437.121	35.536	51.376	2	T3a	5.5	NA	NA	NA	241	32	9	0	0.00346858	0.81	NA	No	No	No	Blood
TCGA-HC-7233	phs000178.v11.p8	2.91791	4.33931	433.376	295.841	37.9269	56.9913	3	T2a	7.7	NA	NA	NA	2254	44	148	0	0.100802	0.7	NA	No	No	No	Blood
TCGA-HC-7737	phs000178.v11.p8	2.97453	3.65059	302.018	298.442	34.2485	52.3052	2	T2c	NA	NA	NA	NA	932	124	67	0	0.0112047	0.55	NA	No	No	No	Blood
TCGA-HC-7740	phs000178.v11.p8	3.79266	5.9435	580.112	372.412	31.5435	49.2099	2	T2c	5.9	NA	NA	NA	677	48	33	0	0.0376457	0.63	NA	No	No	No	Blood
TCGA-HC-7744	phs000178.v11.p8	2.9984	7.70337	738.559	302.305	34.0541	55.6841	3	T3b	4.4	NA	NA	NA	2001	168	176	1	1.61263	0.76	NA	No	No	No	Blood
TCGA-HC-8258	phs000178.v11.p8	3.16619	4.62364	465.249	319.293	34.4977	62.6128	1	T2c	4.3	NA	NA	NA	324	62	45	0	0.00527356	0.33	NA	No	No	No	Blood
TCGA-HI-7169	phs000178.v11.p8	2.61798	4.38379	437.788	270.398	34.7505	55.4321	2	T3a	2.2	NA	NA	NA	1825	50	109	1	0.0839149	0.61	NA	No	No	No	Blood
Weischenfeldt.EOPC-01	EGAS00001000400	4.24667	5.15556	212.44	223.149	35.0462	32.5872	2	T3a	30	45	NA	NA	4015	6	253	0	NA	0.55	NA	No	No	No	Blood
Weischenfeldt.EOPC-010	EGAS00001000400	2.77116	4.03799	121.241	104.683	41.4411	42.7491	2	T2c	6	46	NA	NA	1362	19	57	1	NA	0.46	NA	No	No	No	Blood
Weischenfeldt.EOPC-011	EGAS00001000400	2.91151	4.29643	146.244	114.636	27.2814	27.5866	2	T2c	4.8	48	NA	NA	1206	21	34	1	NA	0.51	NA	No	No	No	Blood
Weischenfeldt.EOPC-02	EGAS00001000400	3.35609	4.63398	181.989	156.591	25.3344	21.4485	2	T2c	23.8	51	NA	NA	1334	7	25	1	NA	0.51	NA	No	No	No	Blood
Weischenfeldt.EOPC-03	EGAS00001000400	3.60331	5.25048	183.122	158.108	25.0515	65.5661	5	T3a	12	46	NA	NA	2315	89	212	1	NA	0.48	NA	No	No	No	Blood
Weischenfeldt.EOPC-04	EGAS00001000400	3.51333	4.90157	205.212	142.495	64.9174	27.0799	3	T3b	72	51	NA	NA	2270	63	80	0	NA	0.62	NA	No	No	No	Blood
Weischenfeldt.EOPC-05	EGAS00001000400	3.15838	4.55716	154.833	133.544	28.7528	29.6835	2	T3a	5	50	NA	NA	1144	11	29	1	NA	0.42	NA	No	No	No	Blood
Weischenfeldt.EOPC-06	EGAS00001000400	3.02835	4.49099	148.5	118.793	36.5563	38.1389	2	T3b	18.2	38	NA	NA	1223	43	44	0	NA	0.52	NA	No	No	No	Blood
Weischenfeldt.EOPC-07	EGAS00001000400	3.05265	4.43157	150.391	122.424	27.7956	28.6813	2	T2c	5.4	49	NA	NA	1191	23	40	1	NA	0.59	NA	No	No	No	Blood
Weischenfeldt.EOPC-08	EGAS00001000400	3.01991	4.55337	164.156	126.157	29.2202	38.2017	2	T2c	7.8	44	NA	NA	889	19	37	1	NA	0.56	NA	No	No	No	Blood
Weischenfeldt.EOPC-09	EGAS00001000400	2.91189	4.3411	145.652	114.736	35.3534	28.8744	2	T2c	5.1	48	NA	NA	825	18	29	1	NA	0.4	NA	No	No	No	Blood

## Sheet: Metatstatic
Supplementary Data 1. Clinical and Genomic Features of Tumours
Patient ID	Accession	TelSeq TL	TelSeq NL
DTB-003	phs001648.v2.p1	2.65285	3.94055
DTB-005	phs001648.v2.p1	3.61888	2.71927
DTB-008	phs001648.v2.p1	1.51484	3.59426
DTB-009	phs001648.v2.p1	3.01923	3.2529
DTB-011	phs001648.v2.p1	2.46176	3.23631
DTB-018	phs001648.v2.p1	2.82178	3.15011
DTB-019	phs001648.v2.p1	1.96173	3.70404
DTB-020	phs001648.v2.p1	2.1155	3.42465
DTB-021	phs001648.v2.p1	2.51787	3.29726
DTB-022	phs001648.v2.p1	2.21562	3.00414
DTB-023	phs001648.v2.p1	3.12448	3.33532
DTB-024	phs001648.v2.p1	3.32575	2.52051
DTB-034	phs001648.v2.p1	1.70631	2.99685
DTB-035	phs001648.v2.p1	2.19338	2.46642
DTB-036	phs001648.v2.p1	1.86644	3.0045
DTB-037	phs001648.v2.p1	2.45013	3.09797
DTB-040	phs001648.v2.p1	2.36206	2.55126
DTB-042	phs001648.v2.p1	2.64139	2.9395
DTB-053	phs001648.v2.p1	1.4136	2.59418
DTB-055	phs001648.v2.p1	2.05251	2.51619
DTB-059	phs001648.v2.p1	2.46018	2.99877
DTB-060	phs001648.v2.p1	2.07631	2.86992
DTB-061	phs001648.v2.p1	5.37845	2.82325
DTB-063	phs001648.v2.p1	2.37212	2.78602
DTB-064	phs001648.v2.p1	2.56514	3.12728
DTB-067	phs001648.v2.p1	2.38647	3.587
DTB-069	phs001648.v2.p1	1.92432	2.95164
DTB-071	phs001648.v2.p1	2.44788	3.23278
DTB-074	phs001648.v2.p1	2.10693	2.27995
DTB-077	phs001648.v2.p1	1.98739	3.02508
DTB-080	phs001648.v2.p1	2.12694	2.41342
DTB-083	phs001648.v2.p1	2.50183	3.11248
DTB-085	phs001648.v2.p1	2.61793	4.03064
DTB-089	phs001648.v2.p1	2.05324	2.81926
DTB-090	phs001648.v2.p1	1.82129	2.59968
DTB-091	phs001648.v2.p1	2.95004	3.34796
DTB-092	phs001648.v2.p1	3.87095	3.53707
DTB-094	phs001648.v2.p1	2.87431	3.66193
DTB-097	phs001648.v2.p1	2.49064	3.58105
DTB-098	phs001648.v2.p1	1.315	3.79294
DTB-100	phs001648.v2.p1	1.96564	2.7668
DTB-101	phs001648.v2.p1	1.75578	3.45704
DTB-102	phs001648.v2.p1	2.63052	2.58152
DTB-104	phs001648.v2.p1	3.60161	2.55126
DTB-111	phs001648.v2.p1	1.8417	3.38978
DTB-112	phs001648.v2.p1	2.12296	3.19211
DTB-119	phs001648.v2.p1	2.06249	2.94404
DTB-121	phs001648.v2.p1	2.48288	2.72982
DTB-124	phs001648.v2.p1	2.90016	3.46408
DTB-126	phs001648.v2.p1	1.39097	2.73476
DTB-127	phs001648.v2.p1	2.10511	2.75461
DTB-128	phs001648.v2.p1	2.47448	2.77744
DTB-129	phs001648.v2.p1	2.11319	3.21951
DTB-132	phs001648.v2.p1	2.01896	2.84527
DTB-135	phs001648.v2.p1	1.39218	2.9313
DTB-137	phs001648.v2.p1	1.39218	3.15161
DTB-138	phs001648.v2.p1	1.94705	2.79488
DTB-140	phs001648.v2.p1	1.43757	2.93444
DTB-141	phs001648.v2.p1	2.48393	3.04632
DTB-143	phs001648.v2.p1	3.12439	3.58302
DTB-146	phs001648.v2.p1	0.939118	3.12459
DTB-149	phs001648.v2.p1	2.24826	2.99283
DTB-151	phs001648.v2.p1	3.30452	3.06393
DTB-156	phs001648.v2.p1	1.86821	3.27062
DTB-159	phs001648.v2.p1	1.93441	3.3053
DTB-165	phs001648.v2.p1	1.94352	3.05494
DTB-167	phs001648.v2.p1	2.07824	2.79086
DTB-170	phs001648.v2.p1	1.7275	2.9408
DTB-172	phs001648.v2.p1	2.28073	2.92131
DTB-173	phs001648.v2.p1	3.2456	3.25518
DTB-175	phs001648.v2.p1	1.73844	2.55882
DTB-176	phs001648.v2.p1	2.23361	2.9599
DTB-183	phs001648.v2.p1	2.36984	3.12353
DTB-186	phs001648.v2.p1	1.93022	2.81822
DTB-187	phs001648.v2.p1	2.72374	3.46812
DTB-188	phs001648.v2.p1	2.1606	2.9745
DTB-190	phs001648.v2.p1	2.99555	3.16215
DTB-193	phs001648.v2.p1	4.6208	3.19793
DTB-194	phs001648.v2.p1	2.99071	3.72413
DTB-201	phs001648.v2.p1	2.29735	2.48953
DTB-202	phs001648.v2.p1	2.23609	3.06423
DTB-204	phs001648.v2.p1	2.11136	2.7254
DTB-205	phs001648.v2.p1	2.55162	2.76337
DTB-206	phs001648.v2.p1	2.35298	3.18717
DTB-210	phs001648.v2.p1	1.89177	2.5986
DTB-213	phs001648.v2.p1	2.9038	2.72792
DTB-214	phs001648.v2.p1	4.40885	3.07496
DTB-216	phs001648.v2.p1	3.41115	3.19592
DTB-220	phs001648.v2.p1	2.72512	2.96413
DTB-222	phs001648.v2.p1	1.77321	3.15975
DTB-223	phs001648.v2.p1	1.6611	3.04965
DTB-232	phs001648.v2.p1	2.06033	3.29158
DTB-234	phs001648.v2.p1	2.68473	2.93316
DTB-251	phs001648.v2.p1	2.55727	2.99494
DTB-252	phs001648.v2.p1	2.44481	3.50177
DTB-255	phs001648.v2.p1	2.30337	2.30328
DTB-258	phs001648.v2.p1	2.81201	3.48863
DTB-260	phs001648.v2.p1	2.59201	2.93177
DTB-261	phs001648.v2.p1	1.96079	2.7323
DTB-265	phs001648.v2.p1	1.5505	2.27637
DTB-266	phs001648.v2.p1	2.1945	3.08299
