# Supplementary material for: The telomere length landscape of prostate cancer
Source: Nat Commun. 2021 Nov 25;12:6893. doi: 10.1038/s41467-021-27223-6 (PMC8617305; doi:10.1038/s41467-021-27223-6)
Supplement: Supplementary file 5 — Supplementary Data 2 [file 41467_2021_27223_MOESM5_ESM.xlsx]

## Sheet: Sheet1
Supplementary Data 2. Association between Tumour TL and recurrent gene fusions, two-sided Mann Whitney U test, n = 139
	Tumour TL				Ratio TL
Gene Fusion	Mean Tumour TL in samples with fusion	Mean Tumour TL in samples without fusion	P value	Q value	Mean TL Ratio in samples with fusion	Mean TL Ratio in samples without fusion	P value	Q value
SLC45A3:ELK4	3.61932	4.47462	0.187613	0.489879	0.755283	0.448114	0.0410688	0.801292
TMPRSS2:ERG	3.68704	3.56668	0.564063	0.736415	0.742534	0.760624	0.714716	0.870122
RP11-356O9.1:TTC6	3.6514	3.57709	0.884432	0.989721	0.765479	0.710572	0.315775	0.870122
AC004066.3:PPA2	3.38755	3.76875	0.00818705	0.192396	0.739767	0.757097	0.841722	0.879132
TMSB4Y:ANOS2P	3.64573	3.6125	0.859627	0.989721	0.766026	0.730304	0.236989	0.801292
ENTPD5:FAM161B	3.51531	3.71248	0.114555	0.40968	0.747579	0.753146	0.673163	0.870122
SCHLAP1:UBE2E3	3.59042	3.64249	0.642696	0.816398	0.778176	0.743663	0.349459	0.870122
PCAT1:CASC21	3.32173	3.82261	0.00020736	0.00974594	0.704875	0.779205	0.0801566	0.801292
SAMD5:SASH1	3.36299	3.72552	0.0172039	0.229254	0.735926	0.756084	0.646122	0.870122
TAS2R63P:TAS2R19	3.65422	3.62312	0.949131	0.996158	0.738998	0.755327	0.575476	0.870122
TBCEL:TECTA	3.53152	3.66156	0.34818	0.629402	0.799414	0.736344	0.238683	0.801292
MED12:IRF2BPL	3.62179	3.63445	0.985871	0.996158	0.742309	0.753319	0.941514	0.955443
PPP1R16A:GPT	3.51412	3.66126	0.28285	0.576547	0.705438	0.762322	0.152418	0.801292
THAP11:ATXN3	3.75753	3.59843	0.393825	0.669222	0.757577	0.749093	0.777556	0.870122
METTL13:DNM3	3.51204	3.65785	0.43775	0.677006	0.771281	0.746386	0.548168	0.870122
PRCAT47:CDYL2	3.47956	3.65869	0.109009	0.40968	0.745943	0.751739	0.798076	0.872315
KLK3:NEAT1	3.49767	3.66245	0.511656	0.687081	0.782444	0.743597	0.419379	0.870122
GTF2H5:SORBS2	3.39685	3.68311	0.112367	0.40968	0.684758	0.76536	0.117417	0.801292
BCAS2P1:PCF11	3.46664	3.66606	0.231946	0.503017	0.690509	0.763459	0.123347	0.801292
ZNF616:ZNF836	3.44493	3.66485	0.398685	0.669222	0.721174	0.756147	0.515765	0.870122
AC013463.2:SCN2A	3.61835	3.63399	0.753026	0.931375	0.751805	0.750696	0.955443	0.955443
UAP1:DDR2	3.34783	3.67932	0.113806	0.40968	0.735505	0.753444	0.716551	0.870122
LINC00893:IDS	3.44359	3.6614	0.235455	0.503017	0.698434	0.759164	0.319079	0.870122
ZNF765:TPM3P9	3.51135	3.64509	0.473158	0.687081	0.72713	0.753521	0.616796	0.870122
IGK@:SMIM14	3.45776	3.64805	0.446536	0.677006	0.765976	0.749435	0.586637	0.870122
SMOX:LINC01433	3.64293	3.63065	0.848402	0.989721	0.687183	0.756336	0.446819	0.870122
IGK@:LIMD1	3.35778	3.6575	0.153102	0.449736	0.728179	0.753007	0.581486	0.870122
KLHL5:AP000350.6	3.26949	3.66584	0.130749	0.40968	0.647791	0.760602	0.0879814	0.801292
H2AFV:RP11-386M24.4	3.18089	3.66283	0.101195	0.40968	0.661409	0.757056	0.212998	0.801292
ALDH1A3:LRRK1	3.37854	3.64915	0.294407	0.576547	0.721354	0.752906	0.728856	0.870122
ZNF544:ZNF8	3.36182	3.65481	0.316053	0.59418	0.720462	0.753476	0.775808	0.870122
NRD1:RAB3B	3.79893	3.61865	0.970739	0.996158	0.82414	0.745183	0.40803	0.870122
TRPM7:USP50	3.14761	3.66513	0.0800565	0.40968	0.701674	0.754269	0.523694	0.870122
WEE2-AS1:KIAA1147	3.45296	3.64399	0.507114	0.687081	0.824617	0.745757	0.194727	0.801292
KLK3:PDLIM5	3.21314	3.66406	0.0602587	0.40968	0.693812	0.755286	0.354871	0.870122
C5ORF56:RAD50	3.5251	3.639	0.438571	0.677006	0.823464	0.745837	0.563435	0.870122
FRG1BP:FRG1HP	3.21124	3.6573	0.129818	0.40968	0.649721	0.75704	0.100708	0.801292
RBM47:IGK@	3.21262	3.66063	0.118275	0.40968	0.687779	0.755231	0.327072	0.870122
GK5:TFDP2	3.27003	3.65371	0.176365	0.487597	0.783391	0.748877	0.660937	0.870122
ZNF432:ZNF614	3.77835	3.62384	0.491045	0.687081	0.838905	0.746194	0.208789	0.801292
LPP:TGM2	4.42827	3.58938	0.019511	0.229254	0.950369	0.740283	0.0416454	0.801292
ZNF718:ZNF876P	3.33783	3.64957	0.21703	0.503017	0.736317	0.751752	0.768819	0.870122
AHNAK:NEAT1	3.64882	3.63057	0.909994	0.994645	0.788859	0.748543	0.622096	0.870122
IGK@:RBM47	3.29225	3.64962	0.212299	0.503017	0.767856	0.749962	0.710779	0.870122
TMED3:KIAA1024	3.17876	3.65564	0.119833	0.40968	0.68207	0.754511	0.491045	0.870122
MALAT1:SPOCK1	3.7921	3.62311	0.881327	0.989721	0.857463	0.74521	0.179083	0.801292
MALAT1:CCNI	3.7557	3.62504	0.996158	0.996158	0.784089	0.749101	0.828437	0.879132
