# Supplementary material for: The telomere length landscape of prostate cancer
Source: Nat Commun. 2021 Nov 25;12:6893. doi: 10.1038/s41467-021-27223-6 (PMC8617305; doi:10.1038/s41467-021-27223-6)
Supplement: Supplementary file 6 — Supplementary Data 3 [file 41467_2021_27223_MOESM6_ESM.xlsx]

## Sheet: Sheet 1
Supplementary Data 3. Genomic, transcriptomic and proteomic correlations with tumour TL, two-sided Spearman's Correlation
		Methylation (n = 241)		RNA (n = 138)		Protein (n = 70)
Probe Name	Gene Name	Spearman's Rho	Q value	Spearman's Rho	Q value	Spearman's Rho	P value (unadjusted)
cg05165378	ZNF655	-0.307194	8.78375e-06	0.276599	0.00632417	NA	NA
cg22502856	LAMB3	-0.360632	1.23313e-07	0.481673	1.22381e-06	0.188417	0.636077
cg06797068	DDX43	-0.0885635	0.270399	0.245742	0.0161256	NA	NA
cg26104932	CYP27A1	-0.357625	1.59356e-07	0.293381	0.00356095	-0.115773	0.818261
cg16550453	TDRD1	0.111756	0.150491	-0.175242	0.0987779	-0.115703	0.818298
cg12889195	PAX8	-0.0834205	0.303625	0.128508	0.243355	NA	NA
cg12563839	C14orf159	-0.195763	0.00678516	0.251037	0.013789	-0.0762663	0.903601
cg05253480	IL17RE	-0.329661	1.57245e-06	0.353779	0.000391924	NA	NA
cg18440523	FAM3B	0.151967	0.0413325	-0.0627345	0.603968	-0.263022	0.485503
cg23531257	DUOXA1	-0.404141	2.40872e-09	0.46612	2.41189e-06	NA	NA
cg13871633	ZNF662	-0.231925	0.0010646	0.143077	0.188757	NA	NA
cg20884605	ALDH2	-0.100341	0.203386	0.236122	0.0212432	-0.202869	0.606119
cg05991820	ECHDC3	-0.120197	0.117965	0.181673	0.0856496	0.0561456	0.923645
cg14299940	PHYHD1	-0.116074	0.132847	0.0555063	0.652	-0.0611495	0.917527
cg12256206	DACT2	-0.0883337	0.271861	0.198969	0.0571846	NA	NA
cg23659134	GSTO2	-0.0287053	0.755916	0.129758	0.238598	-0.0047065	0.990611
cg00680551	NCALD	-0.0543543	0.525698	0.0157356	0.909433	0.20119	0.610942
cg09677945	DNAJC15	-0.102418	0.193298	0.109743	0.329392	NA	NA
cg02216481	ALOX15B	0.0069845	0.94459	0.078699	0.503817	-0.176135	0.668731
cg08696192	TNS4	-0.361088	1.18591e-07	0.427355	1.52579e-05	NA	NA
cg14903097	C2orf43	-0.239509	0.000696851	NA	NA	0.0369696	0.94889
cg11679455	GATA3	-0.379902	2.28982e-08	0.491393	7.31763e-07	NA	NA
cg04927537	LGALS3BP	-0.391211	8.21257e-09	0.322611	0.0012842	-0.00568629	0.990024
cg25002788	SPON2	0.0672791	0.420406	-0.213702	0.0391901	-0.100691	0.849706
cg11875459	ELF5	0.110309	0.156693	-0.0374894	0.772025	NA	NA
cg04511534	GGT6	-0.378828	2.52891e-08	0.413241	3.05059e-05	NA	NA
cg10132157	PARP6	-0.0956106	0.229356	0.253693	0.0127149	NA	NA
cg18404205	SP8	-0.130776	0.0852914	0.124714	0.2595	NA	NA
cg08227353	KAZALD1	-0.0867511	0.281873	0.0923227	0.422413	NA	NA
cg07644368	CDO1	-0.222077	0.00182182	0.0925895	0.420637	NA	NA
cg09781936	TBX1	0.137573	0.0683386	0.0144141	0.91875	NA	NA
cg00120825	PEX10	0.00618549	0.951243	-0.0593647	0.626708	-0.0331555	0.950251
cg22797169	IL1RL2	-0.125551	0.100424	0.118729	0.285346	NA	NA
cg25530583	SLC14A1	-0.413514	9.65455e-10	0.447203	5.55952e-06	0.260222	0.489147
cg11152302	NYNRIN	-0.41729	6.43172e-10	0.43351	1.10934e-05	NA	NA
cg13675957	KRT15	-0.353495	2.24309e-07	0.453646	4.01194e-06	0.143382	0.743552
cg25918833	OR51E2	0.282203	5.06429e-05	-0.280452	0.00576388	-0.0886187	0.87304
cg13563298	WNK2	0.0765637	0.349685	0.0773609	0.512719	0.0797655	0.894949
cg15786280	CD38	-0.22913	0.0012443	0.17754	0.0940771	-0.265366	0.485503
cg07775813	SPESP1	0.0750249	0.360141	-9.13378e-06	0.999915	NA	NA
cg14830003	DNALI1	-0.247151	0.000449706	0.218578	0.0345958	NA	NA
cg24942416	VSIG2	-0.299674	1.51348e-05	0.342788	0.000598102	-0.011705	0.981367
cg15059608	C3orf14	-0.0793148	0.33089	0.0188704	0.891832	NA	NA
cg21470947	HLA-DMB	0.0524279	0.542617	-0.113462	0.310881	0.0695827	0.912231
cg00859622	VSTM2L	0.115038	0.136792	-0.0360878	0.780988	-0.206334	0.603217
cg13098855	S100A14	-0.408155	1.63531e-09	0.454589	3.86588e-06	NA	NA
cg20667796	ITGB4	-0.39162	7.93314e-09	0.482462	1.20388e-06	0.26988	0.475669
cg19912337	KLK11	-0.311475	6.3838e-06	0.171646	0.107555	0.236882	0.528927
cg04904030	PKP1	-0.180539	0.0133743	0.226448	0.0279944	0.0180037	0.972679
cg03882382	LRG1	-0.0726184	0.378746	0.11224	0.31728	-0.207173	0.600215
cg21934230	WNT3A	-0.408835	1.53323e-09	0.460875	3.19853e-06	NA	NA
cg26251270	GPX7	-0.314308	5.14445e-06	0.20914	0.0441113	NA	NA
cg00793186	NRG2	-0.40716	1.79854e-09	0.442645	6.84693e-06	NA	NA
cg04529938	SLC16A5	-0.4383	5.71558e-11	0.401463	5.3032e-05	NA	NA
cg01232511	PRSS21	-0.291318	2.72715e-05	0.221065	0.0323198	NA	NA
cg02861541	GJB5	-0.315267	4.79217e-06	0.411864	3.20949e-05	NA	NA
cg06148264	SERPINB1	-0.46197	0	0.37973	0.000137586	-0.0220978	0.965066
cg04940329	KRT23	-0.349677	3.10278e-07	0.443695	6.55015e-06	0.091628	0.865844
cg14397690	ANXA2	-0.445391	1.6144e-11	0.401264	5.35564e-05	0.0225177	0.965066
cg24956710	TRIM29	-0.299054	1.58228e-05	0.479901	1.24535e-06	0.300604	0.41914
cg16983159	TMEM173	-0.454719	0	0.447207	5.55952e-06	-0.00124224	0.99768
cg04860563	TP63	-0.37282	4.32856e-08	0.466528	2.39232e-06	NA	NA
cg10742957	FBXO17	-0.465732	0	0.45954	3.34519e-06	NA	NA
cg08713365	NRSN2	-0.169015	0.021538	0.249819	0.0143061	NA	NA
cg04302388	SLC45A2	0.108027	0.166664	-0.156304	0.146778	NA	NA
cg18653451	CCDC8	-0.46677	0	0.405907	4.41953e-05	NA	NA
cg03049782	TMEM106A	-0.4387	5.36587e-11	0.391138	8.34722e-05	NA	NA
cg00359181	GALM	-0.258259	0.000231306	0.257102	0.0114468	0.0604497	0.917953
cg06596743	MON1B	0.239332	0.000703778	0.00441336	0.976713	0.00414662	0.990772
cg23051970	2021-09-09	0.0380834	0.669682	0.104315	0.355764	0.297614	0.41914
cg16209444	ACOX2	-0.42248	3.79314e-10	0.324664	0.00118896	-0.0782609	0.899368
cg25052156	FGFR2	-0.427026	2.3165e-10	0.416357	2.61919e-05	NA	NA
cg16048383	SCNN1A	-0.297516	1.76176e-05	0.260438	0.0103512	NA	NA
cg00178850	EDARADD	-0.203223	0.00474982	0.00659401	0.965161	-0.016429	0.97324
cg20200200	KLHDC7A	-0.105998	0.175991	0.180397	0.0882283	NA	NA
cg21172319	NAT1	-0.115143	0.136387	0.18916	0.0720347	-0.248815	0.512596
cg03930313	ARHGAP23	-0.448716	5.96185e-12	0.475172	1.44233e-06	0.10769	0.830101
cg13021409	NEU1	-0.118034	0.125557	0.181597	0.0857943	-0.165427	0.692638
cg16066354	APOBEC3D	-0.418312	5.87814e-10	0.429528	1.39918e-05	NA	NA
cg14619949	F2RL1	0.232417	0.00103596	-0.242249	0.0178774	NA	NA
cg14383422	AOX1	-0.467144	0	0.434294	1.06158e-05	-0.0579652	0.919241
cg09501959	TMEFF2	0.238551	0.000735787	-0.223227	0.0309984	-0.0677281	0.912851
cg12308279	ST5	-0.468451	0	0.476235	1.44233e-06	0.138623	0.754367
cg16257559	C1orf106	-0.391051	8.31819e-09	0.475599	1.44233e-06	NA	NA
cg04793813	MT1E	-0.241052	0.000640423	0.179624	0.0897331	0.035465	0.949734
cg26489413	AMPD3	-0.127808	0.0938595	-0.00600023	0.968252	0.15437	0.7161
cg10257049	C5orf4	-0.477052	0	NA	NA	NA	NA
cg14374401	TRPM2	0.0057234	0.954705	-0.0184922	0.89434	NA	NA
cg25663755	VILL	-0.378464	2.60934e-08	0.363109	0.000264317	0.0360948	0.949455
cg10705541	ZNF334	-0.203061	0.00478808	0.211492	0.0413699	NA	NA
cg14691671	LOC100130933	-0.221886	0.00183968	NA	NA	NA	NA
cg09038676	GSTP1	-0.475424	0	0.434506	1.05268e-05	0.0973668	0.855262
cg03449125	CAPN5	0.0795317	0.329427	0.0829756	0.477854	0.0752165	0.904919
cg18286501	TMEM26	-0.0638061	0.447501	-0.0332502	0.799396	-0.120357	0.801647
cg12852187	C2orf72	0.206947	0.00395561	-0.271067	0.00748987	-0.395084	0.414877
cg05094081	DLX1	0.155418	0.0364555	-0.274513	0.00676004	NA	NA
cg27315497	SLC43A1	0.275252	7.95269e-05	-0.260234	0.0104121	-0.273449	0.466341
cg05985767	ANPEP	-0.111599	0.151155	0.162555	0.129129	-0.238597	0.525518
cg20691436	CALML3	-0.350468	2.89527e-07	0.462863	2.87595e-06	-0.0694078	0.912316
cg02760766	HEXA	-0.0837626	0.301304	-0.0143863	0.918812	0.121932	0.800508
cg06909469	ITPRIPL1	-0.419266	5.33874e-10	0.445265	5.88771e-06	NA	NA
cg24506221	GSTM1	-0.0468682	0.591804	-0.0554688	0.65213	0.0454728	0.943258
cg16849024	B3GNT8	-0.471951	0	0.340563	0.000650718	NA	NA
cg01065599	SIM2	0.185223	0.0109378	-0.0734953	0.535159	NA	NA
cg23786209	ABLIM1	-0.0763983	0.350778	0.130898	0.233946	-0.129105	0.780309
cg10473369	SOX15	-0.420779	4.55954e-10	0.39784	6.30801e-05	NA	NA
cg15026743	F3	-0.0346507	0.702288	-0.0158018	0.908977	-0.0455778	0.943258
cg17087669	MAPK13	-0.167153	0.0232003	0.134925	0.217822	0.0803604	0.892077
cg15878317	NMNAT3	-0.152466	0.0405645	0.209675	0.043424	-0.00474149	0.990611
cg07107130	B3GNT6	-0.0199624	0.833182	-0.0646772	0.592124	0.0133147	0.97867
cg02162897	CYP1B1	-0.176097	0.0161117	0.0490199	0.695324	-0.0705625	0.910781
cg24749672	BIN2	-0.0919567	0.250079	0.308702	0.00209336	0.0331904	0.950251
cg06913600	HAAO	-0.47974	0	0.494763	6.88581e-07	0.219001	0.561933
cg03302259	ACP5	-0.292154	2.57463e-05	0.191152	0.0687835	-0.191392	0.631851
cg01256539	PRR16	0.0870443	0.280131	0.0175988	0.898994	NA	NA
cg02197293	FBXO27	-0.0596524	0.481485	0.211692	0.0411578	NA	NA
cg13295878	ALDH3A1	-0.36307	1.00153e-07	0.403248	4.83936e-05	NA	NA
cg11321459	HDAC9	-0.334663	1.06495e-06	0.285193	0.00473141	NA	NA
cg13448625	COL17A1	-0.35299	2.34054e-07	0.489077	7.31763e-07	NA	NA
cg00546897	LOC284837	-0.294232	2.22342e-05	NA	NA	NA	NA
cg07908984	TMEM40	-0.350575	2.87055e-07	0.428634	1.43543e-05	NA	NA
cg00863893	TIMP2	-0.282699	4.90588e-05	0.206918	0.0468353	0.109719	0.823677
cg12659952	TFAP2A	0.0631674	0.452829	0.100548	0.375722	NA	NA
cg13520525	PTK6	-0.00833905	0.93443	0.0652435	0.588528	NA	NA
cg01844235	RAB36	-0.257453	0.000242714	0.176525	0.0960811	NA	NA
cg20756245	LOC100130872	0.20144	0.00518843	NA	NA	NA	NA
cg23414387	CYP4B1	-0.46444	0	0.446012	5.74176e-06	NA	NA
cg09088834	NINL	-0.397305	4.64083e-09	0.390573	8.4153e-05	NA	NA
cg23644624	SLC7A4	-0.203614	0.00466339	0.0807521	0.490544	NA	NA
cg12739419	CAV2	-0.455456	0	0.372803	0.000182989	0.165252	0.692638
cg26230275	S100A10	-0.135299	0.0737429	0.182297	0.0845287	0.0292713	0.955662
cg08592890	CTF1	-0.443399	2.5298e-11	0.391693	8.15151e-05	0.184813	0.648337
cg23207527	RBM24	-0.00135026	0.98937	-0.0933012	0.416713	-0.0345202	0.949734
cg25754958	PTPN7	-0.0775102	0.342999	0.316583	0.00159654	NA	NA
cg06998765	RPS6KL1	-0.137806	0.0678024	0.235656	0.0215384	NA	NA
cg20906621	AGTR1	-0.0664441	0.427031	-0.0917895	0.425004	NA	NA
cg25343204	AGR2	0.143356	0.0560483	-0.168504	0.114844	0.0970869	0.855262
cg16430166	KIAA1383	-0.164387	0.0258122	NA	NA	NA	NA
cg26847438	SP140L	-0.262485	0.000178544	0.405926	4.41953e-05	NA	NA
cg17792740	C10orf116	-0.220621	0.00196605	NA	NA	NA	NA
cg02183170	LGALS3	-0.228788	0.00126701	0.212835	0.0400359	0.17715	0.668731
cg02872426	DDO	-0.268588	0.000121616	0.30996	0.00199818	NA	NA
cg15016771	ARL4C	-0.44256	2.94547e-11	0.44172	7.25977e-06	NA	NA
cg14184400	AMT	-0.296271	1.9235e-05	0.367986	0.000220462	-0.0570554	0.922009
cg18556822	NOSTRIN	-0.0525419	0.541573	0.201409	0.0539505	-0.0969469	0.855262
cg13280882	SLC22A3	0.0437605	0.619436	0.0572664	0.640194	0.0947074	0.85881
cg11649376	ACSS3	-0.441088	3.76396e-11	0.36146	0.000281666	0.0124399	0.97962
cg14886572	WNK4	-0.255062	0.000281266	0.282527	0.0052036	NA	NA
cg23101464	GSDMD	-0.27035	0.000108743	0.285045	0.00474931	0.205879	0.603784
cg21626848	FKBP10	-0.269848	0.000112228	0.244086	0.0168989	0.277648	0.452156
cg22672639	FAT2	-0.358357	1.49084e-07	0.445356	5.88771e-06	NA	NA
cg09072216	SPG20	-0.237494	0.000781531	0.221821	0.0317617	-0.22278	0.549248
cg24818418	EGF	0.292195	2.56735e-05	-0.179307	0.0903935	NA	NA
cg19153763	HOXA7	-0.369528	5.7614e-08	0.37723	0.000153911	NA	NA
cg21472642	CHN2	0.079302	0.330971	0.00814865	0.955725	-0.0157642	0.97324
cg12763828	SLC2A5	-0.49519	0	0.374711	0.000170015	NA	NA
cg22486834	GSTA4	-0.188425	0.00945862	0.11203	0.318248	NA	NA
cg20822579	RIPK3	-0.430002	1.66429e-10	0.458955	3.34519e-06	NA	NA
cg12788467	HNF1B	0.0261085	0.778671	-0.0189581	0.891504	NA	NA
cg15140465	PAK1	-0.330943	1.42823e-06	0.340186	0.000659052	0.0612195	0.917527
cg07786657	CD247	-0.169854	0.0208225	0.289752	0.0040574	NA	NA
cg14664412	CSTA	-0.361068	1.18743e-07	0.372476	0.000185215	-0.298119	0.41914
cg26976437	LY6K	-0.256239	0.000261629	0.200252	0.0554423	NA	NA
cg12554573	PARP3	-0.405814	2.03267e-09	0.446101	5.74176e-06	NA	NA
cg16399664	OAS2	-0.0780529	0.339819	-0.0466247	0.712062	-0.353162	0.414877
cg12183875	LRRC31	-0.0843841	0.297184	0.05456	0.657947	NA	NA
cg01310029	IL5RA	-0.111998	0.149459	0.126696	0.251168	NA	NA
cg13180809	HPS1	-0.112165	0.148767	0.265562	0.00887872	NA	NA
cg00944649	C1orf64	0.0582782	0.492683	-0.0268565	0.840678	NA	NA
cg00549475	TMEM220	-0.114945	0.137141	0.157683	0.142996	NA	NA
cg17073859	EDNRA	-0.153827	0.0386704	0.237966	0.020153	NA	NA
cg03234186	ZNF154	-0.436038	7.98412e-11	0.37174	0.000189352	0.0313358	0.953668
cg25883348	TRPM8	0.279811	5.93958e-05	-0.218545	0.0346102	-0.24752	0.512596
cg04927066	SPOCK1	0.241046	0.000640508	-0.241043	0.0184622	0.0154842	0.973424
cg11584936	BNIPL	-0.391614	7.93314e-09	0.451855	4.30311e-06	NA	NA
cg19803952	DBNDD2	-0.455194	0	0.366728	0.00023005	NA	NA
cg10253640	PPFIBP2	-0.12544	0.100818	0.248353	0.0149769	-0.0105853	0.98347
cg26769927	SPN	-0.221073	0.00191952	0.242741	0.0175928	NA	NA
cg26314750	PAK6	-0.212458	0.00300432	0.17905	0.090852	NA	NA
cg17606785	EFS	-0.390027	9.06609e-09	0.316847	0.00157969	NA	NA
cg08674885	SNAI2	-0.466221	0	0.351931	0.000420361	NA	NA
cg26893816	AMACR	0.224934	0.0015629	-0.293455	0.00355437	-0.235168	0.531272
cg15071854	HPDL	-0.230651	0.00114387	0.237909	0.0201792	NA	NA
cg24935631	ST6GALNAC2	-0.406244	1.95914e-09	0.468397	2.23771e-06	NA	NA
cg19381811	UBA7	-0.417943	6.10933e-10	0.415722	2.699e-05	-0.256618	0.501195
cg15362455	PLA1A	0.0173699	0.856692	-0.135992	0.213802	0.0407138	0.947224
cg20651988	C13orf38	-0.133603	0.077898	NA	NA	NA	NA
cg05896902	GATM	-0.438015	5.98577e-11	0.428643	1.43543e-05	0.15136	0.721531
cg12871463	KRT19	-0.192781	0.00777656	0.340484	0.000651089	0.167527	0.68771
cg26184501	ITGA3	-0.430579	1.55328e-10	0.396744	6.57228e-05	0.277544	0.452156
cg14911132	FADS2	-0.155772	0.0359791	0.106911	0.343315	-0.203639	0.606119
cg15937958	CXCL17	-0.380606	2.1471e-08	0.413142	3.05709e-05	-0.0189135	0.970703
cg09643186	GPX2	-0.368965	6.05954e-08	0.417771	2.41724e-05	NA	NA
cg16686951	CD40	-0.398204	4.29136e-09	0.443305	6.6267e-06	NA	NA
cg03278643	EVC2	-0.363078	1.00146e-07	0.424646	1.71348e-05	NA	NA
cg04470557	SLC22A4	-0.0870229	0.280255	0.125443	0.256209	NA	NA
cg20048045	CHST3	-0.315979	4.55115e-06	0.366298	0.000234544	NA	NA
cg03043665	TP73	-0.395716	5.37521e-09	0.453099	4.0391e-06	NA	NA
cg04511125	THNSL2	-0.105741	0.177221	0.184319	0.0804798	NA	NA
cg02347989	EFEMP2	-0.436353	7.64865e-11	0.422145	1.94436e-05	0.136104	0.759432
cg27428520	ETNK2	-0.423086	3.55927e-10	0.432778	1.1548e-05	NA	NA
cg12125332	FAM164C	-0.0435659	0.621264	NA	NA	NA	NA
cg07047570	INSM1	0.106375	0.174405	-0.102799	0.364185	NA	NA
cg08266286	ADCY3	-0.344951	4.61675e-07	0.303452	0.00251541	NA	NA
cg21860285	CPA6	-0.42324	3.49518e-10	0.390769	8.36826e-05	0.0220278	0.965066
cg08320659	HFE	-0.334493	1.07963e-06	0.356613	0.0003477	-0.199265	0.612591
cg08334034	RGMA	-0.468201	0	0.274931	0.00667563	NA	NA
cg13859511	WNT10A	-0.371686	4.76873e-08	0.490916	7.31763e-07	NA	NA
cg10592478	RARG	-0.441393	3.61862e-11	0.496038	6.60177e-07	NA	NA
cg15165122	ANKRD53	-0.350721	2.83838e-07	0.362865	0.00026649	NA	NA
cg15255455	PLIN5	-0.177566	0.0151599	0.200752	0.0548756	NA	NA
cg00249032	SDC4	-0.287351	3.56099e-05	0.31427	0.00173367	0.0610795	0.917527
cg19071879	AFF3	-0.0935016	0.241243	0.159114	0.138656	NA	NA
cg01417669	FKBP1B	-0.15821	0.0327204	0.096724	0.397379	NA	NA
cg25756241	NCKAP5L	-0.208221	0.00370959	0.348072	0.000495623	NA	NA
cg22667178	SERP2	-0.292707	2.47334e-05	0.385765	0.000106675	NA	NA
cg08373528	PRPH2	-0.419394	5.29837e-10	0.180582	0.0878626	NA	NA
cg20794824	CLDN11	-0.347738	3.67243e-07	0.3038	0.00248103	NA	NA
cg26405020	FES	-0.449443	4.11695e-12	0.406985	4.20137e-05	NA	NA
cg16354201	ZSCAN20	-0.21416	0.00274584	0.247852	0.0151963	NA	NA
cg06520003	ACSF2	-0.457225	0	0.505066	4.42043e-07	0.1051	0.835445
cg02732915	PRDM8	-0.353256	2.28916e-07	0.392117	8.02148e-05	NA	NA
cg26394257	ADAM32	-0.190831	0.00849396	0.150977	0.162697	NA	NA
cg12459932	RUNX3	-0.197617	0.00620901	0.337115	0.000740353	NA	NA
cg04100190	COL9A2	-0.0134135	0.892025	-0.0311881	0.812906	NA	NA
cg19246110	ZNF671	-0.069953	0.399638	0.104986	0.352893	NA	NA
cg02015909	CES8	-0.178118	0.0148116	NA	NA	NA	NA
cg01219385	TARP	0.280873	5.53384e-05	NA	NA	NA	NA
cg03991512	LDHD	0.064035	0.44541	0.0341611	0.794006	-0.215432	0.572391
cg11692409	SERPINF1	-0.353638	2.21553e-07	0.340726	0.000649419	0.143242	0.743552
cg11187916	ANKRD35	-0.428754	1.89561e-10	0.369921	0.000205298	-0.0638089	0.91704
cg23130075	ACY3	-0.306371	9.3182e-06	0.246111	0.0159553	NA	NA
cg16904330	ADPRH	-0.0858072	0.287973	0.0189256	0.891615	0.0803954	0.892077
cg18043283	ACAD8	0.153275	0.0394288	0.0516338	0.677093	-0.263721	0.485503
cg24667758	LOC728606	0.408791	1.53877e-09	NA	NA	NA	NA
cg15747595	TSPYL5	-0.139685	0.0637256	0.137714	0.207312	-0.114688	0.820958
cg16940935	ACSM1	0.236916	0.000806546	-0.233758	0.0228141	-0.318345	0.414877
cg07693270	RPL39L	-0.316003	4.544e-06	0.298601	0.00297031	NA	NA
cg05744332	MNX1	0.086686	0.282218	-0.137501	0.208113	NA	NA
cg25753817	INPP1	-0.214405	0.00271046	0.271509	0.00739763	0.287166	0.435833
cg07979316	TP53I3	-0.1308	0.085245	0.186394	0.0767168	-0.100796	0.849706
cg01493517	IFFO1	-0.29329	2.37661e-05	0.320919	0.00136415	NA	NA
cg16855845	DNASE2	-0.416311	7.15984e-10	0.274579	0.0067436	0.0921179	0.863613
cg20240791	TMEM63A	-0.0163669	0.866339	0.302052	0.00265776	0.0375645	0.948436
cg09172548	EFCAB4B	-0.272997	9.15961e-05	NA	NA	NA	NA
cg01642901	SH3RF1	0.303757	1.12992e-05	-0.169486	0.112224	0.112729	0.822111
cg15892280	ETS2	-0.389099	9.87206e-09	0.410601	3.41358e-05	NA	NA
cg09086087	SLC12A4	-0.495717	0	0.390923	8.34722e-05	-0.0365147	0.949234
cg25999891	SREBF1	0.287049	3.63769e-05	-0.0824109	0.481138	NA	NA
cg08223003	NDRG1	0.108838	0.163065	0.0409942	0.747713	-0.0496719	0.933906
cg11609668	TAGLN	-0.319837	3.3944e-06	0.346075	0.000569554	0.127285	0.782804
cg26335602	ZNF389	0.0265269	0.775041	NA	NA	NA	NA
cg08188555	JUB	-0.314395	5.11634e-06	NA	NA	NA	NA
cg01782826	RCSD1	-0.132244	0.0813524	0.247697	0.0152599	-0.158884	0.708714
cg07135629	AQP1	-0.079638	0.328798	0.295224	0.00333245	0.0543089	0.925583
cg02286549	TFEB	-0.0416224	0.638423	0.0842044	0.470689	-0.0961421	0.855709
cg00726615	SIDT1	0.11218	0.148729	0.210187	0.0428396	-0.0510017	0.930529
cg15255390	HOXB3	-0.076256	0.351682	0.394446	7.26199e-05	NA	NA
cg14424070	BATF	-0.402677	2.74096e-09	0.367262	0.000226255	NA	NA
cg19255608	S100A16	-0.425196	2.7998e-10	0.421335	2.00542e-05	0.401102	0.414877
cg21927177	PLEKHG3	-0.385076	1.41999e-08	0.309343	0.00203977	NA	NA
cg08450017	CXCR6	-0.153001	0.0398121	0.365865	0.000237716	NA	NA
cg02216727	GJD3	-0.301715	1.30966e-05	0.0603525	0.619955	NA	NA
cg21623671	ANXA6	-0.462053	0	0.365944	0.000236981	0.186143	0.643634
cg05621339	TCF7L1	-0.354503	2.05614e-07	0.426659	1.56473e-05	NA	NA
cg26588812	GPRC5C	0.0720449	0.382954	0.0312087	0.8129	-0.242936	0.513675
cg01894322	PPP1R1B	0.0596713	0.481433	-0.142438	0.191036	-0.0913131	0.866768
cg02358862	CORO1A	-0.145819	0.0514003	0.334717	0.000806531	0.217356	0.566281
cg14326991	GPR116	-0.0291134	0.75252	NA	NA	NA	NA
cg15585555	RASSF5	-0.341001	6.38245e-07	0.446681	5.67255e-06	NA	NA
cg08181251	AVPI1	-0.501445	0	0.456956	3.56735e-06	NA	NA
cg06154084	SFXN3	-0.272724	9.32547e-05	0.426753	1.56473e-05	0.112414	0.822316
cg13709496	TBC1D2	-0.389713	9.33933e-09	0.441592	7.25977e-06	NA	NA
cg19015997	SCIN	0.254434	0.000292108	-0.00347502	0.981732	-0.205144	0.603784
cg21338747	ZNF750	-0.110068	0.157795	0.233508	0.0229649	NA	NA
cg21163717	DOK2	-0.0967868	0.222626	0.246001	0.0160135	NA	NA
cg15225810	C19orf21	-0.307012	8.90076e-06	NA	NA	NA	NA
cg26847866	SCARA3	-0.383053	1.71413e-08	0.347069	0.000512553	NA	NA
cg19272986	DLK2	-0.268294	0.000124119	0.453453	4.02299e-06	NA	NA
cg05757907	REXO2	0.071317	0.388754	-0.0762462	0.51922	0.0302511	0.955662
cg18675097	NKAPL	-0.35523	1.93772e-07	0.305622	0.00232905	NA	NA
cg04452432	CX3CL1	-0.376243	3.19929e-08	0.37177	0.000189352	NA	NA
cg02815516	KANK2	-0.398892	4.01301e-09	0.31579	0.00164576	0.1761	0.668731
cg15701237	RTP4	-0.290951	2.79342e-05	0.268635	0.00810329	NA	NA
cg21844956	TRIM38	-0.0868883	0.28099	0.246805	0.0156521	-0.0752515	0.904857
cg15872458	ZNF385A	-0.166814	0.0235096	0.188735	0.0727755	NA	NA
cg01401641	TSHZ3	-0.471975	0	0.42574	1.62478e-05	NA	NA
cg01939891	UAP1	0.378298	2.65276e-08	-0.406154	4.95585e-05	-0.159409	0.708714
cg06968912	PTRF	-0.440239	4.20578e-11	0.384821	0.000109367	0.189537	0.633553
cg23552977	NDRG2	-0.352742	2.38747e-07	0.392504	7.88981e-05	0.0688479	0.912316
cg02377544	MEIS2	-0.280095	5.82106e-05	0.439316	8.25729e-06	0.203219	0.606119
cg14967066	IFITM1	-0.421585	4.15e-10	0.31187	0.00187463	NA	NA
cg01167274	ITGB2	-0.195816	0.00677008	0.215904	0.0370896	-0.00901059	0.984744
cg11950105	FASN	0.367632	6.79661e-08	-0.208706	0.0450577	-0.257213	0.497103
cg10917547	PCDHGA10	-0.216236	0.00247125	0.101769	0.36913	NA	NA
cg02861056	PLEK	-0.0879977	0.273985	0.154272	0.152601	0.0521914	0.928023
cg14376836	ROR2	-0.423613	3.36595e-10	0.516074	2.61053e-07	0.103316	0.841331
cg14538537	LEPREL2	-0.455987	0	NA	NA	0.306342	0.41914
cg27183113	OR51E1	0.0182744	0.848704	0.0477506	0.704076	NA	NA
cg11909748	ZNF578	-0.0739335	0.368584	0.149058	0.168933	NA	NA
cg03640071	JAM3	-0.1382	0.0669759	0.158304	0.141147	NA	NA
cg15066197	GABRB3	0.147418	0.0486089	-0.168978	0.113506	NA	NA
cg15996534	LOC134466	-0.25318	0.00031493	NA	NA	NA	NA
cg13333267	SEMA3F	0.00552622	0.956421	0.263281	0.00948277	-0.204899	0.603784
cg04811592	MITF	-0.270253	0.000109387	0.291142	0.00387492	NA	NA
cg19627006	CAPG	-0.371864	4.69054e-08	0.477437	1.39644e-06	0.241046	0.519458
cg10913846	PAX9	-0.201727	0.0051166	0.187637	0.0745257	NA	NA
cg23447996	SYK	-0.252982	0.000318454	0.312887	0.00181157	0.0381244	0.948436
cg21376733	NCKAP1L	-0.219022	0.00213401	0.322157	0.00130524	0.372408	0.414877
cg05981651	ZNF589	-0.105765	0.177129	0.300065	0.00282791	NA	NA
cg18389639	PDLIM1	-0.430685	1.54334e-10	0.4401	7.92769e-06	0.10426	0.839093
cg02156380	KIAA1614	-0.432888	1.20829e-10	0.29697	0.00314452	NA	NA
cg18335326	KIAA1949	-0.16531	0.0249642	NA	NA	NA	NA
cg18062140	RBM38	-0.451445	0	0.411262	3.28503e-05	-0.0345202	0.949734
cg05668853	RAB34	-0.379563	2.36391e-08	0.397426	6.42255e-05	0.157799	0.708714
cg01902605	BHMT2	-0.384582	1.4846e-08	0.298065	0.00303034	NA	NA
cg12472603	MXRA7	-0.465407	0	0.293212	0.00358345	-0.0667133	0.915056
cg07380416	CD6	-0.191477	0.00823725	0.274819	0.00669641	NA	NA
cg00045607	ARHGAP30	-0.162299	0.0279948	0.272271	0.00722477	NA	NA
cg10523671	SLC15A2	-0.00144714	0.988671	0.110095	0.327552	-0.231688	0.536236
cg12177944	PLXND1	-0.189481	0.00902581	0.248921	0.0147116	NA	NA
cg18581405	S1PR4	-0.188442	0.00945251	0.218123	0.0349795	NA	NA
cg01298991	SDC1	-0.390851	8.47231e-09	0.415388	2.72378e-05	0.116823	0.815713
cg05270634	RND2	-0.378869	2.52301e-08	0.372584	0.00018435	NA	NA
cg01210663	FBP1	0.189711	0.00893641	-0.240061	0.0189585	0.0183536	0.972535
cg22643811	FAM19A5	0.000419224	0.996895	0.0884522	0.444281	NA	NA
cg02951552	MEX3A	-0.150874	0.0430431	0.0565501	0.645031	NA	NA
cg26445608	CPXM1	-0.370654	5.22578e-08	0.33734	0.000732804	NA	NA
cg07484727	TMEM204	-0.0804679	0.323491	0.0753464	0.525385	NA	NA
cg20388732	STAT5A	-0.396358	5.06084e-09	0.3203	0.00139584	0.307147	0.41914
cg24289314	OAT	-0.118836	0.122549	0.164865	0.123406	0.338955	0.414877
cg05655001	FAM92A1	-0.315312	4.78073e-06	0.245659	0.0161556	NA	NA
cg19003337	KRT17	-0.383826	1.58624e-08	0.429959	1.38377e-05	0.2253	0.544658
cg16277214	CMTM7	-0.314367	5.12623e-06	0.312569	0.00183294	NA	NA
cg08993944	GREB1	0.241623	0.000620982	0.148632	0.170118	-0.150346	0.724786
cg20239081	CAMKK2	0.296737	1.86172e-05	-0.372769	0.000182989	-0.248745	0.512596
cg02499214	RHOF	-0.210048	0.00339235	0.247224	0.0154655	NA	NA
cg20176388	VSNL1	-0.351227	2.7133e-07	0.446079	5.74176e-06	NA	NA
cg07150145	PDZK1IP1	-0.210791	0.00326769	0.242807	0.0175588	NA	NA
cg24697184	TTC22	-0.135136	0.0741369	0.377847	0.000150836	NA	NA
cg27186851	LFNG	0.0490381	0.57276	-0.0571047	0.640947	0.0393141	0.948332
cg05904716	GFPT2	-0.235686	0.000865623	0.252749	0.0130418	NA	NA
cg18721742	THSD4	-0.406352	1.94218e-09	0.344596	0.000558218	0.00540635	0.990592
cg14992524	SOX7	-0.363512	9.65104e-08	0.429256	1.41399e-05	NA	NA
cg04226536	LAYN	-0.411958	1.12306e-09	0.389806	8.69049e-05	NA	NA
cg19748424	LOC255167	-0.208959	0.00357897	NA	NA	NA	NA
cg15373592	DST	-0.484994	0	0.425019	1.68194e-05	-0.0140495	0.976193
cg13392302	PSCA	-0.110597	0.155445	0.111721	0.319694	0.158184	0.708714
cg00241432	ABCC4	0.308524	7.94233e-06	-0.334027	0.000830647	-0.230863	0.536236
cg21985951	CBR4	0.0839289	0.300112	0.0182793	0.895386	0.0957921	0.856225
cg12090003	BST2	-0.362265	1.07164e-07	0.270702	0.0075686	0.189362	0.633609
cg07756483	KCNN4	-0.224615	0.00158842	0.0227268	0.867677	0.274394	0.462841
cg24495008	KIF7	-0.235668	0.000866181	0.243811	0.0170202	-0.0564255	0.922621
cg17603132	RIC3	0.0634152	0.450696	0.0997404	0.380288	NA	NA
cg11448068	C2orf88	-0.383857	1.58269e-08	0.208257	0.0452702	NA	NA
cg07549656	NCAPD3	0.179143	0.014174	0.0145643	0.91789	0.0107602	0.982789
cg12675417	ENDOD1	0.042412	0.631183	-0.0968313	0.396783	-0.236287	0.531272
cg18082515	MYOF	-0.434269	1.01181e-10	0.504671	4.42043e-07	0.123856	0.794505
cg11620475	LOC389332	-0.16366	0.0265502	NA	NA	NA	NA
cg05598919	NACAD	-0.390948	8.40282e-09	0.392832	7.79128e-05	NA	NA
cg23011597	KCNH8	-0.01049	0.917338	-0.136934	0.210233	NA	NA
cg26144567	TMEM200B	-0.267317	0.00013201	0.294291	0.00345334	NA	NA
cg13545874	CDR2L	-0.0160463	0.869399	0.0708714	0.55293	NA	NA
cg08198228	SH3RF3	-0.148098	0.0474345	0.0636255	0.598472	NA	NA
cg02797271	GPR132	-0.16234	0.0279553	0.311447	0.00190149	NA	NA
cg18449021	EFNA5	-0.401121	3.20901e-09	0.418675	2.3275e-05	NA	NA
cg23718606	PRSS16	-0.0841389	0.298794	0.263116	0.00952348	NA	NA
cg24542714	C1orf190	-0.371819	4.70828e-08	NA	NA	NA	NA
cg03100639	TGFB1I1	-0.429236	1.8082e-10	0.340392	0.000653015	0.291611	0.427938
cg14122599	DAB2IP	-0.398189	4.29243e-09	0.334117	0.000828223	NA	NA
cg15459165	LAPTM5	-0.160279	0.0303008	0.216439	0.0365782	NA	NA
cg05168015	SH3PXD2B	-0.46957	0	0.373563	0.00017739	0.0696527	0.912231
cg02640604	QPRT	-0.458595	0	0.360753	0.000291011	NA	NA
cg01848457	EID3	-0.293087	2.41288e-05	0.32481	0.0011829	NA	NA
cg03788131	KRBA1	-0.266003	0.000144155	0.432324	1.18599e-05	NA	NA
cg06085204	XAF1	-0.31729	4.12259e-06	0.271221	0.00745714	NA	NA
cg12214451	ARSJ	-0.294175	2.2309e-05	0.297789	0.00306118	NA	NA
cg15371881	FGF1	-0.461042	0	0.417947	2.39939e-05	NA	NA
cg00705992	HOXA11AS	0.0338337	0.709023	NA	NA	NA	NA
cg02716826	AQP3	-0.0152704	0.876571	0.297329	0.0031038	NA	NA
cg07262247	PDLIM4	-0.322839	2.69233e-06	0.327513	0.00107428	0.179844	0.660173
cg14582550	C9orf3	-0.445831	1.45205e-11	0.496897	6.60177e-07	NA	NA
cg14051336	PDGFRB	-0.226767	0.00141552	0.10827	0.33684	0.170641	0.677772
cg20694619	TRAF3IP3	-0.112105	0.14903	0.349505	0.000468256	NA	NA
cg06714705	OLFML1	-0.266552	0.000139034	0.157317	0.144006	-0.0522964	0.928023
cg22697136	FBXO2	-0.312571	5.86348e-06	0.32941	0.000995137	-0.0230076	0.964353
cg26584545	NTN4	-0.235073	0.000895364	0.373934	0.000174782	-0.144852	0.742648
cg03428864	RARB	-0.446686	1.17546e-11	0.276264	0.00640934	NA	NA
cg08261841	TMEM139	-0.365298	8.28674e-08	0.404877	4.64042e-05	NA	NA
cg02298472	WNT5A	-0.0222309	0.813113	0.0257248	0.848161	-0.116403	0.816593
cg11065621	SLC10A5	0.368439	6.35378e-08	-0.124619	0.259828	NA	NA
cg20917083	ARHGDIB	0.00771836	0.939434	-0.0035663	0.981229	0.285312	0.435833
cg19839026	PYGL	-0.390666	8.58114e-09	0.259331	0.0107065	-0.0715073	0.910368
cg20600205	TGM1	-0.291469	2.7004e-05	0.428429	1.4478e-05	NA	NA
cg25661931	ADCY5	-0.372591	4.41177e-08	0.284445	0.00485855	0.184848	0.648337
cg21119074	MBOAT1	-0.207221	0.00389991	0.308632	0.00209691	NA	NA
cg25799986	WFDC2	-0.430374	1.59583e-10	0.418144	2.38774e-05	-0.163748	0.694982
cg18752854	TNS1	-0.450655	1.45398e-12	0.364233	0.000254007	0.243671	0.513675
cg00060374	LOC441869	-0.417952	6.10933e-10	NA	NA	NA	NA
cg22232504	SSPN	-0.390727	8.55703e-09	0.211062	0.0418028	NA	NA
cg16014606	MRVI1	-0.303258	1.17087e-05	0.344119	0.00056872	0.054116	0.925583
cg24572745	BOC	-0.33866	7.76319e-07	0.330664	0.000946523	NA	NA
cg12746557	KCNJ15	-0.411331	1.19886e-09	0.441175	7.39849e-06	NA	NA
cg20168849	TPRG1	-0.464644	0	0.43929	8.25729e-06	NA	NA
cg11744144	AOC3	-0.422095	3.94429e-10	0.310553	0.0019638	0.232613	0.536228
cg15115728	LOC642587	-0.301658	1.31441e-05	NA	NA	NA	NA
cg02820040	C2orf54	-0.365477	8.15209e-08	0.267832	0.00831134	NA	NA
cg10717869	SLC41A1	-0.146054	0.0509991	0.0103316	0.943058	NA	NA
cg10394832	C1orf88	-0.19268	0.0078099	NA	NA	NA	NA
cg02330507	DGKA	-0.0404041	0.649723	0.233129	0.0231917	-0.349488	0.414877
cg07925311	KIFC3	-0.398796	4.03993e-09	0.435417	1.01284e-05	NA	NA
cg26371327	EPHA2	-0.449963	2.91975e-12	0.453769	4.01194e-06	NA	NA
cg02681173	LOC100190940	-0.0504244	0.560343	NA	NA	NA	NA
cg02484210	NPY	-0.0330218	0.716744	-0.109459	0.330912	-0.0132097	0.97887
cg04751089	IRS1	-0.132619	0.0804393	0.28817	0.00427731	-0.054221	0.925583
cg21130958	CRISPLD1	-0.259239	0.000217781	0.171992	0.106522	0.0112501	0.982223
cg09841842	FRMD6	-0.461805	0	0.332742	0.000870046	NA	NA
cg06045319	KCNMA1	-0.275047	8.05726e-05	0.195906	0.061491	-0.158184	0.708714
cg19008371	ST3GAL4	-0.164936	0.0252933	-0.0499545	0.688725	-0.12991	0.777535
cg11038843	B3GAT1	0.0124507	0.901342	-0.257187	0.011427	NA	NA
cg05866021	C1orf168	0.194415	0.00721097	-0.120174	0.278992	NA	NA
cg17794788	RAMP1	0.183956	0.0115499	-0.0575975	0.638325	NA	NA
cg18450254	PRICKLE2	-0.425698	2.64771e-10	0.335377	0.000786187	0.102721	0.843436
cg08012294	CTSB	-0.309215	7.55651e-06	0.366665	0.000230416	-0.0414137	0.947224
cg17290213	EHBP1L1	-0.448399	6.77724e-12	0.400659	5.49425e-05	0.287201	0.435833
cg07519235	GPRC5B	-0.45646	0	0.34146	0.000633677	NA	NA
cg25355803	MARVELD1	-0.474892	0	0.341521	0.000633114	NA	NA
cg10464312	MEIS1	-0.423637	3.36342e-10	0.336434	0.000755324	NA	NA
cg08182193	CRIP2	-0.164202	0.0260031	0.238438	0.0198433	0.131974	0.771718
cg16845623	C3orf57	-0.159784	0.0308707	NA	NA	NA	NA
cg08148261	LDHB	-0.179647	0.0138801	0.274009	0.0068562	0.274709	0.462841
cg23250185	PAOX	0.109342	0.160934	-0.0918509	0.424752	NA	NA
cg04225104	AKR1E2	-0.090976	0.255958	0.151013	0.162573	NA	NA
cg05564251	SP140	-0.120389	0.117333	0.379507	0.000138627	NA	NA
cg20136100	FERMT3	-0.199182	0.00576895	0.23269	0.0234734	0.192792	0.626261
cg10501360	ARHGAP22	-0.384475	1.49618e-08	0.365414	0.000241936	NA	NA
cg26534508	GPR137B	-0.253854	0.000302582	0.00452299	0.976197	NA	NA
cg02797195	RIPK4	-0.218139	0.00223434	0.246927	0.0155865	NA	NA
cg25737323	CLIP4	-0.426579	2.42565e-10	0.435058	1.0252e-05	NA	NA
cg14204586	ARHGEF2	-0.21071	0.00328119	0.436474	9.5397e-06	-0.049602	0.933906
cg24754277	DAPK1	0.122662	0.1096	-0.214173	0.0387193	-0.157099	0.709122
cg24877842	TRAK1	-0.0474298	0.587129	0.083387	0.475506	NA	NA
cg08384155	SYNPO2	-0.149859	0.0445764	0.36324	0.000289985	0.116263	0.817
cg03464514	PTN	-0.230646	0.00114396	0.0980757	0.389222	-0.283247	0.435833
cg03280235	GPSM3	-0.341685	6.01388e-07	0.356515	0.000348794	NA	NA
cg21882356	RNASE4	-0.00845136	0.933371	0.246314	0.0158545	-0.250389	0.512596
cg10119075	ITIH5	-0.373477	4.08926e-08	0.328713	0.00102398	0.0338203	0.94988
cg03753191	EPSTI1	-0.2641	0.000161615	0.327356	0.00107965	NA	NA
cg06196689	MUC13	0.183481	0.0117798	0.162874	0.128345	-0.0338903	0.949734
cg10160397	ME3	-0.0650629	0.437715	0.134687	0.218814	-0.053976	0.926095
cg07013787	SP5	-0.0975327	0.218602	-0.0412395	0.746854	NA	NA
cg19256368	HOMER2	0.0318962	0.727222	0.0182858	0.895248	-0.273939	0.462841
cg18097277	IL16	-0.344949	4.61675e-07	0.295893	0.00325766	0.163118	0.694982
cg13597397	ASS1	-0.335139	1.02353e-06	0.155639	0.148764	0.348788	0.414877
cg13221363	TRIB2	-0.296854	1.84531e-05	0.114716	0.304869	NA	NA
cg17935217	CLIC6	-0.369785	5.65144e-08	0.294139	0.00346915	0.229569	0.536236
cg09502069	DEGS1	0.268616	0.000121415	-0.112172	0.317617	-0.0971219	0.855262
cg07277869	NQO1	-0.0821688	0.311958	0.0380012	0.768273	-0.0424285	0.946584
cg24128292	RBPMS	-0.39513	5.68818e-09	0.431328	1.25916e-05	0.197481	0.616964
cg08042322	NT5DC3	0.0784618	0.3368	0.0662494	0.58235	-0.0779109	0.899943
cg26120958	APBB1	-0.477428	0	0.395043	7.11693e-05	NA	NA
cg07621385	MYLK	-0.442088	3.23864e-11	0.367098	0.000250379	0.19965	0.612591
cg16517523	LIPE	-0.425971	2.56984e-10	0.420262	2.13141e-05	NA	NA
cg13354988	SH3YL1	0.044977	0.608596	-0.0740706	0.532271	NA	NA
cg02898094	DLX6	0.0214765	0.819688	-0.0338958	0.79584	NA	NA
cg24009722	INHBB	0.0512611	0.553043	-0.00575824	0.969411	0.0536611	0.926523
cg24049888	POU2AF1	-0.344105	4.96818e-07	0.506716	4.42043e-07	NA	NA
cg26504529	SYNPO	-0.340984	6.38671e-07	0.152905	0.15691	0.0672732	0.913452
cg01076217	IL20RA	0.232783	0.00101556	-0.286147	0.0046072	NA	NA
cg04547809	C19orf48	0.38254	1.80114e-08	-0.121343	0.273599	NA	NA
cg10397765	SIX1	0.122754	0.109323	-0.157394	0.143845	NA	NA
cg13734833	MRGPRF	-0.26251	0.000178392	0.281911	0.0053189	0.0646138	0.915794
cg13007871	HLA-E	-0.300735	1.40295e-05	0.289871	0.0040435	-0.0100604	0.984174
cg24348330	PDLIM3	-0.134731	0.0750871	0.120944	0.27546	-0.0422185	0.946809
cg08774871	C16orf74	-0.501686	0	0.515989	2.61053e-07	NA	NA
cg16301617	TMC8	-0.335203	1.01922e-06	0.29295	0.00361779	NA	NA
cg13485230	RAB31	-0.403559	2.53459e-09	0.232972	0.0233079	NA	NA
cg17253459	OLFML3	-0.36101	1.19339e-07	0.202025	0.053204	-0.0377395	0.948436
cg26023709	SEMA4G	-0.157305	0.0339184	0.0975737	0.392131	NA	NA
cg08831034	ANO7	0.0575555	0.498585	0.123677	0.263563	-0.180684	0.658981
cg16773115	TPD52	0.439024	5.15569e-11	-0.150173	0.165412	-0.121022	0.800508
cg05287372	C3orf64	-0.468111	0	NA	NA	NA	NA
cg05044173	CD4	-0.212494	0.0029996	0.233548	0.0229505	NA	NA
cg24482350	HMGCS2	0.00953757	0.924625	-0.0198317	0.884599	-0.164273	0.694982
cg25059588	DES	-0.246398	0.00046975	0.344773	0.000598102	0.10384	0.839653
cg19570321	HRASLS5	-0.429912	1.67212e-10	0.402361	5.03916e-05	NA	NA
cg27545611	DIRAS3	-0.369683	5.69069e-08	0.383654	0.000115237	NA	NA
cg14476101	PHGDH	-0.264231	0.000160353	0.267983	0.00828135	0.172251	0.675447
cg18997901	MYO6	0.169162	0.0214272	-0.141132	0.195386	0.0898084	0.869282
cg07634645	PLBD1	-0.468569	0	0.263614	0.00940504	0.15073	0.722973
cg11453400	AFAP1L2	-0.419531	5.24047e-10	0.419471	2.22e-05	0.186038	0.643808
cg20353227	SMAD3	-0.47879	0	0.459716	3.34519e-06	-0.0576502	0.920709
cg13694876	EPHB3	0.0151264	0.877578	0.00233116	0.987714	-0.140058	0.748683
cg04287259	PIK3CD	-0.237358	0.000787557	0.352652	0.000411865	NA	NA
cg11651220	UBXN10	-0.459718	0	0.312304	0.00185246	NA	NA
cg14843888	CACNA1D	0.0416369	0.638353	-0.097706	0.391351	NA	NA
cg13389502	HIC1	-0.202845	0.00484155	0.191205	0.0687009	NA	NA
cg09181792	CFTR	-0.429353	1.79185e-10	0.341899	0.000622766	NA	NA
cg22179913	EFNB2	0.079422	0.330166	-0.0728385	0.540014	-0.149716	0.728014
cg25792518	CHAD	-0.450403	1.97904e-12	0.459218	3.34519e-06	NA	NA
cg11402704	RUSC1	0.34237	5.70176e-07	-0.186681	0.0761395	NA	NA
cg18849169	GPX3	-0.454512	0	0.403895	4.70081e-05	0.096702	0.855262
cg05220069	WBSCR26	-0.0343841	0.704464	NA	NA	NA	NA
cg00807586	DLEC1	-0.287458	3.53698e-05	0.240209	0.0188834	NA	NA
cg15518883	SIT1	-0.165156	0.0250996	0.27808	0.0060323	NA	NA
cg10520594	NT5C	-0.151254	0.0424557	0.320965	0.00136384	0.0708774	0.91045
cg23523215	ALS2CR4	-0.389296	9.68571e-09	NA	NA	NA	NA
cg00522883	SLC43A3	-0.419341	5.32294e-10	0.367904	0.00022097	NA	NA
cg20425130	KLHL6	-0.168064	0.0223732	0.225541	0.0287104	NA	NA
cg25477769	HNF1A	-0.0603109	0.476004	0.0179964	0.896908	NA	NA
cg05554161	OLFML2A	-0.431507	1.40484e-10	0.394408	7.26199e-05	NA	NA
cg10418289	MMP14	-0.403592	2.52862e-09	0.391584	8.18639e-05	NA	NA
cg04704856	FMOD	-0.0204108	0.828683	-0.0692552	0.562786	0.096317	0.855709
cg13592599	JAG1	-0.124974	0.10221	-0.0500265	0.688333	0.161648	0.70253
cg14170423	RASGRP2	-0.40219	2.86996e-09	0.361763	0.00027794	NA	NA
cg22923514	VWA2	-0.126133	0.0986195	-0.0163499	0.906188	-0.297874	0.41914
cg07417745	SLC19A3	-0.438811	5.30054e-11	0.287395	0.00440059	NA	NA
cg23253752	ELL3	0.336571	9.14943e-07	-0.180194	0.0885965	NA	NA
cg17936488	FAM78A	-0.185919	0.0106025	0.256596	0.0116115	NA	NA
cg12031863	C16orf5	-0.403184	2.61541e-09	NA	NA	NA	NA
cg19265103	GALNT6	-0.441292	3.66103e-11	0.373061	0.000181504	NA	NA
cg08057985	FAM109B	0.0849877	0.293119	0.00399107	0.978724	NA	NA
cg11348442	TUBA4A	-0.463006	0	0.404671	4.6736e-05	0.226629	0.544658
cg07021447	ACTN1	-0.418855	5.56733e-10	0.324166	0.00121307	0.203184	0.606119
cg26758396	FERMT1	0.0205188	0.82778	0.161556	0.132008	0.110629	0.823677
cg00990769	MATN2	-0.273804	8.70964e-05	0.117455	0.291611	0.314741	0.414877
cg13342435	MPPED2	-0.289749	3.0248e-05	0.298635	0.00296887	NA	NA
cg02008511	PPAP2A	0.231387	0.00109767	NA	NA	-0.0528913	0.927893
cg24497819	SELPLG	-0.161509	0.0288346	0.197493	0.0591375	NA	NA
cg20336571	H2AFY2	-0.060965	0.470796	0.0886106	0.443413	0.234083	0.531894
cg05587394	KLHL29	-0.462686	0	0.319636	0.00142416	NA	NA
cg06851207	PNMAL1	-0.341567	6.07289e-07	0.152689	0.15755	NA	NA
cg09513259	GBGT1	-0.334962	1.0388e-06	0.404169	4.67384e-05	NA	NA
cg15957055	CADPS	0.00462004	0.963989	-0.00802094	0.956592	-0.0370396	0.948543
cg11619922	GRK5	-0.275759	7.71301e-05	0.248099	0.0150793	NA	NA
cg21950166	SFN	0.089738	0.263161	0.248272	0.0150055	0.138063	0.755163
cg27176614	CYBA	-0.404365	2.35243e-09	0.340725	0.000649419	0.0359199	0.949455
cg16744911	SCD	0.06919	0.40567	0.0303958	0.81836	0.116403	0.816593
cg05687617	SMTN	-0.365151	8.38922e-08	0.350192	0.000454117	0.174665	0.672033
cg06339657	PDE8B	-0.287016	3.64569e-05	0.19949	0.0564632	0.0249672	0.961563
cg17258195	ISLR	-0.261449	0.000190008	0.0871218	0.452998	0.325483	0.414877
cg01765930	MFNG	-0.202374	0.00495724	0.273682	0.0069424	NA	NA
cg25385366	TMPRSS3	-0.143033	0.0567107	0.352089	0.00041822	NA	NA
cg03627290	TMBIM1	-0.0984483	0.213576	0.220232	0.0333806	-0.238107	0.526705
cg24357463	TBX2	-0.184503	0.0112695	0.183096	0.0828922	NA	NA
cg03059247	FAM167A	-0.44164	3.45813e-11	0.490653	7.31763e-07	NA	NA
cg22698489	TAGLN2	-0.281383	5.34699e-05	0.316044	0.00162829	0.2963	0.41914
cg12105450	CASP10	-0.139628	0.0638418	0.279731	0.00571854	NA	NA
cg05163330	ADPRHL1	0.0901247	0.26095	-0.142262	0.191734	0.000227452	0.99947
cg18261944	ZCCHC24	-0.200085	0.00552887	0.171911	0.10673	NA	NA
cg06722639	SLC7A8	-0.055696	0.514083	0.0412752	0.74663	NA	NA
cg00228796	ECE1	-0.109834	0.158758	0.151898	0.159805	0.273204	0.467269
cg25025992	DNAJA4	0.233967	0.000951563	0.0932997	0.416713	-0.00323681	0.991145
cg09284275	MYH11	-0.456413	0	0.347993	0.000532694	0.283247	0.435833
cg21460081	HOXB4	-0.246989	0.000454277	0.291577	0.0038155	NA	NA
cg08671647	PCDH7	-0.339747	7.09086e-07	0.435321	1.01284e-05	NA	NA
cg02247582	ZNF512	-0.178896	0.0143321	0.325055	0.00117478	0.236812	0.528927
cg21079345	AKR1B1	-0.247853	0.000431562	0.265428	0.00892204	0.0230776	0.964353
cg01281904	OPRK1	-0.222524	0.0017798	0.155752	0.148462	NA	NA
cg16140432	ZNF642	-0.194787	0.00709201	NA	NA	NA	NA
cg05087842	C8orf47	-0.0564684	0.507591	NA	NA	NA	NA
cg00777968	PSMB8	-0.180471	0.0134093	0.207918	0.0456812	0.0523314	0.928023
cg24497732	GLI3	-0.392039	7.64452e-09	0.337083	0.000740524	NA	NA
cg20426713	SAMD13	0.305759	9.75611e-06	-0.138933	0.202886	NA	NA
cg18139641	CSRP1	-0.313432	5.49105e-06	0.363887	0.000256403	0.26995	0.475669
cg20712631	NEURL1B	-0.36701	7.15984e-08	0.304915	0.00237895	NA	NA
cg03601836	CLDN1	-0.0195064	0.837126	0.134566	0.219262	NA	NA
cg05462570	NAALADL1	-0.4738	0	0.31863	0.00147571	NA	NA
cg23462514	RNF212	-0.19184	0.00809653	0.193404	0.0652854	NA	NA
cg03345454	FZD7	-0.439301	4.92779e-11	0.213812	0.039089	0.199685	0.612591
cg19505659	TMEM51	-0.424582	3.02814e-10	0.347379	0.000507377	NA	NA
cg00041401	PTPN22	-0.299727	1.50776e-05	0.290562	0.0039472	NA	NA
cg06823034	CIDEB	-0.358	1.53826e-07	0.237117	0.0206769	NA	NA
cg12079266	NEDD4L	0.355799	1.85561e-07	-0.175673	0.0980863	-0.247555	0.512596
cg01960016	MSX2	0.0499931	0.564032	0.0161357	0.90748	NA	NA
cg21697381	SLFN12	-0.164006	0.0261971	0.281513	0.00539135	NA	NA
cg04069927	TMEM154	-0.185599	0.0107643	0.298909	0.00294371	NA	NA
cg23808004	GLB1L3	0.0828915	0.307184	-0.00194984	0.989762	NA	NA
cg03699843	SNX20	-0.155338	0.0365643	0.239781	0.0191047	NA	NA
cg22605063	DBN1	-0.198222	0.00603455	0.161118	0.133279	0.308442	0.41914
cg06573604	LY75	-0.400482	3.40859e-09	0.318627	0.00147571	-0.0566005	0.922559
cg13110283	KCNK1	0.00866568	0.931712	0.198926	0.0572153	NA	NA
cg15232240	ANKRD6	-0.292054	2.59093e-05	0.0888687	0.442047	NA	NA
cg17214107	FGF2	-0.429882	1.67449e-10	0.251456	0.0135924	NA	NA
cg19514694	SAMD5	0.0206157	0.827036	-0.171084	0.108771	NA	NA
cg20874044	IGF1	-0.239176	0.000710094	0.130588	0.235219	-0.040084	0.947997
cg19256731	SIRPA	-0.402965	2.67084e-09	0.405389	4.52481e-05	NA	NA
cg10095801	C21orf63	-0.445854	1.44961e-11	NA	NA	NA	NA
cg02057912	TGFB3	-0.304041	1.10506e-05	0.347696	0.000503133	NA	NA
cg20817941	CTSK	-0.31533	4.77565e-06	0.111872	0.318853	NA	NA
cg24904818	TRPM4	0.241803	0.000614463	-0.289549	0.00408501	-0.132044	0.771718
cg17608381	HLA-A	-0.29431	2.21238e-05	0.223266	0.0305892	0.0711574	0.910386
cg23045908	PDE4B	0.0156133	0.873417	0.139022	0.202649	NA	NA
cg07604043	ACSL3	0.284577	4.31561e-05	-0.179927	0.0891166	-0.127864	0.782804
cg16068833	CD52	-0.084577	0.296048	0.252821	0.0130347	NA	NA
cg02906915	FZD8	0.123393	0.107231	-0.126223	0.253013	NA	NA
cg13070763	CCRL2	-0.176666	0.0157238	0.153648	0.154597	NA	NA
cg13620881	SYCP2L	0.0112359	0.911344	0.109347	0.331465	NA	NA
cg10155304	CORO1C	-0.261317	0.000191358	0.373839	0.000175456	0.231598	0.536236
cg17738213	BCL11A	-0.198163	0.00605007	0.465072	2.53746e-06	NA	NA
cg23651356	RGS17	0.0246459	0.791729	-0.144264	0.184565	NA	NA
cg05440642	C10orf54	-0.408297	1.62121e-09	0.297424	0.00309589	NA	NA
cg02806452	EFHD1	-0.433055	1.18557e-10	0.354135	0.000387819	0.0668883	0.914721
cg09138865	LDB3	-0.301721	1.30957e-05	0.315291	0.00167438	-0.0253521	0.960548
cg24810735	ANGPT1	-0.429229	1.8082e-10	0.369125	0.000211568	NA	NA
cg07566169	HOXD11	-0.361137	1.1824e-07	0.372771	0.000182989	NA	NA
cg12121660	HOXB2	-0.192	0.00804648	0.393304	7.66723e-05	NA	NA
cg04203238	PROM1	-0.489373	0	0.346424	0.000523726	NA	NA
cg07510333	SLC36A1	0.111375	0.152128	-0.105807	0.349202	-0.282233	0.438953
cg18882156	PKDCC	-0.103897	0.186055	0.0444239	0.725736	NA	NA
cg15621656	TNFAIP8	-0.0240415	0.796748	-0.0034339	0.981991	-0.119202	0.805888
cg16785938	SLC2A9	-0.286785	3.70707e-05	0.462846	2.87595e-06	NA	NA
cg23553480	INPP5D	-0.259248	0.000217779	0.420617	2.08891e-05	0.148106	0.730704
cg17582100	GPR87	-0.348051	3.58322e-07	0.334126	0.000828223	NA	NA
cg15537850	NAPRT1	0.300802	1.39817e-05	NA	NA	NA	NA
cg17256364	ST8SIA6	-0.0463899	0.595738	0.0808084	0.490216	NA	NA
cg07442907	NLRP1	-0.285828	3.96202e-05	0.322384	0.00129413	NA	NA
cg08788055	PTGIS	-0.256892	0.000251146	0.187955	0.0739908	0.0687779	0.912316
cg02007567	FAM18A	-0.414304	8.87529e-10	NA	NA	NA	NA
cg17311022	POPDC2	-0.424537	3.03916e-10	0.376522	0.00015761	NA	NA
cg09851241	ST6GAL1	0.2151	0.00261688	0.0234413	0.863811	-0.110874	0.823677
cg12177677	CYTIP	-0.147215	0.0489493	0.307676	0.00216597	NA	NA
cg12647497	GSTM2	-0.396735	4.88942e-09	0.420883	2.06042e-05	-0.0349401	0.949734
cg14113442	PDE9A	0.0946272	0.23464	-0.0633122	0.600193	NA	NA
cg26236235	ODC1	0.0263777	0.776268	-0.0547982	0.655782	NA	NA
cg11438560	ABLIM3	0.0341123	0.706781	-0.0105625	0.941541	NA	NA
cg01691696	DEFB1	-0.2504	0.000371039	0.428106	1.46336e-05	NA	NA
cg16023337	KRT13	-0.295911	1.97277e-05	0.388495	9.33385e-05	0.153285	0.71833
cg25598159	HVCN1	-0.365124	8.40554e-08	0.38552	0.00010695	-0.0653836	0.915794
cg09784307	RPP25	-0.128236	0.0925787	0.20746	0.0461955	NA	NA
cg07395969	CAPN2	-0.0504107	0.560343	0.0860549	0.459683	0.0781909	0.899488
cg06307943	BAIAP2	0.271244	0.000102458	-0.0313547	0.811495	-0.278208	0.448704
cg00155063	TNFRSF1B	-0.377146	2.95852e-08	0.226332	0.028059	NA	NA
cg02780269	SECTM1	-0.357125	1.66048e-07	0.347535	0.000506484	NA	NA
cg10259004	MYL9	-0.343725	5.11737e-07	0.373028	0.000181517	0.274149	0.462841
cg00013899	CACHD1	-0.35165	2.61761e-07	0.374565	0.00017073	NA	NA
cg27502457	CD8A	-0.421987	3.98216e-10	0.266993	0.00853046	NA	NA
cg22824635	NFIX	0.127889	0.0936504	0.0745386	0.530017	NA	NA
cg14186336	GSN	-0.259202	0.000218272	0.195055	0.0628428	0.300639	0.41914
cg13724311	CLDN7	0.12364	0.106412	-0.0259094	0.846974	-0.0522614	0.928023
cg20786074	EFEMP1	-0.431659	1.37767e-10	0.254417	0.0124352	0.135789	0.76079
cg01213231	ITGA5	-0.155687	0.0360907	0.330952	0.000939317	0.163468	0.694982
cg17325318	KIAA1324	0.165995	0.0242882	-0.0444532	0.725736	-0.108354	0.828843
cg09287650	SVIL	-0.44037	4.15175e-11	0.389502	8.83994e-05	0.132744	0.77114
cg26312951	MX1	-0.401285	3.15798e-09	0.316261	0.00161639	-0.0710874	0.910386
cg13821008	WIPF1	-0.264556	0.000157248	0.354328	0.000384891	0.0154142	0.97356
cg02718725	CNN3	-0.219795	0.00205133	0.15657	0.146162	-0.00355175	0.990772
cg26656452	HABP2	-0.04982	0.565648	-0.0181556	0.89625	-0.0940775	0.859682
cg10402417	TBC1D10C	-0.205632	0.00422174	0.264301	0.0092223	0.0661184	0.915777
cg14228614	FAM110B	0.283843	4.53179e-05	-0.156541	0.146228	NA	NA
cg17980404	IGFBP4	-0.461165	0	0.253327	0.0128474	NA	NA
cg00339913	PHYHIP	-0.371556	4.82391e-08	0.400518	5.49425e-05	NA	NA
cg27491280	MDFI	-0.274042	8.57945e-05	0.0959406	0.401941	NA	NA
cg24111025	TAP1	-0.162602	0.027692	0.0686482	0.566865	0.0757064	0.904057
cg18428265	NPAS2	-0.166628	0.0236771	0.206164	0.0477962	NA	NA
cg16672562	HIF3A	-0.467714	0	0.300265	0.00280761	NA	NA
cg19715094	TMEM25	0.00232674	0.982064	-0.0677351	0.573025	NA	NA
cg03620376	CDC42EP5	-0.233394	0.000982054	0.178301	0.0925939	NA	NA
cg08757037	HSPB1	-0.173574	0.0179092	0.383026	0.000136115	0.0512816	0.930529
cg07465028	ALDH1A3	0.185196	0.0109504	-0.259858	0.0107483	-0.301373	0.41914
cg13169221	RNF39	-0.204449	0.00447861	0.188048	0.0738528	NA	NA
cg14194344	PPP2R2A	-0.00785124	0.938248	0.0654835	0.587157	0.114093	0.820958
cg04435807	ANKRD22	0.119735	0.119542	0.00492268	0.974341	-0.253294	0.512596
cg09093858	RGS22	-0.204012	0.00457325	0.207948	0.0456453	NA	NA
cg23855505	CHST11	-0.422115	3.94333e-10	0.358593	0.00032127	NA	NA
cg02860199	PLA2G2A	0.0383234	0.667359	0.0292976	0.826135	-0.0886887	0.87304
cg26560895	INMT	-0.184053	0.0115065	0.243982	0.0169424	0.0799055	0.894713
cg02343604	ID3	-0.180338	0.0134804	0.379663	0.000137586	NA	NA
cg23063647	ZNF876P	-0.255735	0.000269908	0.110017	0.327925	NA	NA
cg10635061	FHL2	-0.350609	2.8633e-07	0.434711	1.04438e-05	0.244091	0.513675
cg24603941	MIA2	-0.167826	0.0225896	0.0974544	0.392855	NA	NA
cg03958883	ARHGEF17	-0.434696	9.52427e-11	0.326076	0.00113468	0.129945	0.777535
cg00314029	RBMS1	-0.330376	1.48875e-06	0.264233	0.00923432	0.0316158	0.953668
cg27471246	ERG	0.158232	0.0326997	-0.0813337	0.486991	0.0392092	0.948332
cg06948294	STXBP6	-0.220016	0.00202904	0.101863	0.368725	-0.0595398	0.917953
cg08594681	CLU	-0.298605	1.62953e-05	0.34576	0.000535841	0.253259	0.512596
cg14025021	MAP1A	-0.38469	1.47062e-08	0.287195	0.00443417	-0.0584201	0.918083
cg03724640	CD27	-0.229751	0.00120392	0.293901	0.00349229	NA	NA
cg00412772	C19orf33	-0.354024	2.14611e-07	0.137661	0.207533	NA	NA
cg22493616	EPHB4	-0.0583596	0.49195	0.229505	0.0256869	0.104645	0.838455
cg26719625	TRPV2	-0.00101848	0.992408	0.238466	0.0198283	NA	NA
cg26925644	PHLDB1	-0.278132	6.62942e-05	0.298901	0.00294371	0.227014	0.544209
cg10818566	TTC7A	-0.326512	2.01212e-06	0.308105	0.00213305	NA	NA
cg21117965	SPEG	-0.35917	1.3907e-07	0.40863	3.84616e-05	NA	NA
cg19907725	S100A2	-0.437817	6.14879e-11	0.37643	0.000157694	NA	NA
cg11511777	WNT6	-0.467667	0	0.447811	5.41396e-06	-0.187543	0.637535
cg23718736	L3MBTL4	-0.238122	0.000753528	0.466659	2.39232e-06	NA	NA
cg27311970	GLIS1	-0.369222	5.91824e-08	0.312124	0.00186248	NA	NA
cg16881676	TUBA1C	0.0978027	0.216985	-0.0115323	0.935295	-0.0948823	0.857993
cg26307117	LTF	-0.419098	5.42553e-10	0.31516	0.00168116	0.0482023	0.937457
cg19433091	TMEM62	-0.122595	0.109834	0.134365	0.220026	-0.209413	0.587372
cg06363129	SOSTDC1	-0.360864	1.20705e-07	0.342159	0.000615422	NA	NA
cg00128482	PI15	-0.212212	0.00304349	0.175313	0.098633	-0.175855	0.668731
cg15046675	CD37	-0.102819	0.191413	0.278389	0.0059749	NA	NA
cg10287137	P2RY2	-0.375814	3.32517e-08	0.446825	5.66698e-06	NA	NA
cg00431699	OTX1	0.0777202	0.341765	-0.0805752	0.491847	NA	NA
cg02825765	LBR	0.111881	0.149988	0.0615341	0.611963	0.144397	0.743552
cg08398288	KCNG3	0.0580999	0.49414	-0.190519	0.0697334	NA	NA
cg04403423	ATP1A1	-0.0504115	0.560343	0.0907032	0.431438	-0.0533112	0.927319
cg23424003	EMID2	0.0502709	0.561656	NA	NA	NA	NA
cg21286402	SLC22A15	-0.0392725	0.658999	0.178515	0.0920647	NA	NA
cg05726239	SOBP	-0.214055	0.00276185	0.285016	0.00475147	NA	NA
cg24060908	CWH43	0.00571997	0.954705	0.139876	0.199725	0.0805886	0.892077
cg27099274	C9orf125	-0.263861	0.000164135	NA	NA	NA	NA
cg18052778	PRR15L	0.284644	4.29669e-05	-0.141881	0.19304	-0.0901233	0.867793
cg13488851	GJB3	-0.261827	0.000185509	0.4785	1.31526e-06	NA	NA
cg02851793	SRGN	-0.0236386	0.800526	0.230301	0.0250928	NA	NA
cg05741638	DBNDD1	0.372635	4.39993e-08	-0.273887	0.0068868	NA	NA
cg13345122	STK39	0.240087	0.000675764	-0.323583	0.00124137	-0.265016	0.485503
cg12793610	TRIM2	-0.00306059	0.976652	0.205454	0.0486155	0.232928	0.536228
cg15700022	PP14571	-0.174364	0.0173354	0.159999	0.13621	NA	NA
cg01876130	FER1L5	-0.430093	1.64787e-10	0.429109	1.41399e-05	NA	NA
cg03234777	AMICA1	-0.172221	0.018934	0.357128	0.000341451	NA	NA
cg14677130	EGFLAM	-0.172977	0.0183512	0.19067	0.0695179	NA	NA
cg22062265	C15orf34	-0.0766409	0.349118	NA	NA	NA	NA
cg18640327	SYNM	-0.322281	2.80677e-06	0.362515	0.000269966	0.218126	0.56383
cg14710984	MGC29506	-0.0967225	0.22298	NA	NA	NA	NA
cg14900031	S100P	-0.107231	0.170295	0.270734	0.00756742	-0.182644	0.658604
cg18389931	UNC5B	-0.338635	7.77635e-07	0.236659	0.0209197	NA	NA
cg23538064	CFB	-0.430932	1.50651e-10	0.31204	0.00186515	0.139743	0.74938
cg03120475	FAM171A1	-0.147455	0.0485524	0.0800558	0.495318	0.0129298	0.97962
cg16646662	ADARB2	-0.0462073	0.597449	-0.115117	0.302849	NA	NA
cg21330727	RAPGEFL1	-0.30146	1.33256e-05	0.400837	5.4923e-05	NA	NA
cg04887030	CYP2W1	-0.373267	4.15632e-08	0.359797	0.000304623	NA	NA
cg08003402	SH3BP5	-0.203606	0.00466464	0.214013	0.0388943	NA	NA
cg26870460	ZNF215	-0.0526139	0.540934	0.216398	0.0366115	NA	NA
cg01708636	CPE	0.208996	0.00357308	0.00926508	0.949774	-0.170501	0.678759
cg21595709	EPHX3	-0.460577	0	0.394921	7.15217e-05	NA	NA
cg16353632	KRT5	-0.276184	7.50288e-05	0.463612	2.80623e-06	0.17687	0.668731
cg15611912	RGS10	0.27952	6.04522e-05	-0.0823745	0.481296	0.100376	0.849706
cg11336178	GNMT	0.118456	0.123969	-0.0185942	0.893618	-0.376887	0.414877
cg19755069	CSF1	-0.343675	5.13358e-07	0.252545	0.013136	NA	NA
cg09886641	NOX5	-0.000456946	0.996622	0.0668835	0.578354	NA	NA
cg08714590	FZD1	-0.402919	2.68092e-09	0.266347	0.00869662	0.17617	0.668731
cg00800512	ZIK1	-0.0245388	0.792502	0.0233898	0.863966	NA	NA
cg03893872	HHAT	-0.0874361	0.277569	0.196335	0.0608459	NA	NA
cg24553170	BEND5	-0.414907	8.2834e-10	0.372652	0.000183939	NA	NA
cg04981088	MPV17L	-0.11557	0.134833	0.166344	0.119614	NA	NA
cg19161251	LMO4	-0.450864	1.01499e-12	0.257709	0.0112674	NA	NA
cg10319942	MGLL	-0.0800307	0.326268	0.16801	0.115946	0.0348701	0.949734
cg15919066	SOCS2	0.0928929	0.244613	0.07284	0.540014	NA	NA
cg15657686	TBC1D1	-0.476167	0	0.355559	0.000362944	0.180719	0.658981
cg04999352	RARRES3	-0.25276	0.000322698	0.0940006	0.412732	NA	NA
cg16943185	AMOTL1	-0.105644	0.177616	0.0578534	0.636663	0.372058	0.414877
cg26366091	CHI3L2	-0.301546	1.32446e-05	0.236952	0.0207754	-0.106605	0.830206
cg01729020	SAMD4A	-0.282299	5.03135e-05	0.321029	0.00136151	NA	NA
cg18267506	SPATA6	-0.411723	1.14701e-09	0.319899	0.00141491	NA	NA
cg07397616	SH3BP1	-0.367565	6.83762e-08	0.367861	0.000221166	-0.0330155	0.950251
cg25769412	ACPP	0.0144019	0.884062	0.0828126	0.478432	-0.128895	0.780309
cg09343667	NRP2	-0.176939	0.015558	0.366245	0.000234544	NA	NA
cg16867584	FUT2	-0.398798	4.03993e-09	0.343968	0.000570934	NA	NA
cg14011070	GNG4	0.0901161	0.260968	0.238864	0.019606	-0.113183	0.821473
cg17100176	FAIM3	-0.0697018	0.401452	NA	NA	NA	NA
cg19171383	ALDH3A2	-0.0672173	0.420956	0.247526	0.01533	-0.133514	0.768415
cg26680502	PPP1R16B	-0.127681	0.0942261	0.225546	0.0287104	NA	NA
cg23378033	MSRB3	-0.457525	0	0.32193	0.00131479	-0.0506517	0.931219
cg02363950	CRABP2	-0.398906	4.01245e-09	0.446345	5.74176e-06	0.169382	0.679774
cg06760830	MOBKL2C	-0.454239	0	NA	NA	NA	NA
cg09370867	FGR	-0.144072	0.0546578	0.348747	0.000481831	NA	NA
cg22210337	C11orf21	-0.137334	0.0688852	0.322865	0.00127156	NA	NA
cg24127414	PCDHB11	0.000990192	0.992408	-0.116481	0.296212	NA	NA
cg11811510	CEACAM1	0.0365274	0.684741	0.279045	0.00584895	0.03529	0.949734
cg26389330	SPARC	-0.234299	0.000933618	0.00810526	0.955928	0.165567	0.692638
cg26559804	ETS1	-0.234937	0.000900857	0.290121	0.00400346	NA	NA
cg02948259	GGT1	0.0339452	0.707985	-0.037743	0.769926	-0.0562855	0.923133
cg04694437	MEF2C	-0.338044	8.14682e-07	0.326569	0.0011153	NA	NA
cg14405625	VAV2	0.195774	0.00678247	-0.151519	0.160895	-0.0625842	0.91704
cg07857040	IFT140	-0.172836	0.0184548	0.12548	0.256093	-0.201785	0.60891
cg05897963	PLEKHF1	-0.0869715	0.280477	0.213492	0.0393699	0.20231	0.607393
cg15320854	SLC26A4	-0.227589	0.00135491	0.108789	0.33418	NA	NA
cg09445967	ZP1	-0.00940726	0.925544	-0.0701994	0.557084	NA	NA
cg18582992	SHF	-0.364302	9.01029e-08	0.404146	4.67384e-05	NA	NA
cg08697665	RARRES1	-0.463798	0	0.282732	0.00516827	0.175015	0.67038
cg15331996	SPOCK2	-0.203722	0.00464062	0.232866	0.0233811	-0.00656111	0.987746
cg18430128	ZNF135	0.0153013	0.876233	0.146555	0.176755	NA	NA
cg15948536	PALLD	-0.41514	8.07793e-10	0.260452	0.0103489	0.166337	0.690654
cg11628739	MRC2	-0.458713	0	0.222022	0.0315967	0.118292	0.807932
cg21779301	SCRN1	-0.375365	3.45795e-08	0.374544	0.00017073	0.344379	0.414877
cg06238491	LAIR1	-0.237629	0.00077597	0.19589	0.0614984	NA	NA
cg21602520	BCL2	-0.407198	1.79546e-09	0.467621	2.28126e-06	0.329123	0.414877
cg19507032	OXER1	-0.353703	2.20467e-07	0.384324	0.000112331	NA	NA
cg02212836	LY86	-0.283544	4.62246e-05	0.158974	0.139062	NA	NA
cg12504877	SLA2	-0.224694	0.00158201	0.23066	0.0248729	NA	NA
cg03003526	TGFBR3	-0.326149	2.07117e-06	0.302294	0.0026313	NA	NA
cg02446647	EYA4	-0.354636	2.03108e-07	0.358714	0.000319813	NA	NA
cg16446824	SEMA6A	0.0519075	0.547687	0.0793269	0.49999	NA	NA
cg10807101	GSTM3	-0.263485	0.000168263	0.23765	0.0203481	0.193946	0.625045
cg14052728	PROM2	-0.0969814	0.221675	0.114143	0.30775	NA	NA
cg22851200	TRIP6	-0.428332	1.99773e-10	0.410483	3.42682e-05	0.17764	0.668064
cg10315334	CCL5	-0.183668	0.0116854	0.255946	0.0118462	NA	NA
cg00292107	MARCKSL1	0.283602	4.60537e-05	-0.294015	0.00348312	-0.0998163	0.850173
cg09058554	SLC25A33	0.284862	4.23211e-05	-0.302365	0.00262519	NA	NA
cg21221899	RGNEF	-0.248455	0.000416197	NA	NA	NA	NA
cg10369363	GRASP	-0.406723	1.88066e-09	0.388763	9.19801e-05	NA	NA
cg09564253	LASP1	-0.457803	0	0.348318	0.000490026	0.205599	0.603784
cg01212071	TFCP2L1	-0.306669	9.12387e-06	0.38521	0.000108025	NA	NA
cg12377139	SPAG6	-0.177508	0.0151968	0.141845	0.193127	NA	NA
cg19465374	AZGP1	0.297842	1.72212e-05	0.0190256	0.89105	-0.308862	0.41914
cg10758824	PBX1	-0.430997	1.49668e-10	0.450447	4.70091e-06	0.0279416	0.956058
cg23452458	OSBPL7	0.0318045	0.727845	0.197575	0.0590071	NA	NA
cg24725263	ITGA7	-0.415932	7.47859e-10	0.394822	7.15435e-05	0.0413437	0.947224
cg25220781	ARHGEF19	-0.11581	0.133872	0.344654	0.000557069	NA	NA
cg04188351	CD59	-0.337741	8.31804e-07	0.229266	0.0258624	0.0582101	0.918357
cg10506097	MT1L	-0.234447	0.000925741	0.249182	0.0146043	NA	NA
cg07216529	ACTA2	-0.378666	2.56429e-08	0.357564	0.000366207	0.118747	0.806777
cg05412396	ISL2	-0.351986	2.54328e-07	0.256405	0.01167	NA	NA
cg18432414	MFSD6L	-0.112481	0.14757	0.0649785	0.590575	NA	NA
cg22577136	IKBKE	-0.130407	0.0863521	0.410328	3.44918e-05	NA	NA
cg12574408	C7orf31	-0.345623	4.37493e-07	0.379033	0.000142165	NA	NA
cg13183780	ASAP3	-0.186148	0.0104963	0.162679	0.128799	0.0595748	0.917953
cg18229710	DBI	0.176129	0.0160981	-0.0866075	0.456154	-0.22481	0.544658
cg10021819	PLCG2	-0.346566	4.06774e-07	0.375827	0.000162325	0.175855	0.668731
cg07415359	LDHC	-0.0723783	0.3804	-0.0945712	0.409438	NA	NA
cg25671438	ACAP1	-0.215426	0.00257438	0.395066	7.11693e-05	NA	NA
cg06706876	PLLP	-0.450025	2.79072e-12	0.367008	0.000228037	NA	NA
cg25588852	MREG	-0.285293	4.11053e-05	0.240447	0.0187627	NA	NA
cg22380921	CADM2	0.0250857	0.787981	-0.107814	0.338849	-0.0923629	0.862894
cg02370232	SORBS1	-0.394727	5.91976e-09	0.350738	0.000445339	0.101496	0.847694
cg01993576	SLC29A1	-0.347777	3.6632e-07	0.209311	0.043889	0.0191234	0.970655
cg00961640	SLC16A4	-0.474927	0	0.289025	0.00415464	NA	NA
cg10178203	CMBL	-0.128306	0.0923537	0.228617	0.0263671	-0.112729	0.822111
cg02912007	EMP2	-0.10871	0.163614	0.189406	0.0716038	NA	NA
cg13432241	KIAA0922	-0.130482	0.0861425	0.284987	0.00475489	NA	NA
cg08228672	GJC2	-0.335004	1.03544e-06	0.275167	0.0066354	NA	NA
cg17840719	ZNF454	-0.145883	0.0512871	0.252211	0.013264	NA	NA
cg14036402	EFHD2	-0.372169	4.57433e-08	0.347374	0.000507377	0.121547	0.800508
cg25449484	NR2F1	-0.332537	1.25701e-06	0.214236	0.0386819	NA	NA
cg01118752	PPP3CA	0.33264	1.24777e-06	-0.255322	0.0120923	-0.0862392	0.876367
cg04717595	TRPV4	-0.324992	2.26702e-06	0.478549	1.31526e-06	NA	NA
cg26619035	STEAP4	0.241351	0.000629715	-0.330499	0.00102162	-0.158184	0.708714
cg18950952	MALL	-0.169414	0.0211995	0.295614	0.00328938	NA	NA
cg19987060	LOC730101	-0.101788	0.196372	NA	NA	NA	NA
cg17176911	SERP1	0.3743	3.79385e-08	-0.289535	0.0042343	NA	NA
cg23173910	ACTG2	-0.376667	3.08322e-08	0.371573	0.000211601	-0.17631	0.668731
cg18942298	JPH2	-0.242297	0.000597821	0.363552	0.000258669	0.0490071	0.935864
cg12919119	CTDSPL	-0.170935	0.0199438	0.0200692	0.883099	NA	NA
cg05383490	FAM155A	-0.137319	0.0689173	0.198559	0.0576979	NA	NA
cg07104209	EVX1	-0.268825	0.000119761	0.286708	0.00451561	NA	NA
cg25967418	PCDHA13	-0.106665	0.173121	-0.0544351	0.658729	NA	NA
cg27429749	UBE2L6	-0.00542505	0.957157	0.176182	0.0967295	5.24888e-05	0.99994
cg07567308	ProSAPiP1	-0.243121	0.000569487	NA	NA	NA	NA
cg17214455	HLA-DOA	-0.409724	1.40484e-09	0.308452	0.00210649	NA	NA
cg04192740	STK10	-0.329052	1.65131e-06	0.370191	0.000203733	-0.0162191	0.97324
cg23454038	FOXD1	-0.0474101	0.587269	-0.0328897	0.801821	NA	NA
cg11975445	C3orf18	-0.201742	0.00511358	0.269632	0.00783241	NA	NA
cg00141162	HCLS1	-0.338796	7.67567e-07	0.304653	0.00240098	0.26939	0.475669
cg26227523	PSTPIP1	-0.126527	0.0974116	0.337936	0.000718067	NA	NA
cg17284531	VAV1	-0.242088	0.000605136	0.373964	0.000174782	-0.0548508	0.925011
cg05374982	SDC3	-0.339438	7.27855e-07	0.144768	0.182714	-0.0601347	0.917953
cg09896211	VAV3	-0.262602	0.000177503	0.424435	1.72425e-05	NA	NA
cg15880738	CD3G	-0.293791	2.29287e-05	0.198697	0.0575285	NA	NA
cg25223095	PLCL2	-0.422246	3.88473e-10	0.317437	0.00155023	NA	NA
cg06234051	SOX9	0.0944155	0.235842	-0.00958476	0.947765	0.148002	0.731188
cg13808058	ATP2B4	-0.361134	1.1824e-07	0.398956	6.01621e-05	0.280623	0.443698
cg15982099	SPI1	-0.171127	0.0198113	0.285324	0.00471723	NA	NA
cg12881321	B3GALNT1	-0.219954	0.00203509	0.0246999	0.855884	-0.0216429	0.965423
cg01792616	SRL	-0.250363	0.000371609	0.267039	0.00852059	-0.357432	0.414877
cg10022788	GNA15	-0.124372	0.104115	0.300823	0.0027625	NA	NA
cg20495332	SLC25A20	-0.189855	0.00888097	0.162822	0.128508	-0.00061237	0.999148
cg05750047	MTMR11	-0.493871	0	0.359832	0.000304445	NA	NA
cg12054869	N4BP2L1	-0.297888	1.71659e-05	0.330079	0.000968482	NA	NA
cg27445278	TPST2	-0.210535	0.00331036	0.169532	0.112145	NA	NA
cg17160382	GJA1	-0.232285	0.00104346	0.445194	5.88771e-06	NA	NA
cg17894088	KHDRBS3	-0.152484	0.0405455	-0.0331382	0.800043	0.127355	0.782804
cg01540102	DOK4	-0.421957	3.98904e-10	0.427233	1.52579e-05	NA	NA
cg15123742	CSGALNACT1	0.00750489	0.941039	-0.000984045	0.994853	-0.0882687	0.873221
cg11045746	FAM26F	-0.123584	0.106569	0.131335	0.232294	NA	NA
cg26127114	PARVA	-0.319251	3.55274e-06	0.253202	0.01289	0.247065	0.512596
cg08708778	DPYSL3	-0.190264	0.00872053	0.380093	0.000136687	0.24689	0.512596
cg03035704	ACVRL1	-0.0805742	0.322793	0.265689	0.00885221	NA	NA
cg12555844	PARVG	-0.362026	1.09309e-07	0.282411	0.00522566	0.133409	0.768415
cg08495878	SERPINA4	-0.0256593	0.782754	0.133941	0.221545	0.0984166	0.852951
cg08965235	LTBP3	-0.376876	3.03229e-08	0.312536	0.00183426	0.0698627	0.91221
cg14173147	MOBKL2B	-0.418558	5.73302e-10	NA	NA	NA	NA
cg11572080	TRAF3IP2	-0.415167	8.06716e-10	0.348871	0.000479059	NA	NA
cg22675447	NIPAL3	-0.0154547	0.874981	0.275038	0.00665035	NA	NA
cg06353485	RGS12	-0.398405	4.20598e-09	0.300288	0.00280606	NA	NA
cg08355301	CD79B	-0.159869	0.0307778	0.305198	0.0023598	NA	NA
cg14137939	CCDC89	-0.4048	2.26176e-09	0.25718	0.011427	NA	NA
cg15894581	FBXL22	-0.46831	0	0.340589	0.000650718	NA	NA
cg03613618	PGCP	-0.432458	1.26425e-10	NA	NA	NA	NA
cg01202666	TWIST1	0.0867203	0.282088	-0.0750138	0.527368	NA	NA
cg04718492	VTCN1	-0.365252	8.31114e-08	0.413312	3.05059e-05	NA	NA
cg20596162	DUOXA2	-0.430618	1.54917e-10	0.403682	4.73387e-05	NA	NA
cg09325404	LOC728819	-0.201313	0.00522022	NA	NA	NA	NA
cg05132999	TTC39A	0.250073	0.000378511	0.0103884	0.942689	-0.240066	0.520813
cg12551029	SLC16A1	-0.0444232	0.613891	0.0383164	0.766263	-0.190797	0.6322
cg04573653	JAZF1	-0.389519	9.49485e-09	0.251606	0.013543	NA	NA
cg01040850	MR1	-0.330671	1.45941e-06	0.437149	9.32189e-06	NA	NA
cg03485674	ADCY7	-0.089588	0.263995	0.254109	0.01254	NA	NA
cg02285920	JAK3	-0.423681	3.36034e-10	0.301309	0.00272131	NA	NA
cg22070243	CYBRD1	-0.148078	0.0474664	0.0660087	0.584111	0.242726	0.513675
cg05845403	DZIP1	-0.389728	9.33933e-09	0.261873	0.00992073	NA	NA
cg08139238	EEF2K	0.0229047	0.807152	0.21612	0.0368587	NA	NA
cg01059398	TNFSF10	-0.0667998	0.424322	-0.0431587	0.734235	-0.225195	0.544658
cg02619001	NGFR	-0.439862	4.47831e-11	0.346552	0.0005206	0.201855	0.60891
cg24733126	SCUBE2	-0.362348	1.06364e-07	0.330162	0.000965622	0.255323	0.506653
cg16783744	DPYS	-0.275921	7.63431e-05	0.331177	0.000929466	0.0160091	0.97324
cg15409097	GEFT	-0.249601	0.000388882	NA	NA	NA	NA
cg24059154	TRIM34	-0.179239	0.0141177	0.30749	0.00217848	NA	NA
cg06160973	LRP1	-0.18464	0.0112031	0.0667008	0.57949	0.235098	0.531272
cg13471352	TMEM178	0.149888	0.044543	NA	NA	NA	NA
cg12924654	SVOPL	-0.408697	1.55087e-09	0.329406	0.000995137	NA	NA
cg02565132	EDAR	-0.276235	7.47948e-05	0.326712	0.00110982	NA	NA
cg15611151	HOXC6	0.112352	0.148015	-0.213384	0.0394967	NA	NA
cg06152926	PTK7	-0.262078	0.000182773	0.0960506	0.401189	0.235203	0.531272
cg22327175	SORL1	-0.100738	0.201502	0.260799	0.0104649	0.205109	0.603784
cg19129369	LRAT	-0.0920467	0.249555	0.121704	0.272309	NA	NA
cg04601090	PLEKHG5	-0.36217	1.08089e-07	0.357155	0.000341451	NA	NA
cg11752250	ARG2	-0.160968	0.0294771	0.0952742	0.405677	0.0380894	0.948436
cg10986946	DKK3	-0.461187	0	0.260586	0.0102995	NA	NA
cg21773162	ZAP70	-0.163026	0.0272389	0.313313	0.00179215	NA	NA
cg09837656	PLEKHO2	-0.258025	0.000234384	0.310234	0.00198574	0.0197883	0.969941
cg10132208	ZSCAN1	-0.0468168	0.592159	0.146281	0.177716	NA	NA
cg01768001	RCAN3	-0.0077235	0.939434	0.221991	0.0316227	NA	NA
cg03570035	ZNF486	-0.116904	0.129737	0.027004	0.839946	NA	NA
cg18670770	C4orf31	-0.200553	0.00541269	NA	NA	NA	NA
cg11204562	C10orf81	0.224564	0.00159284	NA	NA	NA	NA
cg25147026	PTGS2	-0.351759	2.59215e-07	0.247802	0.0152166	NA	NA
cg07676145	CDH23	-0.385831	1.3291e-08	0.429132	1.41399e-05	NA	NA
cg00080125	C17orf82	0.0138824	0.888253	0.114429	0.306258	NA	NA
cg08327367	LRP4	-0.267224	0.0001328	0.47586	1.44233e-06	NA	NA
cg22801799	SLA	-0.1849	0.0110799	0.308794	0.00208627	NA	NA
cg08257003	ME1	-0.159408	0.0313035	0.0982022	0.388533	0.119272	0.805888
cg17749443	ZFP37	-0.159334	0.0313824	0.205443	0.0486223	NA	NA
cg07914866	IRAK3	-0.293647	2.31715e-05	0.275863	0.00649389	NA	NA
cg13971140	LASS4	0.332935	1.22074e-06	NA	NA	NA	NA
cg01413809	MCOLN2	-0.0824277	0.310221	-0.0174643	0.899754	NA	NA
cg02732653	SRMS	-0.129251	0.0895688	0.0748741	0.527917	NA	NA
cg17129554	CANT1	0.39712	4.71967e-09	-0.327762	0.00106215	-0.218581	0.563284
cg07553626	LPAR3	-0.0414381	0.640046	0.0014384	0.992115	NA	NA
cg01295339	LOC151534	-0.239741	0.000688453	NA	NA	NA	NA
cg17036641	GNL3	0.391131	8.27497e-09	-0.174117	0.10146	0.0222378	0.965066
cg00765737	COL4A2	-0.168454	0.0220317	0.305599	0.00232926	0.225685	0.544658
cg02258139	BHLHA15	0.294211	2.22605e-05	-0.147759	0.172958	0.0643688	0.915794
cg21029612	LOC254559	-0.250397	0.000371039	NA	NA	NA	NA
cg14711997	KCNH2	-0.447586	8.92618e-12	0.320433	0.00138847	NA	NA
cg23586595	PLAC8	-0.152629	0.0403328	0.336518	0.000752638	NA	NA
cg16837973	C17orf87	-0.190762	0.00852118	NA	NA	NA	NA
cg12315713	CCDC67	-0.277228	7.02273e-05	-0.0286876	0.829824	NA	NA
cg11550547	KCTD14	-0.116069	0.132851	0.322627	0.00128416	-0.0267168	0.959539
cg10416963	PRDM5	-0.228885	0.00126102	0.347377	0.000507377	NA	NA
cg13428480	VANGL2	-0.213591	0.00283235	0.362286	0.000271971	NA	NA
cg08957484	CCNI2	-0.336585	9.14324e-07	0.468809	2.21321e-06	NA	NA
cg16246747	ACOXL	-0.19296	0.00771473	0.105061	0.352525	NA	NA
cg22996440	GALNT14	-0.36058	1.23764e-07	0.300329	0.00280385	NA	NA
cg10246448	ATP8B2	-0.00494839	0.961142	0.0984482	0.387293	NA	NA
cg14076977	PLCB2	-0.148797	0.0462646	0.294725	0.00339294	NA	NA
cg00261668	HSPB7	-0.42898	1.85021e-10	0.202012	0.0532144	-0.0753215	0.904795
cg23152743	KLRG2	-0.130249	0.0867221	0.116794	0.294846	NA	NA
cg00244517	ARL9	-0.158723	0.0321067	0.137438	0.208316	NA	NA
cg19706795	DFNA5	-0.279937	5.88606e-05	0.271327	0.00743748	0.0594349	0.917953
cg10357038	EML5	-0.0898392	0.262643	0.210502	0.042449	NA	NA
cg19046725	LEPREL1	-0.0442989	0.614909	NA	NA	-0.225755	0.544658
cg05214748	PYCARD	-0.472226	0	0.43807	8.76475e-06	0.305713	0.41914
cg21176026	GUCY1A3	0.24477	0.000516246	-0.218706	0.0347623	-0.0195084	0.969965
cg19023847	DHDPSL	-0.390552	8.63387e-09	NA	NA	NA	NA
cg09500443	SCGB3A1	-0.419425	5.28911e-10	0.385931	0.000106089	NA	NA
cg22780475	CBLC	0.172964	0.0183563	-0.0189689	0.891468	NA	NA
cg25039325	ARHGAP25	-0.140754	0.0614476	0.325854	0.00114208	0.146986	0.73548
cg11136562	ARAP3	-0.404757	2.26956e-09	0.202348	0.0528193	NA	NA
cg05225461	C5orf30	0.270903	0.000104813	-0.140295	0.198262	NA	NA
cg00594952	RIMS3	-0.432263	1.29034e-10	0.273344	0.00700888	NA	NA
cg18256949	ARL4D	-0.350916	2.78976e-07	0.382974	0.000119165	NA	NA
cg26395594	KIAA0776	0.00652498	0.948327	NA	NA	NA	NA
cg04293307	AXIN2	-0.427148	2.28337e-10	0.340896	0.000646103	NA	NA
cg14327393	TMC1	-0.102667	0.192177	0.0953342	0.405349	NA	NA
cg25122233	HOXC5	0.074441	0.3646	-0.0995447	0.381312	NA	NA
cg22290566	LMAN1L	-0.0691814	0.405718	0.257533	0.0113149	NA	NA
cg23539753	SP100	-0.239617	0.0006932	0.257168	0.0114282	0.0176537	0.972679
cg00807366	MSMB	-0.197914	0.00612348	0.37392	0.00019259	0.135509	0.76179
cg10266490	ACOT11	-0.424003	3.24197e-10	0.398338	6.18836e-05	NA	NA
cg25947408	TCF7	-0.431698	1.37404e-10	0.313872	0.00175711	NA	NA
cg23837109	PLAU	-0.417629	6.22545e-10	0.384392	0.000112128	NA	NA
cg20654468	LPXN	-0.0450808	0.607616	0.159972	0.136285	0.192966	0.626261
cg21166775	RAPGEF3	0.0567933	0.505086	0.0365881	0.777741	NA	NA
cg12170299	FAM83C	-0.181979	0.0125791	0.338187	0.000712666	NA	NA
cg22438810	LCN2	-0.385505	1.37215e-08	0.278012	0.00604235	0.0145044	0.975655
cg06958535	LAX1	-0.10357	0.187653	0.256404	0.01167	NA	NA
cg13591204	SHB	-0.410422	1.30739e-09	0.270706	0.0075686	NA	NA
cg13722431	SERPINB9	-0.422589	3.74769e-10	0.334492	0.000814768	0.0767912	0.902952
cg08612539	NCF4	-0.3592	1.38866e-07	0.304807	0.00238501	-0.0803604	0.892077
cg18856652	PLEKHH2	-0.417517	6.28796e-10	0.397244	6.47639e-05	NA	NA
cg21007852	HOXA9	0.0769761	0.346683	-0.0344556	0.792014	NA	NA
cg05592114	C1R	-0.291459	2.70053e-05	0.209154	0.0444933	0.202624	0.607318
cg25587233	CRAT	0.137526	0.0684458	0.0911033	0.429203	0.0387893	0.948436
cg05185584	KCNJ11	0.316055	4.52841e-06	-0.233594	0.0229307	NA	NA
cg18932078	MMEL1	0.203065	0.00478792	0.00780389	0.958092	NA	NA
cg25371169	PLEKHA2	-0.371296	4.9322e-08	0.418662	2.3275e-05	-0.0567055	0.922559
cg19306063	C10orf125	-0.199307	0.00573604	NA	NA	NA	NA
cg22400703	CNRIP1	-0.339064	7.502e-07	0.25805	0.0111336	0.0862392	0.876367
cg10382221	COPZ2	-0.360587	1.23764e-07	0.369555	0.000208372	-0.326466	0.414877
cg21301258	RCAN1	-0.14253	0.0577295	0.117888	0.289619	NA	NA
cg08799655	SCUBE3	-0.20998	0.00340316	0.399591	5.8058e-05	NA	NA
cg04359753	ID4	-0.206614	0.00402192	0.392918	7.79128e-05	NA	NA
cg19279042	LTB	-0.180765	0.0132436	0.311688	0.00188614	NA	NA
cg18991321	AGFG2	0.223335	0.00170142	-0.0363393	0.779287	-0.0047065	0.990611
cg07944862	RARA	-0.391684	7.90119e-09	0.2895	0.00408798	NA	NA
cg06697448	LMCD1	-0.432129	1.30842e-10	0.337808	0.000720879	0.186108	0.643634
cg21859053	PPARG	-0.267418	0.000131312	0.25966	0.010604	NA	NA
cg19183743	HOXA6	-0.0991024	0.210082	0.0621502	0.607587	NA	NA
cg16280667	CXCR5	-0.128603	0.0914854	0.229369	0.0257798	NA	NA
cg23042151	UBASH3A	-0.196142	0.0066651	0.364094	0.000254885	NA	NA
cg23681213	PNMA1	-0.330548	1.47243e-06	0.272388	0.00720344	NA	NA
cg00741410	TAS1R1	-0.0607027	0.473008	0.102965	0.363401	NA	NA
cg08625996	SND1	0.387356	1.16258e-08	-0.170295	0.110571	-0.17512	0.670153
cg07733851	NR3C1	-0.257326	0.000244706	0.318659	0.00147571	NA	NA
cg14276286	CRYAB	-0.365619	8.06252e-08	0.273845	0.00689634	0.0266468	0.959539
cg20810478	TRIM58	0.0563441	0.508636	-0.0649366	0.590805	NA	NA
cg19241168	FBXL2	-0.218527	0.00219054	0.296132	0.003239	NA	NA
cg22670329	CXCL6	-0.440761	3.91429e-11	0.296132	0.003239	NA	NA
cg23738624	EPHB6	-0.233242	0.000990403	0.110449	0.325933	NA	NA
cg24742614	KCNE4	-0.106237	0.175041	0.349565	0.000468174	NA	NA
cg04561731	SSBP3	-0.162467	0.0278287	0.0702649	0.556765	0.0741667	0.906237
cg13384150	NBPF1	-0.161626	0.0287044	0.12367	0.263798	NA	NA
cg22979433	CKMT2	-0.36554	8.11347e-08	0.279687	0.00572428	-0.337731	0.414877
cg18375642	FMO2	-0.427173	2.28163e-10	0.455062	3.82139e-06	NA	NA
cg06204126	CLIC3	-0.398483	4.1751e-09	0.421898	1.95578e-05	NA	NA
cg23550826	PDGFRA	-0.201151	0.00526166	0.125269	0.256947	NA	NA
cg07355688	BARX2	0.252783	0.000322298	0.0891364	0.440486	NA	NA
cg01289421	B3GNT3	-0.240612	0.000656727	0.424346	1.72541e-05	NA	NA
cg18273417	S100A4	-0.143158	0.0564574	0.203002	0.0518667	0.091558	0.865844
cg08755736	TP53INP1	0.361948	1.09989e-07	-0.189214	0.0719433	NA	NA
cg18233746	MGST1	0.188774	0.00931465	-0.182347	0.0844333	-0.31838	0.414877
cg13655803	WFIKKN2	-0.450357	2.06898e-12	0.279735	0.00571854	NA	NA
cg03681481	OVOL1	-0.133698	0.0776469	0.0631428	0.601144	NA	NA
cg24808280	C1orf114	-0.425881	2.59427e-10	NA	NA	NA	NA
cg15171154	TGFBR2	-0.193807	0.00741825	0.270218	0.00768215	NA	NA
cg11213150	ANGPTL2	-0.469622	0	0.258418	0.0109948	0.0715773	0.910368
cg07790615	RYR2	-0.0271801	0.769233	0.0170511	0.902402	-0.021363	0.965843
cg01206410	NID1	-0.256846	0.000251714	0.281844	0.0053324	0.15108	0.721786
cg00862394	ZNF697	0.0675174	0.418449	-0.211325	0.0414946	NA	NA
cg26937798	IL4R	-0.322332	2.7982e-06	0.382715	0.000120844	NA	NA
cg14215970	STOM	-0.370096	5.49389e-08	0.365186	0.000243505	0.168542	0.683655
cg10261191	FEZ1	-0.402861	2.69506e-09	0.398278	6.18836e-05	NA	NA
cg00734629	FLNC	-0.372621	4.40215e-08	0.289375	0.00410525	0.111049	0.823677
cg22629987	QPCT	-0.173082	0.0182754	0.213064	0.0397901	-0.016534	0.97324
cg15244327	TNFRSF10D	-0.241123	0.000637705	0.307458	0.00217939	NA	NA
cg06173720	LRRC4	-0.262796	0.000175428	0.142089	0.192302	NA	NA
cg00378158	LARGE	-0.422816	3.66254e-10	0.288091	0.00428847	NA	NA
cg03548384	ATP2C2	-0.0570299	0.503182	0.272329	0.0072143	NA	NA
cg04964333	LPIN3	0.0482477	0.579481	0.254836	0.0122852	-0.161228	0.703732
cg10734665	ATP10A	0.24043	0.000663276	0.0549018	0.65564	NA	NA
cg02003184	KLK1	-0.379741	2.32447e-08	0.290146	0.00400077	NA	NA
cg12193277	CBX7	-0.445455	1.59475e-11	0.329353	0.000995725	NA	NA
cg17730428	PECR	-0.241561	0.000623201	0.162693	0.128769	NA	NA
cg09856299	PARP10	-0.146866	0.0495439	0.146555	0.176755	-0.160458	0.707289
cg03721195	GFRA3	-0.387985	1.09675e-08	0.282171	0.00526476	NA	NA
cg20701457	ICAM2	-0.161076	0.0293453	0.35774	0.00033267	NA	NA
cg12290311	DAB2	-0.118076	0.125401	0.00141329	0.992278	-0.0695827	0.912231
cg03702545	SLC38A11	0.101559	0.197515	0.0444259	0.725736	NA	NA
cg09375033	DZIP1L	-0.453775	0	0.350404	0.000450971	NA	NA
cg16231923	NPTN	-0.322456	2.77639e-06	0.195951	0.0614293	0.0890386	0.872962
cg07720646	PLA2G4F	0.229509	0.00121991	-0.0671231	0.576924	0.168822	0.682156
cg02502025	BEND4	0.184713	0.0111679	-0.216783	0.0362595	NA	NA
cg06402330	PCOLCE	-0.268923	0.000119037	0.142077	0.192329	0.0391042	0.948332
cg13695933	RUSC2	-0.309978	7.14276e-06	0.308368	0.00211389	NA	NA
cg07971188	HCP5	-0.180009	0.0136705	0.212605	0.0402558	NA	NA
cg26340149	ANO1	-0.430906	1.5076e-10	0.343706	0.000577358	NA	NA
cg10581876	SLC45A3	0.369713	5.67973e-08	-0.0195233	0.886707	-0.0691278	0.912316
cg17147440	TPM1	-0.427313	2.26206e-10	0.350303	0.000492158	-0.0565655	0.922559
cg13496790	LRIG1	0.361559	1.13882e-07	-0.283296	0.00506301	-0.356137	0.414877
cg15526671	TSPAN11	-0.244162	0.000535246	0.307954	0.00214203	NA	NA
cg13238479	MAB21L1	-0.172212	0.0189385	0.109804	0.329054	NA	NA
cg09307985	COX7A1	-0.290567	2.86293e-05	0.299162	0.00291686	0.0160441	0.97324
cg24848339	CAND2	-0.232785	0.00101556	0.341217	0.000640312	-0.113568	0.820958
cg06961025	CYP4Z2P	0.119212	0.12126	0.248599	0.0148617	NA	NA
cg20570797	PXDN	0.0985357	0.21317	-0.0281127	0.833094	0.164972	0.692638
cg11485152	TRNT1	0.268571	0.000121727	0.0164685	0.905795	0.110664	0.823677
cg25457832	EFCAB1	-0.409353	1.45089e-09	0.387068	0.000100706	NA	NA
cg10521706	OSR1	-0.331221	1.39834e-06	0.18988	0.0707595	NA	NA
cg26689077	ITGB7	-0.170761	0.0200825	0.352468	0.000413171	NA	NA
cg16738453	PPAP2B	-0.276052	7.56857e-05	NA	NA	-0.0103053	0.983816
cg07980518	RNF152	-0.476121	0	0.398285	6.18836e-05	NA	NA
cg10101773	JDP2	-0.474299	0	0.336609	0.000749677	NA	NA
cg08896420	MFGE8	-0.236398	0.00083083	0.247637	0.015286	0.22131	0.553807
cg00491021	PLAT	-0.331047	1.41875e-06	0.177873	0.093385	0.151885	0.721531
cg23082393	LAMA4	-0.18025	0.0135317	0.313081	0.00180538	0.199475	0.612591
cg01451391	HLF	-0.359326	1.37461e-07	0.33366	0.000841255	NA	NA
cg03904042	C20orf134	0.207375	0.00387098	NA	NA	NA	NA
cg01513078	AHNAK2	-0.168388	0.0220768	0.316579	0.00159654	0.0705975	0.910716
cg19383075	C1orf115	0.0728979	0.376756	0.0109295	0.938994	NA	NA
cg01483656	ZNF714	-0.102047	0.19518	0.00763733	0.959052	NA	NA
cg13540256	ZNF167	-0.122435	0.110368	NA	NA	NA	NA
cg24796554	FLI1	-0.00724598	0.942598	0.349107	0.000475077	NA	NA
cg02722808	SH3PXD2A	-0.465886	0	0.306102	0.00229229	NA	NA
cg06490943	LOC389493	0.0502358	0.561929	NA	NA	NA	NA
cg13848905	TDRD5	-0.170421	0.02037	0.0852211	0.464197	NA	NA
cg21011139	CYB5R2	-0.389525	9.49485e-09	0.443507	6.58477e-06	0.141212	0.747673
cg17399545	KITLG	-0.361719	1.12171e-07	0.099581	0.381171	NA	NA
cg19914554	CD7	-0.218586	0.00218359	0.288754	0.00419015	NA	NA
cg13099330	RBP1	-0.441256	3.67175e-11	0.313463	0.00178113	-0.0653836	0.915794
cg01184784	ID2	-0.00539848	0.957365	0.216862	0.0361778	NA	NA
cg22915945	ADAM28	-0.338117	8.10208e-07	0.21367	0.0392232	NA	NA
cg06478457	PRR15	-0.269061	0.000117955	0.266473	0.00866162	NA	NA
cg09022993	SPATA18	-0.137052	0.0695114	0.32534	0.00116495	NA	NA
cg22562494	ETV4	-0.413121	1.00607e-09	0.337556	0.000728198	NA	NA
cg06137878	ZNF18	0.246356	0.000470799	-0.00697977	0.963125	NA	NA
cg07248223	CCR7	-0.0482545	0.579481	0.279399	0.00578195	NA	NA
cg03097389	TSC22D1	-0.177047	0.0154885	0.178267	0.0928932	-0.319465	0.414877
cg13080137	PRIM2	-0.135883	0.0723054	0.0902427	0.434339	-0.165952	0.691371
cg23555120	NUAK1	-0.471151	0	0.360598	0.000293182	NA	NA
cg03332271	MST1R	-0.329351	1.61222e-06	0.504339	4.42043e-07	NA	NA
cg19864490	FAM78B	-0.10587	0.176642	0.299742	0.00285368	NA	NA
cg07613945	PCDHGB6	-0.206203	0.00410318	0.0259258	0.846879	NA	NA
cg02099390	OSBPL10	-0.314642	5.01762e-06	0.353995	0.000389087	-0.0113551	0.982223
cg20708856	ATP11A	-0.0669147	0.423305	0.026405	0.843502	0.195486	0.621014
cg04569152	FLJ10357	-0.391111	8.28281e-09	NA	NA	NA	NA
cg19687075	NOTCH1	-0.384777	1.46173e-08	0.245802	0.0161079	NA	NA
cg14923157	CPAMD8	-0.366195	7.68346e-08	0.351131	0.000437171	NA	NA
cg20440093	MUC4	-0.396647	4.93173e-09	0.412609	3.12996e-05	NA	NA
cg04223863	GLI2	-0.277575	6.86233e-05	0.150003	0.165918	NA	NA
cg23642061	ELOVL2	-0.19312	0.00766365	-0.132512	0.227326	NA	NA
cg19598514	ANO9	-0.184866	0.0110939	0.427694	1.49869e-05	NA	NA
cg02716646	POMC	-0.276562	7.32117e-05	0.277445	0.00615072	NA	NA
cg24842733	SNAP91	-0.0375664	0.674376	-0.0580137	0.635788	NA	NA
cg02317251	WDR1	-0.467015	0	0.299207	0.00291544	0.301129	0.41914
cg24168413	FXYD1	-0.186623	0.0102775	0.152174	0.158933	NA	NA
cg22881247	LRRK1	-0.207748	0.00379998	0.167439	0.117203	NA	NA
cg03564557	TMEM184A	0.375404	3.45065e-08	-0.00434946	0.976713	-0.229289	0.536236
cg04768958	LCLAT1	0.246979	0.000454346	-0.271588	0.00737581	-0.0454378	0.943258
cg24141863	WDR17	-0.0440048	0.617442	0.013113	0.926222	NA	NA
cg16085568	PAH	-0.366088	7.75172e-08	0.264532	0.00917204	NA	NA
cg03819243	PLCD1	-0.359235	1.38489e-07	0.295013	0.0033564	-0.0308809	0.955551
cg01407244	TNFRSF10C	-0.235069	0.000895389	0.19664	0.0604479	NA	NA
cg01686933	PVRL1	-0.355568	1.88429e-07	0.250384	0.0140723	NA	NA
cg05106502	SKAP1	-0.106956	0.171678	0.233982	0.0226726	NA	NA
cg07436701	MMRN2	-0.164748	0.0254738	0.285414	0.00470262	0.143277	0.743552
cg21386647	SRGAP3	-0.408139	1.63531e-09	0.275916	0.00648481	-0.202379	0.607393
cg04633683	MVP	-0.304597	1.06418e-05	0.364394	0.000251987	0.0983116	0.852951
cg16173067	SDCBP2	-0.314947	4.91232e-06	0.222878	0.0309751	NA	NA
cg05596756	LOC100233209	-0.203152	0.00476614	NA	NA	NA	NA
cg18675146	ENTPD3	-0.221553	0.00187089	0.358549	0.00032127	NA	NA
cg02736280	WDR81	-0.356137	1.80072e-07	0.264056	0.00929262	0.132569	0.77114
cg02286715	PPP2R2C	0.0948707	0.233346	0.147955	0.172368	NA	NA
cg22228337	RORC	0.223651	0.00167089	-0.032862	0.801981	NA	NA
cg08145177	ABHD8	-0.263361	0.000169532	0.268401	0.00817147	NA	NA
cg14394939	BTG3	-0.241459	0.000626154	0.290303	0.00397517	NA	NA
cg11847933	CABC1	0.066318	0.427857	NA	NA	NA	NA
cg23352695	EVI2A	-0.178343	0.0146666	0.251213	0.0137063	NA	NA
cg24581650	ERGIC1	0.413263	9.93872e-10	-0.271881	0.00750063	-0.0146794	0.975655
cg24841244	CD3D	-0.140562	0.0618326	0.267553	0.00838347	NA	NA
cg14364903	COL7A1	-0.38517	1.41024e-08	0.39363	7.53435e-05	0.17841	0.664658
cg15545247	GPR109B	-0.382979	1.72588e-08	NA	NA	NA	NA
cg04055835	PHLDA3	-0.22047	0.00198225	0.281558	0.00538317	NA	NA
cg16597102	EMILIN1	-0.412579	1.05364e-09	0.21573	0.0372762	0.229499	0.536236
cg06969287	TTC28	-0.447893	8.12212e-12	0.381811	0.000126145	0.130295	0.775777
cg13531460	GPR55	-0.360398	1.25626e-07	0.386282	0.000103999	NA	NA
cg06184926	GGA2	-0.323863	2.47599e-06	0.338643	0.000703078	0.117697	0.811633
cg06898279	DHRS7	0.168277	0.022176	-0.114665	0.305065	-0.159129	0.708714
cg19466563	SPARCL1	-0.482185	0	0.238525	0.0198044	-0.0520514	0.928533
cg07657463	NSUN7	0.203255	0.00474235	-0.0273434	0.837741	NA	NA
cg08059845	FCGRT	-0.299446	1.53952e-05	0.306987	0.00221756	0.0968769	0.855262
cg23196549	CCDC109B	-0.330497	1.47751e-06	0.281724	0.00535603	NA	NA
cg14198860	EEF2	0.321716	2.93443e-06	-0.298567	0.00310257	-0.00309684	0.991735
cg18877506	PDPN	-0.355645	1.87684e-07	0.429638	1.39747e-05	NA	NA
cg24723331	ST8SIA1	-0.426924	2.33705e-10	0.315624	0.0016548	NA	NA
cg23572944	SLC15A3	-0.326778	1.97161e-06	0.166908	0.118401	NA	NA
cg04268950	ADAMTS8	-0.365661	8.04166e-08	0.346001	0.000531884	NA	NA
cg14545418	TLE1	-0.0376659	0.673392	-0.107818	0.338765	0.124101	0.794067
cg14361895	SPATS2L	-0.049405	0.569507	0.19468	0.0634288	0.13054	0.775087
cg00238543	PMEPA1	0.371537	4.82894e-08	-0.275123	0.00681205	NA	NA
cg09920557	ACE	-0.435013	9.20379e-11	0.213203	0.0396389	-0.198495	0.614521
cg10959711	S100A6	-0.399228	3.8897e-09	0.328511	0.00103171	0.00334179	0.991129
cg09753749	C1orf21	0.013236	0.893697	-0.185374	0.0786134	NA	NA
cg03145930	RHOU	0.144363	0.0541226	-0.214466	0.038497	NA	NA
cg02738255	PYGB	0.0693726	0.404191	0.133652	0.2227	-0.00264194	0.992881
cg08402433	CARD11	-0.0526131	0.540934	0.340695	0.000649784	NA	NA
cg09236382	DCHS1	-0.412045	1.11527e-09	0.314178	0.00173917	0.324958	0.414877
cg10821050	SHH	-0.252075	0.000336231	0.0891325	0.440486	NA	NA
cg06520846	ZMYND12	0.000829876	0.99362	-0.0812647	0.487394	NA	NA
cg13870494	MAMDC2	-0.201271	0.00523079	0.206026	0.0479606	0.0434783	0.945673
cg16763574	ARHGEF7	0.0256473	0.782795	0.191841	0.0677627	0.0392792	0.948332
cg22874988	PHLDB2	0.0163978	0.866006	0.0406951	0.749785	0.207488	0.599046
cg04717534	CAMK2G	-0.177347	0.0153022	0.345481	0.000539937	NA	NA
cg04212092	AHDC1	-0.415331	7.93453e-10	0.327949	0.00105267	NA	NA
cg19748485	PCDHGA5	-0.114291	0.139934	-0.0410706	0.747585	NA	NA
cg01425731	ARL11	-0.386765	1.2285e-08	0.30114	0.00273526	NA	NA
cg25928474	ABCC3	-0.250797	0.000363127	0.457048	3.56735e-06	NA	NA
cg01443318	HSD11B2	-0.273476	8.88725e-05	0.227245	0.0274465	-0.0877788	0.873221
cg00997655	ALDH7A1	0.0513168	0.552578	-0.0784313	0.505762	-0.0925728	0.862672
cg07687398	PRKCD	0.287236	3.58988e-05	0.0133225	0.924585	-0.0111451	0.982375
cg01786048	ESPNL	-0.455291	0	0.121298	0.273943	NA	NA
cg04319732	IFT57	0.0885978	0.270246	0.0266993	0.841623	NA	NA
cg02713162	SPRY4	-0.272341	9.56332e-05	0.170412	0.11032	NA	NA
cg25499397	GPR62	-0.192605	0.0078332	0.313522	0.0017796	NA	NA
cg12867448	ODF2	0.0165366	0.864815	0.060906	0.615996	-0.148596	0.729773
cg09009070	AUTS2	-0.15637	0.0351392	0.395529	7.02447e-05	NA	NA
cg18461436	TM4SF1	0.0496699	0.566946	-0.0945254	0.409711	NA	NA
cg08908264	ANXA3	0.171032	0.0198799	-0.0673033	0.57575	-0.224705	0.544658
cg13092108	RPS6KA1	0.415526	7.81438e-10	-0.00581982	0.968969	-0.114723	0.820958
cg04214573	ACSL5	-0.197341	0.0062921	0.108545	0.335242	0.127565	0.782804
cg03665761	IRX5	-0.0340335	0.707458	0.174433	0.100695	NA	NA
cg25316339	ANKRD34B	-0.160859	0.0296115	-0.0299499	0.821621	NA	NA
cg24427376	NEXN	-0.314824	4.95703e-06	0.253804	0.0126676	0.213857	0.57704
cg24674703	CD5	-0.315595	4.69099e-06	0.218591	0.0345958	-0.0640539	0.916787
cg20479774	DLX6AS	-0.10711	0.170888	NA	NA	NA	NA
cg19744498	FZD5	0.274757	8.19575e-05	-0.128452	0.243569	NA	NA
cg23415995	HSPA4L	-0.289025	3.17823e-05	0.326421	0.00112202	-0.0642638	0.915931
cg22827806	CCDC65	-0.0252075	0.786868	0.137403	0.208403	NA	NA
cg03830585	ITPR1	-0.0796749	0.328539	0.074155	0.531815	-0.0341352	0.949734
cg05579030	PCDHB5	-0.0427532	0.62816	0.0146034	0.917717	NA	NA
cg14530275	BNC2	-0.466307	0	0.369161	0.000211568	NA	NA
cg24545967	SH2D3C	-0.192313	0.0079335	0.395279	7.08523e-05	NA	NA
cg26392102	HLA-C	-0.291459	2.70053e-05	0.101699	0.36913	-0.0721372	0.908645
cg06479032	SNPH	-0.034559	0.703258	0.160843	0.134033	NA	NA
cg10539808	KCTD1	-0.106191	0.175237	-0.0677466	0.572975	0.134004	0.767521
cg14281591	KLF5	-0.193241	0.00762137	0.320492	0.00138538	NA	NA
cg07963345	APOBEC3F	-0.31478	4.96853e-06	0.316987	0.00157432	NA	NA
cg18556834	REC8	-0.443715	2.36476e-11	0.166105	0.120165	NA	NA
cg00326131	RTKN	0.0781506	0.339046	0.260992	0.0101761	NA	NA
cg09837977	LRRN3	-0.28872	3.24651e-05	0.246265	0.0158797	NA	NA
cg02451831	KIAA0087	-0.127318	0.0952702	-0.0758008	0.522806	NA	NA
cg08438690	PPM1M	-0.446678	1.17546e-11	0.40591	4.41953e-05	NA	NA
cg23483840	HLA-J	-0.409263	1.46411e-09	0.412786	3.10558e-05	NA	NA
cg10638827	MT1M	-0.293884	2.27977e-05	0.22114	0.0322588	-0.10363	0.840073
cg02061173	LHFPL2	-0.172987	0.0183454	0.184883	0.079453	NA	NA
cg24730915	C19orf45	-0.0276679	0.765043	0.0139951	0.9206	NA	NA
cg06496222	CPNE2	-0.0961335	0.226327	0.0693633	0.561983	0.0338903	0.949734
cg15107670	WT1	0.156893	0.0344635	-0.0630761	0.601368	NA	NA
cg14586373	KCTD17	-0.432441	1.26425e-10	0.336918	0.000742977	NA	NA
cg00019678	C12orf34	0.130704	0.0854994	NA	NA	NA	NA
cg04898797	MAP4K2	-0.0743167	0.365553	0.160996	0.133559	NA	NA
cg02980023	STAB1	-0.227244	0.00138038	0.287198	0.00443417	0.339235	0.414877
cg23172664	NT5E	-0.410486	1.30207e-09	0.250181	0.0141672	-0.0651737	0.915794
cg05295023	SSH3	-0.00516015	0.959313	0.295973	0.00325247	-0.0611145	0.917527
cg22104744	RASA3	-0.217274	0.00233829	0.36377	0.000257485	0.0362348	0.949455
cg13727849	TTYH2	-0.45539	0	0.335129	0.000793371	NA	NA
cg00160583	COL16A1	-0.496231	0	0.284965	0.00475736	0.133094	0.769798
cg18771300	RHOJ	-0.209836	0.00342652	0.183202	0.0826754	NA	NA
cg11606461	MCC	-0.339173	7.43167e-07	0.436386	9.5397e-06	NA	NA
cg09688127	NUDT4	0.0824655	0.309995	-0.152367	0.158504	-0.379827	0.414877
cg11435506	PON3	-0.306351	9.32729e-06	0.398585	6.14593e-05	NA	NA
cg22719871	RIN1	-0.349744	3.08511e-07	0.338296	0.000709174	NA	NA
cg00350296	CD248	-0.428166	2.02835e-10	0.241149	0.0184257	NA	NA
cg19767800	FLJ42709	-0.258101	0.000233439	NA	NA	NA	NA
cg14823763	IRX4	-0.0068379	0.945817	-0.0372276	0.773579	NA	NA
cg19755435	GPR65	-0.127052	0.0959005	0.199821	0.0559951	NA	NA
cg20967819	GALNTL4	-0.0253866	0.785415	NA	NA	NA	NA
cg08472276	GPER	-0.380671	2.13449e-08	NA	NA	NA	NA
cg10836392	SULT4A1	-0.0329764	0.71716	0.0554864	0.652067	NA	NA
cg03766872	CORO1B	0.247244	0.000447448	-0.164027	0.125363	-0.357697	0.414877
cg16719560	VAMP5	-0.433194	1.1644e-10	0.319294	0.00143936	-0.152235	0.721531
cg17153382	NSMAF	0.330991	1.42441e-06	-0.135123	0.21713	-0.233488	0.533477
cg25977026	KDM1A	0.0380448	0.67006	0.0156854	0.909671	-0.0765812	0.903297
cg00891541	SMPD3	0.0563878	0.50819	0.00875847	0.952772	-0.102091	0.84634
cg00142933	LIMS2	-0.408138	1.63531e-09	0.348358	0.000490026	0.247485	0.512596
cg26173997	CDKL2	-0.242999	0.00057369	0.145547	0.180244	NA	NA
cg07893801	PLCG1	0.00100048	0.992408	0.213184	0.0396552	0.126656	0.784253
cg18611813	PART1	0.178758	0.0144209	-0.0989048	0.384611	NA	NA
cg05384450	CBX4	0.220983	0.00192803	-0.0977319	0.3912	NA	NA
cg25496930	CMTM8	0.0628674	0.455238	0.145517	0.180329	NA	NA
cg19966212	CD74	-0.412845	1.0343e-09	0.30838	0.0022145	0.195171	0.622756
cg26825650	GOLT1A	0.100357	0.203328	0.125695	0.255218	NA	NA
cg09563216	C1orf51	-0.0710032	0.391076	NA	NA	NA	NA
cg16907566	COL14A1	-0.27567	7.75552e-05	0.102558	0.365398	0.0993264	0.851149
cg19954602	FILIP1	-0.292106	2.58233e-05	0.231808	0.0240562	NA	NA
cg21239798	FLJ11235	-0.271592	0.000100167	NA	NA	NA	NA
cg13666340	C9orf68	-0.119356	0.120784	NA	NA	NA	NA
cg24312792	FAM46B	-0.481852	0	0.386326	0.000103999	NA	NA
cg27425327	DRAM1	-0.343899	5.05204e-07	0.297645	0.00307312	NA	NA
cg23315423	SNCG	-0.407924	1.67198e-09	0.367556	0.000224878	0.00593124	0.989062
cg12162530	KL	-0.216359	0.00245528	0.0475294	0.705671	-0.123226	0.79529
cg07839457	NLRC5	-0.343398	5.24846e-07	0.221298	0.0321754	NA	NA
cg24116965	ARHGAP10	-0.309295	7.52321e-06	0.279328	0.00579481	0.0552708	0.925011
cg08354053	RHBDL3	-0.394277	6.16085e-09	0.428312	1.45073e-05	NA	NA
cg05256269	HOXD13	-0.290854	2.80982e-05	0.247736	0.015246	NA	NA
cg00007420	C6orf168	-0.039744	0.655454	NA	NA	NA	NA
cg05236720	CDC42EP3	-0.345551	4.39072e-07	0.257523	0.0113157	-0.246015	0.512596
cg10392172	BATF2	-0.415182	8.06716e-10	0.259582	0.0106295	NA	NA
cg01597553	C18orf1	-0.257054	0.000248621	NA	NA	NA	NA
cg17668731	CCNJL	-0.285433	4.07287e-05	0.366774	0.00023005	NA	NA
cg23982858	USP44	-0.419917	5.03063e-10	0.412349	3.1486e-05	NA	NA
cg25535257	GPR172B	-0.26965	0.000113657	NA	NA	NA	NA
cg14335429	SLC20A2	-0.432784	1.22371e-10	0.346835	0.000517113	NA	NA
cg27051686	MLPH	0.304894	1.04129e-05	-0.0394919	0.757693	-0.226769	0.544658
cg13969788	TPM2	-0.295048	2.0972e-05	0.374581	0.00017073	0.112973	0.822111
cg25247520	PVT1	0.382814	1.75483e-08	0.0797009	0.497394	NA	NA
cg25821223	PERP	-0.164353	0.025845	0.175024	0.0993021	-0.249829	0.512596
cg04707787	PTEN	-0.0179349	0.851727	0.180444	0.0881568	0.0788907	0.89688
cg27005091	TBPL1	0.142995	0.056781	-0.0553883	0.652609	-0.190867	0.632051
cg04513422	C13orf29	-0.370311	5.38904e-08	NA	NA	NA	NA
cg10965178	TIE1	0.0680112	0.414416	0.271898	0.00730533	NA	NA
cg02369725	PDE11A	-0.107234	0.170295	0.151496	0.160934	-0.206124	0.603681
cg18769074	TF	-0.354489	2.05744e-07	0.392259	7.97738e-05	0.0598548	0.917953
cg13515269	BHLHE41	-0.0911431	0.254829	0.0810857	0.488363	NA	NA
cg17783244	PATZ1	-0.172303	0.0188704	0.00292021	0.984759	NA	NA
cg19438887	MESP1	0.158135	0.0328147	-0.00851393	0.954143	NA	NA
cg13875003	NCRNA00092	-0.429237	1.8082e-10	NA	NA	NA	NA
cg08715187	RGL4	-0.222021	0.00182631	0.296828	0.00316226	NA	NA
cg15549973	C1orf204	-0.34358	5.17256e-07	0.335815	0.000771234	NA	NA
cg24828422	FILIP1L	-0.276015	7.5866e-05	0.266058	0.00877401	0.188417	0.636077
cg19374089	CSDC2	-0.241527	0.000624033	0.172042	0.106428	NA	NA
cg08317263	CCDC69	-0.378245	2.66235e-08	0.40623	4.40491e-05	NA	NA
cg02071670	HAPLN3	-0.44814	7.40062e-12	0.393097	7.72591e-05	NA	NA
cg03487387	SMOX	0.122165	0.111186	-0.095581	0.403898	NA	NA
cg08207707	ESAM	-0.189072	0.00919425	0.302949	0.00256803	-0.0690228	0.912316
cg04911139	KSR1	-0.237989	0.000759623	0.457312	3.56735e-06	NA	NA
cg18588323	TNFAIP8L3	-0.351513	2.64694e-07	0.199809	0.0560041	NA	NA
cg15162922	SHROOM1	0.125112	0.101752	0.185073	0.0790887	-0.15178	0.721531
cg04020713	TENC1	-0.291502	2.69542e-05	NA	NA	NA	NA
cg17988310	GRAP2	-0.355667	1.87426e-07	0.344971	0.000551739	0.154125	0.7161
cg04361126	SLC40A1	-0.387201	1.18101e-08	0.220358	0.0329127	NA	NA
cg06599914	QSER1	-0.360232	1.27418e-07	0.119852	0.280499	NA	NA
cg20203395	C5orf35	0.0675071	0.418515	NA	NA	NA	NA
cg15819128	LRRFIP1	0.0518887	0.547705	0.0965462	0.398379	-0.068078	0.912766
cg25256723	F5	0.133154	0.0790731	-0.156372	0.146659	0.0126848	0.97962
cg08433011	RUNX1	-0.276805	7.20102e-05	0.26674	0.00859166	NA	NA
cg15164103	MEST	0.123146	0.108015	0.0536025	0.663892	0.257598	0.496969
cg12461141	TRIM22	-0.316543	4.36862e-06	0.322936	0.00127102	-0.039839	0.948215
cg11039314	AGR3	0.182711	0.0121839	-0.154338	0.152474	-0.00992039	0.984174
cg02699218	ANKRD43	-0.376693	3.07792e-08	NA	NA	NA	NA
cg03103158	INTS9	-0.0162117	0.867563	0.247699	0.0152599	0.136523	0.758112
cg24421410	HLA-DMA	-0.182028	0.012551	0.24597	0.0160281	0.0559706	0.924455
cg07146435	LOXL4	-0.118726	0.122914	0.21297	0.0398897	0.0742017	0.906237
cg14920289	SLC22A17	-0.356444	1.75392e-07	0.270556	0.00760249	NA	NA
cg11198895	SYT7	0.303523	1.14738e-05	0.11174	0.319253	-0.184288	0.650344
cg08972954	ITK	-0.270731	0.000105957	0.291658	0.00380721	NA	NA
cg00083937	MAPK8IP2	-0.0915864	0.252285	-0.0509118	0.682279	NA	NA
cg13026795	RFTN1	-0.287483	3.5328e-05	0.211435	0.0414217	0.0583501	0.918226
cg01765174	TRIM14	-0.0654616	0.434294	0.0815581	0.485955	-0.00379669	0.990772
cg23628721	FRK	0.0304962	0.740062	-0.171885	0.106786	0.0374595	0.948436
cg11566172	DUSP23	-0.0967859	0.222626	0.14743	0.174002	0.1276	0.782804
cg13883479	KANK1	-0.412667	1.0472e-09	0.371286	0.000192827	0.0430584	0.946004
cg27653134	A2ML1	-0.0423991	0.631199	0.338959	0.000693906	NA	NA
cg25143771	AS3MT	-0.222041	0.00182527	0.284909	0.004767	0.0264369	0.960085
cg15989091	LOXL3	-0.391422	8.07321e-09	0.226304	0.0280805	NA	NA
cg25518132	LOC100132215	0.0578272	0.496386	NA	NA	NA	NA
cg24121733	LRRC8E	0.137899	0.0676307	-0.0670758	0.577123	0.102931	0.843436
cg04613133	CASP2	-0.066925	0.423277	0.12134	0.273828	NA	NA
cg15981195	VLDLR	-0.0287404	0.755689	-0.0756419	0.523678	NA	NA
cg03333330	TFPI2	-0.207572	0.00383413	0.0835322	0.47488	0.154615	0.7161
cg15823495	GPR81	-0.120782	0.115961	NA	NA	NA	NA
cg26192612	C6orf155	0.220052	0.00202575	NA	NA	NA	NA
cg06694446	UTS2D	-0.0491015	0.572245	NA	NA	NA	NA
cg07663278	SMAGP	-0.31791	3.93419e-06	0.321424	0.00134151	NA	NA
cg19451673	COL2A1	-0.222974	0.00173676	0.123414	0.264804	0.175505	0.669702
cg12728578	ZNF204P	-0.0475207	0.586283	0.28613	0.00460841	NA	NA
cg25837277	PNMAL2	-0.336899	8.91086e-07	0.24489	0.0164922	NA	NA
cg26174583	FOXF2	-0.0949993	0.232604	0.0516817	0.6769	NA	NA
cg09258804	TBX4	-0.0782724	0.338158	0.0376833	0.770695	NA	NA
cg08811314	CMIP	-0.109025	0.162277	0.307802	0.00215401	NA	NA
cg01443071	CNP	0.122211	0.111112	0.0467367	0.711343	0.0924679	0.862894
cg14681629	LOC153684	0.00855852	0.932505	NA	NA	NA	NA
cg22036003	MAP2	0.148264	0.0471699	-0.211995	0.0408508	-0.113043	0.821895
cg09118749	RAP1GAP	0.414995	8.20895e-10	-0.237588	0.0203781	0.0145044	0.975655
cg18210365	RBPMS2	-0.337981	8.18473e-07	0.216518	0.0365118	NA	NA
cg18875357	PLD4	-0.0935882	0.240711	0.215072	0.0378936	NA	NA
cg26578682	IRX2	0.0536196	0.532413	0.0448411	0.72369	NA	NA
cg02449461	ARRB1	-0.00399849	0.969239	0.15833	0.141092	-0.0537661	0.926523
cg00806259	ESRP2	0.345575	4.3889e-07	-0.190544	0.0697066	-0.0620243	0.91704
cg20272648	GPR124	-0.206687	0.00400799	NA	NA	0.217286	0.566281
cg20552282	PAX1	0.079206	0.331686	-0.0856171	0.461845	NA	NA
cg14338345	DMRTA1	0.240318	0.000667514	-0.26793	0.00828873	NA	NA
cg24323726	CD96	-0.371479	4.84927e-08	0.256921	0.0115073	NA	NA
cg00308159	MN1	-0.345237	4.50212e-07	0.314999	0.00168807	NA	NA
cg27615582	PRR4	0.195874	0.00675093	0.0175119	0.899567	NA	NA
cg09867953	ERN2	-0.448804	5.74454e-12	0.38025	0.000136115	NA	NA
cg25568490	LOC728264	-0.27221	9.63803e-05	NA	NA	NA	NA
cg07156249	PSMB9	-0.285223	4.12641e-05	0.256765	0.0115645	0.213577	0.578519
cg05841929	FAM81A	-0.18082	0.0132166	-0.111337	0.32135	NA	NA
cg02506867	NFATC3	0.034505	0.703685	0.265777	0.00883969	NA	NA
cg02900766	ALDH1A2	-0.409986	1.37326e-09	0.314482	0.00172137	0.0787858	0.89688
cg20803293	GSTM5	-0.179006	0.0142633	0.253669	0.0127149	0.0928178	0.861182
cg09482093	RNF112	-0.286085	3.89484e-05	0.247523	0.01533	NA	NA
cg02119938	ACSBG1	-0.376929	3.02055e-08	0.317038	0.00157255	NA	NA
cg15893356	KIAA1549	0.207709	0.00380736	0.0136835	0.922417	NA	NA
cg08196512	BAIAP2L2	-0.0960701	0.226637	0.0630093	0.601755	NA	NA
cg01574571	IL12RB1	-0.170954	0.019932	0.262042	0.00987696	NA	NA
cg07984286	IRX3	-0.0723132	0.380774	0.0981732	0.388664	NA	NA
cg20634227	ADM2	0.0604403	0.475035	-0.164555	0.124123	NA	NA
cg21581821	FAM5C	0.0926897	0.245807	NA	NA	NA	NA
cg27455017	RARRES2	-0.370317	5.38904e-08	0.278442	0.00596375	-0.091593	0.865844
cg21307484	IL2RB	-0.316262	4.46178e-06	0.22668	0.0278496	NA	NA
cg12537162	ITGB3	-0.470013	0	0.386496	0.000103654	0.00159216	0.996769
cg17243643	RDH5	-0.310114	7.07212e-06	0.386872	0.000101713	NA	NA
cg17512779	CNOT7	-0.132385	0.0810483	0.173531	0.102899	0.142822	0.743647
cg05076755	LRRC32	-0.288348	3.32743e-05	0.0939636	0.412898	0.0594349	0.917953
cg27514333	SMAD6	-0.271813	9.88204e-05	0.333335	0.000851244	NA	NA
cg20491914	KCNK3	-0.239749	0.000688248	0.217305	0.035774	NA	NA
cg01862688	PCDHB3	-0.119295	0.121019	-0.0842562	0.47045	NA	NA
cg08802944	MAP3K12	-0.397545	4.54802e-09	0.382658	0.000120993	NA	NA
cg07700837	LRRC33	-0.125027	0.10203	NA	NA	NA	NA
cg03954858	FAM83F	-0.109854	0.158673	0.236278	0.0211372	0.0876039	0.873221
cg04729913	FLJ45983	-0.260954	0.000195792	NA	NA	NA	NA
cg27338089	MAZ	0.369138	5.96394e-08	-0.0813833	0.486176	NA	NA
cg02527527	MICALL1	-0.434826	9.39491e-11	0.301516	0.0027008	0.068393	0.912766
cg16474696	MRI1	0.154161	0.0382015	0.108752	0.334355	-0.241746	0.515679
cg12783776	SERPING1	-0.472603	0	0.254256	0.0124959	-0.128825	0.780309
cg26799474	CASP8	0.075817	0.354875	0.0457807	0.717682	-0.0438282	0.945456
cg08060501	GLIS2	-0.242653	0.000585015	0.248735	0.0148014	NA	NA
cg14875131	SFRS12IP1	0.0193743	0.838247	NA	NA	NA	NA
cg12959048	RELT	-0.0656948	0.432591	0.273556	0.00696855	NA	NA
cg21088460	GDF15	0.190579	0.00859513	-0.200592	0.0553314	-0.246995	0.512596
cg02215430	PGC	-0.0294529	0.7495	0.124446	0.260462	-0.101986	0.846761
cg05607401	GMFG	-0.2401	0.000675546	0.294508	0.00342211	0.230409	0.536236
cg22719241	CLIP3	-0.389405	9.60293e-09	0.326569	0.0011153	NA	NA
cg10399269	CACNA1H	-0.0151487	0.877351	0.313992	0.00175047	NA	NA
cg13550729	NBL1	-0.341041	6.36432e-07	0.284034	0.00493057	-0.185758	0.643938
cg25289198	SYT13	0.0233883	0.802933	0.115509	0.300992	NA	NA
cg01425293	TRIM46	0.219793	0.00205133	0.232224	0.0238082	NA	NA
cg03140135	EMP1	-0.250757	0.000363907	0.168338	0.115046	NA	NA
cg12805374	FMNL1	-0.245875	0.000483559	0.225579	0.0286942	0.298294	0.41914
cg23772205	EN2	0.122146	0.111202	-0.195635	0.0619184	NA	NA
cg19889666	TP53AIP1	-0.352874	2.36214e-07	0.322011	0.001313	NA	NA
cg11960677	MTMR9L	-0.334429	1.08532e-06	NA	NA	NA	NA
cg04071104	CHDH	0.233862	0.000956633	-0.101424	0.370859	-0.143312	0.743552
cg16371477	NFATC4	-0.364804	8.63073e-08	0.370216	0.000203733	NA	NA
cg13159388	RHPN1	0.219812	0.00204997	0.0418422	0.742428	NA	NA
cg14030904	ZC3H12D	-0.174933	0.0169131	0.259629	0.010613	NA	NA
cg23837867	FEV	0.170935	0.0199438	-0.192248	0.067143	NA	NA
cg03320947	TMED5	0.0162366	0.867363	-0.141895	0.193	0.0567055	0.922559
cg25296103	ZEB2	-0.26173	0.000186655	0.247499	0.0153392	NA	NA
cg02596233	SMARCD3	-0.350208	2.95917e-07	0.421502	1.99229e-05	NA	NA
cg26436583	PSTPIP2	-0.30787	8.35065e-06	0.357354	0.000338815	NA	NA
cg19563932	AIF1	-0.159446	0.031266	0.245679	0.0161499	0.196256	0.618408
cg08317883	CUX2	0.1639	0.026297	0.0537321	0.663069	NA	NA
cg23121394	C6orf123	-0.294528	2.17817e-05	NA	NA	NA	NA
cg25508319	KCNJ5	-0.333734	1.14599e-06	0.277102	0.00622183	NA	NA
cg07269138	P2RY14	-0.285239	4.12304e-05	-0.0313015	0.812116	NA	NA
cg14975009	DIO2	-0.158858	0.0319374	0.064904	0.590983	NA	NA
cg13265003	SLC37A1	0.133595	0.0779132	0.10943	0.331013	NA	NA
cg09897970	C16orf54	-0.239375	0.000702459	0.203863	0.0506779	NA	NA
cg07469637	CDK6	-0.204833	0.00439259	-0.0556157	0.651331	0.10384	0.839653
cg03844894	ACTC1	-0.350286	2.9411e-07	0.308188	0.00212576	-0.0346251	0.949734
cg06359394	FAM171B	-0.301673	1.31357e-05	-0.014213	0.919865	NA	NA
cg19764436	GNAZ	-0.425979	2.56984e-10	0.335824	0.000771234	-0.0725221	0.908199
cg25739366	APLNR	0.148626	0.0465415	-0.0945935	0.409382	NA	NA
cg14614490	PHF19	-0.301187	1.35754e-05	0.362692	0.000267976	NA	NA
cg02463440	PIWIL2	-0.18462	0.0112121	0.369124	0.000211568	NA	NA
cg04574034	PRAC	0.157863	0.0331696	NA	NA	NA	NA
cg02774334	SEMA4A	0.148127	0.0474111	0.0900558	0.43546	0.0417986	0.947007
cg06397161	SYNGR1	-0.434173	1.0204e-10	0.367072	0.000227554	NA	NA
cg09737197	CPT1A	-0.0691249	0.406157	0.0640048	0.596034	0.123611	0.794505
cg01988129	ADHFE1	0.00929495	0.926504	0.189958	0.0706583	-0.119972	0.803839
cg25620220	LRRN4CL	-0.320016	3.34729e-06	0.145045	0.181862	NA	NA
cg18838431	KCNE3	-0.346381	4.11781e-07	0.18972	0.0710525	NA	NA
cg01484915	RASSF4	-0.380719	2.12583e-08	0.239287	0.0193561	NA	NA
cg11540204	CYP2J2	0.159551	0.0311356	-0.157576	0.143337	NA	NA
cg00359395	HSPG2	-0.259394	0.000215909	0.171687	0.107262	0.147021	0.73548
cg23044178	MICAL2	-0.0292394	0.751348	0.11527	0.302215	-0.0513866	0.930529
cg11819637	THPO	0.300532	1.42191e-05	0.0470885	0.708814	NA	NA
cg03180426	C9orf140	0.313756	5.36551e-06	NA	NA	NA	NA
cg12163424	EPPK1	-0.191921	0.00807186	0.169979	0.111213	0.12858	0.780309
cg06939941	PPYR1	-0.185081	0.0109939	NA	NA	NA	NA
cg11694519	HSPB2	-0.375009	3.57502e-08	0.176838	0.0954494	-0.0367247	0.949199
cg15930240	SLC27A3	-0.394289	6.16085e-09	0.269153	0.00795219	-0.143697	0.743552
cg19646897	HAVCR2	-0.214831	0.00265085	0.116547	0.295865	NA	NA
cg13521973	KCNK6	-0.0173597	0.856765	-0.0165081	0.905479	NA	NA
cg14905657	LMO3	-0.0800513	0.326248	-7.99129e-05	0.999616	NA	NA
cg19880751	PRF1	-0.0723783	0.3804	0.277107	0.00622183	NA	NA
cg05592035	CD300A	-0.285676	4.00236e-05	0.304168	0.00244315	NA	NA
cg02048416	DOK1	-0.306602	9.16234e-06	0.280125	0.0056531	-0.00932552	0.984744
cg04860432	PTGER2	-0.235678	0.000865879	0.211795	0.0410711	NA	NA
cg02108623	PRDM1	-0.191694	0.00815164	0.314148	0.00174057	NA	NA
cg21770060	SCHIP1	-0.399618	3.7365e-09	0.284307	0.00488657	NA	NA
cg12731773	TSPAN4	-0.364821	8.63073e-08	0.26948	0.00786434	0.112764	0.822111
cg11009590	UST	-0.463322	0	0.311529	0.00189504	NA	NA
cg00471190	IL32	-0.0497668	0.566039	0.3117	0.00188614	NA	NA
cg20061971	CNTNAP1	-0.345747	4.34061e-07	0.318901	0.00146183	0.108424	0.82878
cg00318322	GFOD2	0.233715	0.000963784	-0.0901572	0.434836	0.0371446	0.948543
cg01822130	EPHA6	0.100706	0.201655	-0.0415913	0.744291	NA	NA
cg18932798	INA	-0.136917	0.0697961	0.0670685	0.577123	-0.00729595	0.987282
cg01467417	IL1RN	-0.410818	1.2597e-09	0.28906	0.00415013	NA	NA
cg24033122	ITGAL	-0.304707	1.05648e-05	0.286534	0.00454253	-0.0100954	0.984174
cg27370104	TRERF1	-0.217015	0.00237158	0.390841	8.35223e-05	NA	NA
cg00208830	LAMC2	0.115918	0.133478	0.0880438	0.44683	0.0450179	0.943548
cg26403843	RNF145	-0.267513	0.000130698	0.39617	6.77701e-05	NA	NA
cg11987645	CDCA7L	0.11069	0.15506	0.168044	0.115857	NA	NA
cg07376541	ZC3H13	-0.10531	0.179194	0.23213	0.0238846	0.021258	0.966237
cg04291430	SAMD14	-0.36777	6.71356e-08	0.341345	0.000636508	NA	NA
cg06690548	SLC7A11	0.314011	5.25599e-06	-0.176756	0.0955583	NA	NA
cg22621686	GJA4	-0.151046	0.0427824	0.103223	0.362079	NA	NA
cg24777101	PDE7B	-0.410944	1.24828e-09	0.225485	0.0287368	NA	NA
cg05643373	MAMSTR	-0.400694	3.34513e-09	0.317241	0.00155878	NA	NA
cg27246129	DLL1	-0.364108	9.16554e-08	0.273908	0.00688367	NA	NA
cg17244340	FGD2	-0.448512	6.51637e-12	0.319915	0.00141482	NA	NA
cg03252700	ECHDC1	-0.136186	0.0715491	0.124335	0.260907	0.232578	0.536228
cg08457178	IER3	-0.460086	0	0.329524	0.000991148	NA	NA
cg16058105	PHGR1	0.0529654	0.538152	-0.197902	0.0585296	NA	NA
cg23691781	C1orf38	-0.272166	9.65828e-05	NA	NA	NA	NA
cg13636371	DFNB31	-0.22692	0.00140503	0.191788	0.0678052	NA	NA
cg19466605	NAB2	-0.284368	4.37995e-05	0.40444	4.6736e-05	NA	NA
cg24496666	GIPC2	-0.322334	2.7982e-06	0.222413	0.031329	NA	NA
cg13694746	LOC344595	0.0305202	0.739898	NA	NA	NA	NA
cg08553601	RASL11B	-0.356553	1.73649e-07	0.245062	0.0164028	NA	NA
cg21195843	SNHG11	0.28464	4.29669e-05	-0.106092	0.34752	NA	NA
cg00952789	ADAMTS1	-0.119703	0.119649	0.263174	0.00950737	-0.0755314	0.904364
cg04021672	C9orf25	-0.0884958	0.270864	NA	NA	NA	NA
cg27587125	C1orf59	-0.0028154	0.978627	NA	NA	NA	NA
cg27298057	PODN	-0.194499	0.00718478	0.150106	0.165569	-0.0290613	0.955662
cg23909657	PKNOX2	-0.102228	0.194263	0.273215	0.00703109	NA	NA
cg20120491	DMC1	-0.430267	1.61136e-10	0.258108	0.0111124	NA	NA
cg18890825	ELL2	0.265331	0.000150061	-0.0775822	0.511159	NA	NA
cg20062691	ISG15	-0.229489	0.00122081	0.033645	0.797339	-0.191077	0.631902
cg25778479	BZW2	0.284169	4.44016e-05	-0.150937	0.162842	-0.0743067	0.906237
cg22211564	CACNA2D3	-0.240946	0.000644475	0.376458	0.000157694	NA	NA
cg19827511	ITPK1	0.0199042	0.833562	0.219217	0.0339991	0.0787858	0.89688
cg24931346	C1QB	-0.179445	0.013991	0.153123	0.156313	0.228414	0.540657
cg01879488	CD44	-0.186309	0.0104266	0.145558	0.180244	-0.0949873	0.85756
cg03293976	P2RY1	-0.233678	0.000965587	-0.0140027	0.9206	NA	NA
cg03352106	KCNJ8	-0.258872	0.000222715	0.25597	0.0118403	NA	NA
cg05936516	TRIM36	0.36366	9.54259e-08	-0.175928	0.0972622	-0.17596	0.668731
cg09113070	ST3GAL5	-0.455431	0	0.391365	8.28007e-05	NA	NA
cg05460130	EIF5A2	-0.0606966	0.473032	0.0391658	0.760279	NA	NA
cg01397325	HTATIP2	-0.25414	0.000297558	0.168466	0.114752	-0.0678331	0.912851
cg08700651	IL28RA	-0.059697	0.48126	NA	NA	NA	NA
cg00424297	ZNF292	-0.104298	0.184104	0.145399	0.180752	NA	NA
cg19810954	ADARB1	-0.144482	0.0539147	0.132459	0.227449	-0.251684	0.512596
cg22755445	IL1R1	-0.103864	0.186169	0.130853	0.234096	NA	NA
cg27417609	CDH3	-0.434249	1.01181e-10	0.450721	4.65307e-06	0.0906832	0.867549
cg01277155	SLC26A5	-0.105386	0.178839	0.00257096	0.986588	NA	NA
cg20693209	SPON1	-0.399896	3.6244e-09	0.274144	0.00682225	0.226629	0.544658
cg12829142	RPS2P32	-0.417668	6.22029e-10	0.254521	0.0124043	NA	NA
cg05256605	LOX	0.232768	0.00101607	-0.239536	0.019225	0.0979267	0.854279
cg23764900	STK33	-0.311547	6.34833e-06	0.183957	0.0811409	NA	NA
cg13548810	DHCR24	0.238733	0.00072803	-0.115923	0.298605	-0.212142	0.581893
cg19014335	FMNL3	-0.306023	9.55882e-06	0.222732	0.031076	0.214382	0.575217
cg10789956	DPYSL2	-0.0591972	0.485292	0.230328	0.0250747	0.235482	0.531272
cg14091631	DNAH14	0.368238	6.46408e-08	0.0463279	0.713838	NA	NA
cg12588200	SLC25A15	0.290792	2.81977e-05	-0.067683	0.57317	0.141108	0.747673
cg02836135	SCML4	-0.381336	2.00948e-08	0.328141	0.00104386	NA	NA
cg05217983	RUNX2	-0.403307	2.58622e-09	0.403498	4.77573e-05	NA	NA
cg00296121	FRMD4A	-0.0205737	0.827343	0.134915	0.217844	NA	NA
cg04954894	DDHD2	0.0146128	0.882257	0.263412	0.00945242	0.123191	0.79529
cg01701634	NKG7	-0.362595	1.04025e-07	0.163968	0.125473	NA	NA
cg10259701	KLF13	-0.147387	0.0486517	0.000579926	0.996963	NA	NA
cg16582517	BHLHE40	-0.450597	1.57182e-12	0.333637	0.000841255	NA	NA
cg06369624	KCNS1	-0.171714	0.0193445	0.208084	0.0455004	NA	NA
cg26357596	GZMA	-0.120919	0.115472	0.136159	0.213246	NA	NA
cg12649175	DPP4	-0.1761	0.0161117	0.0211672	0.877219	-0.285417	0.435833
cg08296680	SLC16A3	-0.404357	2.35243e-09	0.329579	0.000989149	NA	NA
cg09505809	QSOX1	-0.446812	1.13818e-11	0.203126	0.0517211	-0.216726	0.566281
cg11117945	EYA2	0.0239352	0.797841	0.307117	0.00220768	NA	NA
cg03142975	MRRF	0.37423	3.81803e-08	0.0323915	0.805048	-0.12767	0.782804
cg10885338	C2orf40	-0.240594	0.000657319	0.26845	0.00815781	NA	NA
cg10740054	ISYNA1	-0.335138	1.02353e-06	0.424247	1.72781e-05	0.149086	0.729538
cg03943081	TCERG1L	-0.114002	0.141211	0.0227717	0.86744	NA	NA
cg21073930	MAST1	-0.0814624	0.316859	0.182034	0.0850034	NA	NA
cg08188886	JAG2	-0.429559	1.7443e-10	0.329809	0.000979819	NA	NA
cg05871694	HOXD1	-0.138088	0.067207	0.0209121	0.878879	NA	NA
cg15677087	SLC17A9	-0.182508	0.0122874	0.324962	0.00117749	NA	NA
cg01903374	TNFAIP8L2	-0.234993	0.000898373	0.281999	0.005303	0.0961771	0.855709
cg26359133	SH2B3	-0.333234	1.19033e-06	0.329398	0.000995137	NA	NA
cg03313542	TMEM209	0.204324	0.00450398	0.0229393	0.866404	-0.0339253	0.949734
cg05517541	FYN	-0.0419473	0.635795	0.390555	8.4153e-05	NA	NA
cg09771429	LDLRAD1	0.0393428	0.658485	0.19658	0.0605214	NA	NA
cg18105842	FGF11	-0.324511	2.3538e-06	0.490089	7.31763e-07	NA	NA
cg20728156	IGFBP2	0.0777177	0.341765	-0.113069	0.312704	-0.19888	0.613365
cg21304453	SLC4A11	-0.438987	5.15569e-11	0.355309	0.000366207	NA	NA
cg07964754	COTL1	-0.0259087	0.780621	0.153348	0.155569	-0.0182486	0.972558
cg05769889	DUSP6	-0.374308	3.79385e-08	0.19876	0.0574366	NA	NA
cg05153345	RNASE1	-0.0312249	0.733219	0.210499	0.042449	NA	NA
cg09213964	LRRC43	-0.429039	1.84236e-10	0.306162	0.00228866	NA	NA
cg07027613	C1RL	-0.237218	0.000792659	0.267128	0.00849508	0.143067	0.743552
cg10045354	C11orf93	-0.463374	0	NA	NA	NA	NA
cg06659209	FZD4	0.224619	0.00158837	-0.134665	0.218899	NA	NA
cg24687805	RAB27A	-0.185189	0.0109522	0.0740685	0.532271	-0.302563	0.41914
cg11230435	MAP3K8	-0.3329	1.22393e-06	0.325258	0.00116726	NA	NA
cg03583857	CD34	-0.152429	0.0406042	0.278879	0.00587349	-0.0695127	0.912231
cg17217691	DDR2	-0.297792	1.72702e-05	0.243332	0.0172545	NA	NA
cg27534599	CECR1	-0.418941	5.51783e-10	0.217962	0.0351296	-0.053906	0.926239
cg01081083	SGSM1	-0.426796	2.36625e-10	0.400517	5.49425e-05	NA	NA
cg00253681	ART4	-0.00718597	0.943121	-0.202502	0.0525897	NA	NA
cg14723032	PITPNM3	-0.40529	2.14882e-09	0.394546	7.24061e-05	NA	NA
cg25429672	UCP2	-0.207267	0.00389168	0.290458	0.00395791	NA	NA
cg00897875	MAP3K14	-0.417647	6.22422e-10	0.342917	0.000595169	NA	NA
cg08071719	MCF2L	-0.00488409	0.961622	0.179168	0.0906653	-0.0909632	0.867102
cg08729686	IGF1R	0.0680172	0.414393	0.109158	0.332283	0.0395241	0.948332
cg01225788	SULF1	-0.120389	0.117333	0.139593	0.200652	-0.0767212	0.903074
cg07994696	LITAF	-0.0362127	0.687699	0.134728	0.218631	-0.217181	0.566281
cg26924440	IFFO2	-0.446128	1.3468e-11	0.367095	0.000227554	NA	NA
cg01059385	WBP2NL	0.0571148	0.502581	0.209496	0.0436269	NA	NA
cg11740416	FAM43A	-0.352704	2.3929e-07	0.20245	0.0526672	NA	NA
cg20132273	FNDC3A	0.0483694	0.578493	0.0862079	0.458713	-0.0884087	0.873221
cg22325572	CD53	-0.206583	0.00402778	0.235845	0.0214276	NA	NA
cg25360761	CD22	-0.0510211	0.555197	0.217656	0.0354275	NA	NA
cg11174847	NNAT	-0.351902	2.56194e-07	0.342642	0.000602313	NA	NA
cg07044282	ANGPTL1	-0.331912	1.32091e-06	0.16965	0.111901	NA	NA
cg14981313	RIMKLA	0.0826292	0.308956	-0.224621	0.0294026	NA	NA
cg03089725	FGFR1	-0.28075	5.57559e-05	0.227219	0.0274577	NA	NA
cg21483415	MUC20	-0.288942	3.19633e-05	0.34605	0.000531884	NA	NA
cg10504436	DERL3	-0.173257	0.0181373	0.16607	0.120222	NA	NA
cg07164631	ZNF652	0.281818	5.18944e-05	-0.249733	0.0143456	0.0380544	0.948436
cg08134678	ARHGAP9	-0.103678	0.18714	0.352361	0.000414462	NA	NA
cg02772951	C1orf126	-0.300606	1.41466e-05	NA	NA	NA	NA
cg04936242	TTLL12	0.268194	0.000124934	-0.146419	0.177256	-0.228064	0.540657
cg15800907	FPR3	-0.121449	0.11354	0.0834149	0.475354	NA	NA
cg25666919	ORAI2	-0.275641	7.76703e-05	0.0548439	0.655838	NA	NA
cg20918957	GNAI2	-0.352066	2.52538e-07	0.377198	0.000153911	0.151325	0.721531
cg14918927	ALDH1L2	-0.397594	4.52917e-09	0.2676	0.00837331	0.0455078	0.943258
cg27631256	TNFSF8	-0.158997	0.0317725	0.279591	0.00574618	NA	NA
cg16310003	HPD	-0.176845	0.0156207	0.29844	0.00298628	NA	NA
cg05119316	LOC285830	-0.325705	2.14594e-06	NA	NA	NA	NA
cg04461867	SERPINA11	0.31489	4.93397e-06	-0.0936777	0.41449	0.0262619	0.960284
cg09644952	CD86	-0.259683	0.000212123	0.191119	0.0688165	NA	NA
cg26152983	MAGEF1	-0.159362	0.0313625	0.141284	0.194909	NA	NA
cg15454374	HLA-B	-0.231479	0.00109175	0.171957	0.106611	0.109929	0.823677
cg12193484	SLC25A46	0.0347133	0.701849	0.130219	0.236638	-0.0573353	0.921436
cg25685519	NID2	-0.396063	5.21082e-09	0.245472	0.0162348	0.1051	0.835445
cg15662251	PAQR7	-0.442021	3.25509e-11	0.325041	0.00117478	NA	NA
cg08144503	ZDHHC1	-0.141443	0.059927	0.253056	0.0129439	NA	NA
cg20372666	HK1	-0.309433	7.44737e-06	0.250426	0.0140628	0.0733269	0.906742
cg09744051	A4GALT	-0.251172	0.000354932	0.265274	0.00896614	NA	NA
cg19299739	TEAD2	-0.0849817	0.293138	0.2481	0.0150793	NA	NA
cg07949011	KANK4	-0.405928	2.01258e-09	0.392246	7.97738e-05	NA	NA
cg03296797	CRISPLD2	-0.464933	0	0.336245	0.000761396	0.0279066	0.956129
cg00822361	SSR3	0.261847	0.000185406	-0.254466	0.0124191	0.0988715	0.851916
cg15604242	RAB3D	0.365003	8.49441e-08	-0.263593	0.00940962	-0.143137	0.743552
cg22812770	OSBPL9	-0.104798	0.181572	0.161219	0.132999	-0.176835	0.668731
cg26518580	DENND2D	-0.0907856	0.257028	0.259089	0.0107537	0.0347651	0.949734
cg14019186	LXN	-0.0768346	0.347696	0.276993	0.00624898	0.113358	0.821473
cg00601836	ESR1	-0.281903	5.15925e-05	0.173219	0.103639	0.0811303	0.889979
cg11011913	TM4SF18	0.0964362	0.224666	0.024228	0.858814	NA	NA
cg14447193	NTRK2	-0.426842	2.35764e-10	0.308493	0.00210528	NA	NA
cg24055525	SRC	0.184716	0.0111679	0.111431	0.320915	-0.0993964	0.851149
cg08289063	C6orf147	0.00581942	0.953893	NA	NA	NA	NA
cg14951497	STAT1	-0.131698	0.0827853	-0.0143703	0.918872	-0.0815152	0.889979
cg21488279	PRDM6	-0.396903	4.81332e-09	0.243866	0.0170119	NA	NA
cg01995743	SLC35F1	-0.0221546	0.813705	0.0876218	0.449497	NA	NA
cg06928993	BCAT2	0.128551	0.0916037	-0.0309507	0.814522	-0.157694	0.708714
cg02838492	KIF12	-0.221166	0.0019094	0.107002	0.343	NA	NA
cg02341197	C21orf62	-0.28582	3.96293e-05	0.224101	0.0298692	NA	NA
cg07986525	NFE2L3	-0.0581924	0.493459	-0.0216834	0.87459	NA	NA
cg18159646	SNHG1	0.222322	0.00179926	0.0371883	0.773701	NA	NA
cg23124613	ABHD2	0.20824	0.0037072	-0.032526	0.804246	NA	NA
cg16924061	CYB5A	0.278677	6.40986e-05	-0.217147	0.0359353	-0.101076	0.849002
cg19777644	BRP44	0.39428	6.16085e-09	NA	NA	NA	NA
cg09749922	WFDC1	-0.266663	0.000138032	0.279036	0.00584895	NA	NA
cg07058971	FAM110C	-0.425865	2.59427e-10	0.232072	0.0239061	NA	NA
cg12485428	SCARF1	-0.109772	0.158989	0.294797	0.00338341	NA	NA
cg01005308	TMEM189	0.0194232	0.837845	0.144132	0.184982	NA	NA
cg27560864	SCN4B	-0.330483	1.47853e-06	0.319452	0.00143435	NA	NA
cg13460409	DSCR6	0.0802082	0.325193	NA	NA	NA	NA
cg05962239	MME	-0.107415	0.169481	0.139006	0.202649	-0.211548	0.583078
cg15587571	UBE2E3	0.291261	2.73832e-05	-0.163607	0.126326	0.170116	0.679129
cg17192247	MAPRE3	-0.181547	0.0128091	0.264827	0.00909403	-0.122142	0.80006
cg18030943	LAMP3	-0.143573	0.0556302	0.336904	0.000742977	NA	NA
cg15457899	SCN3B	-0.102582	0.192495	0.192726	0.0663833	NA	NA
cg02310882	ZFHX3	-0.0228979	0.807182	0.102704	0.364705	NA	NA
cg01770296	MIA3	0.248626	0.000412188	-0.0762831	0.519471	-0.0654186	0.915794
cg12974599	CELSR1	-0.398236	4.28194e-09	0.353044	0.000404966	NA	NA
cg10672726	AP2S1	0.242932	0.000575585	-0.0757349	0.523176	0.0239524	0.963054
cg17984022	INF2	-0.168445	0.0220317	0.218685	0.0345174	0.139498	0.751135
cg05686026	PFKFB3	-0.332046	1.3081e-06	0.338486	0.000706908	NA	NA
cg06121808	SLC20A1	-0.29742	1.77328e-05	0.273379	0.00700133	NA	NA
cg13922488	PKN1	0.0952214	0.231318	-0.0254849	0.849742	0.160563	0.707077
cg19974120	TMPRSS2	0.271567	0.000100315	-0.0333228	0.798953	-0.259627	0.489147
cg15944457	WRN	-0.0399146	0.654002	0.13519	0.216843	-0.077841	0.899943
cg27326113	NECAB1	-0.271633	9.99325e-05	0.349146	0.000474622	NA	NA
cg19817912	HOXA3	-0.0334051	0.713009	0.145644	0.180011	NA	NA
cg08881019	LMNA	-0.417199	6.49279e-10	0.2412	0.0184114	0.269775	0.475669
cg05777316	ELMO3	0.26397	0.000162983	-0.102793	0.364189	-0.210708	0.585094
cg09233395	TRPS1	-0.18807	0.00961705	0.362241	0.000272269	NA	NA
cg17453374	DIO1	0.0775265	0.342985	-0.0302022	0.819926	NA	NA
cg11827453	CACNA1B	-0.00500069	0.960769	0.122581	0.268414	NA	NA
cg08960987	MANEA	-0.0341492	0.706626	-0.138344	0.205105	NA	NA
cg10896586	GPR110	-0.219289	0.00210539	NA	NA	NA	NA
cg10236239	SULT1C4	-0.423264	3.49249e-10	0.278941	0.00586281	NA	NA
cg03314569	TINAGL1	-0.393832	6.42468e-09	0.422501	1.90576e-05	0.128284	0.782804
cg24657085	ERBB2	0.186012	0.0105585	0.110266	0.32675	0.0547109	0.925011
cg05006092	SYNGR2	0.373295	4.14801e-08	-0.3123	0.00185246	-0.322334	0.414877
cg24772525	TLK1	0.180663	0.013307	-0.107129	0.342568	NA	NA
cg22724765	CCL28	-0.243602	0.000553318	0.172824	0.104598	NA	NA
cg16462073	LAT	-0.125698	0.0999917	0.338092	0.00071565	NA	NA
cg12930727	HYAL1	-0.253036	0.000317473	0.356277	0.000352398	NA	NA
cg16163765	MYCL1	0.0356941	0.692714	NA	NA	NA	NA
cg10256468	GYG1	-0.0869175	0.280789	0.00521707	0.972835	-0.0202432	0.96943
cg02389949	C7orf41	-0.358063	1.53087e-07	NA	NA	NA	NA
cg11828446	CYP4X1	-0.0622595	0.46036	0.352597	0.000412173	NA	NA
cg16303353	CACNA1C	-0.455282	0	0.344997	0.000551739	NA	NA
cg10679597	PCDHGA11	-0.351548	2.64023e-07	0.106255	0.346581	NA	NA
cg17497052	HYLS1	0.282558	4.95009e-05	-0.088662	0.443198	NA	NA
cg00018198	CEP68	-0.41879	5.59211e-10	0.356202	0.00035261	NA	NA
cg00147160	CNKSR1	0.1647	0.0255211	0.12849	0.243422	NA	NA
cg24021113	C6orf145	-0.464638	0	NA	NA	NA	NA
cg25891069	SALL3	-0.375796	3.32853e-08	0.160593	0.13461	NA	NA
cg05306773	FUT3	-0.165719	0.0245519	0.346235	0.000528236	NA	NA
cg22540233	CLDN8	0.356349	1.76506e-07	-0.31084	0.0019426	NA	NA
cg02072322	IL22RA1	-0.389613	9.43148e-09	0.38634	0.000103999	NA	NA
cg04869122	COL6A3	-0.386364	1.26874e-08	0.222131	0.0317956	0.263651	0.485503
cg14848289	FXYD6	-0.177099	0.0154575	0.238505	0.0198044	NA	NA
cg22481632	CD93	-0.224291	0.00161476	0.340964	0.000645782	0.251999	0.512596
cg04198215	ITM2C	-0.266652	0.000138091	0.252783	0.0130379	0.190342	0.633553
cg26822097	psiTPTE22	-0.102996	0.190561	NA	NA	NA	NA
cg14492337	P4HB	0.325133	2.24039e-06	-0.328485	0.00110632	-0.201785	0.60891
cg01313363	PLXNB1	0.0268252	0.772559	0.301655	0.00268921	0.0473274	0.937906
cg15364537	MFSD4	-0.091745	0.251335	0.092788	0.419446	NA	NA
cg08930413	PRKAG2	0.132117	0.081671	0.12083	0.275972	0.0830898	0.886303
cg06418113	RNF165	-0.393016	6.92022e-09	0.407179	4.17898e-05	NA	NA
cg18102633	PLVAP	-0.062671	0.456957	0.18464	0.0799296	0.10769	0.830101
cg17055959	RB1	0.0758324	0.354811	0.116758	0.295001	0.246155	0.512596
cg21883598	DUOX2	-0.308797	7.7991e-06	0.402469	5.03916e-05	NA	NA
cg02102103	CNTLN	-0.0680284	0.414357	0.103328	0.361754	NA	NA
cg01498900	ACOT2	-0.0928723	0.244735	0.163629	0.126285	NA	NA
cg09489281	NNT	-0.34232	5.7212e-07	0.230638	0.0248869	0.0407138	0.947224
cg24650940	ZNF608	-0.145624	0.0517082	0.188474	0.0731508	NA	NA
cg08423533	MKX	-0.409574	1.42275e-09	0.206864	0.046909	NA	NA
cg11826961	THRA	-0.298423	1.65005e-05	0.198894	0.0572494	NA	NA
cg13560901	TRIL	-0.276217	7.4874e-05	0.151448	0.161081	NA	NA
cg24258886	USP2	-0.242139	0.000603463	0.328854	0.0010187	NA	NA
cg10331424	MTSS1L	-0.43702	6.91629e-11	0.352961	0.000406352	0.225545	0.544658
cg08906015	DACT3	-0.206289	0.00408566	0.31852	0.00148152	NA	NA
cg02694099	CT62	-0.122369	0.110586	-0.0408862	0.748577	NA	NA
cg24036523	PAPLN	-0.311755	6.25031e-06	0.335048	0.00079606	0.0451579	0.943258
cg24794857	CYP4V2	-0.0342264	0.70598	0.100026	0.378768	NA	NA
cg05740895	PAPSS2	-0.245098	0.000506504	0.208611	0.0448491	0.209343	0.587372
cg10012530	HS6ST1	-0.347615	3.70776e-07	0.104832	0.353636	NA	NA
cg13954457	FBLL1	-0.183735	0.0116528	-0.0117245	0.934212	0.200945	0.610942
cg05475172	WNT7B	0.0210298	0.82327	0.0441107	0.728186	NA	NA
cg07072704	FBLN1	-0.463034	0	0.19237	0.0669222	0.0517015	0.929478
cg26248552	TNPO1	0.0826369	0.308921	-0.000356175	0.998194	-0.112624	0.822185
cg27423228	FAM198A	-0.384738	1.46622e-08	0.325128	0.00117424	NA	NA
cg18586780	SH3BP4	0.0172765	0.85766	0.0886532	0.443222	-0.171586	0.675447
cg05403469	TSPAN32	-0.147664	0.0481682	0.365008	0.000245716	NA	NA
cg02583091	SLC39A4	0.10135	0.198585	0.0470644	0.708814	NA	NA
cg16463558	C11orf70	-0.281509	5.30036e-05	0.317648	0.00153834	NA	NA
cg11247695	MUC2	-0.00466291	0.96359	0.0792039	0.500641	0.138168	0.755163
cg17284119	C6orf186	-0.375273	3.48811e-08	NA	NA	NA	NA
cg26916966	HSPB9	-0.0804131	0.32379	0.102022	0.367815	NA	NA
cg02671171	RPH3AL	0.325636	2.1578e-06	0.0183525	0.894901	-0.227679	0.542366
cg04882759	MYOCD	-0.275284	7.9384e-05	0.343654	0.00057838	NA	NA
cg23832814	KIAA1274	-0.187821	0.00972492	NA	NA	NA	NA
cg11399254	TAL1	-0.242749	0.000581847	0.315127	0.00168207	NA	NA
cg16000463	UPK1A	-0.200666	0.0053848	0.351959	0.000420228	NA	NA
cg16750777	NKD1	-0.492899	0	0.357851	0.000331015	NA	NA
cg12473916	SHC1	-0.402328	2.82864e-09	0.244232	0.0168241	-0.08232	0.886406
cg02734358	GPRIN3	-0.225026	0.0015558	0.289582	0.00408078	NA	NA
cg03129884	MAL	-0.38447	1.49618e-08	0.229084	0.0259998	NA	NA
cg09926783	FGF7	-0.264272	0.000160043	0.257039	0.0114682	NA	NA
cg04880052	PNKD	0.100304	0.203529	0.0161466	0.90748	-0.138028	0.755163
cg21579399	LPIN1	-0.444331	2.08289e-11	0.417518	2.44866e-05	NA	NA
cg24717490	ITGA9	-0.243028	0.000572757	0.314544	0.00171854	0.183623	0.653516
cg22664064	NMI	-0.17269	0.0185642	0.30169	0.00268625	0.0743767	0.906237
cg19308497	ATP1A4	-0.199268	0.00574703	0.342527	0.000605472	NA	NA
cg11874323	C3orf52	-0.0861579	0.285604	0.113465	0.311129	NA	NA
cg08692006	TNFAIP8L1	-0.430759	1.53115e-10	0.318554	0.00148006	NA	NA
cg19202384	PYCR1	0.349457	3.16258e-07	-0.277782	0.00608374	-0.182154	0.658604
cg25526061	ADAM8	-0.42081	4.55114e-10	0.292097	0.00373846	NA	NA
cg20042291	ZBTB47	-0.406051	1.99657e-09	0.278902	0.00587028	NA	NA
cg10784030	INPP5B	-0.479059	0	0.316532	0.00159918	0.0666433	0.915324
cg08292467	PCDHGA9	-0.362812	1.02119e-07	0.111963	0.31851	NA	NA
cg10927178	PPP4R1L	-0.255512	0.000273568	0.475056	1.44233e-06	NA	NA
cg07882007	TMEM106C	0.181007	0.0131143	0.0164525	0.905808	NA	NA
cg05794117	OBSCN	-0.355632	1.87684e-07	0.43632	9.5397e-06	-0.0557607	0.925011
cg10586317	CD276	-0.215947	0.00250738	-0.0121282	0.931861	0.176065	0.668731
cg14689537	HHEX	-0.208955	0.0035791	0.309506	0.00202886	NA	NA
cg01378515	HEG1	-0.385441	1.3788e-08	0.351226	0.000435367	NA	NA
cg11497957	ZNF572	-0.0555211	0.515528	0.144694	0.183001	NA	NA
cg20886049	TSKU	-0.26609	0.000143396	0.0168841	0.903308	-0.154475	0.7161
cg21722418	COL9A3	0.159257	0.0314734	0.300723	0.00276764	NA	NA
cg00742851	LRRN1	-0.175742	0.0163523	-0.140174	0.198592	NA	NA
cg10218605	PTPRN2	0.132132	0.0816421	-0.216233	0.0367583	0.000507392	0.999329
cg01968002	SNX33	-0.237285	0.000790285	0.232053	0.0239128	-0.262147	0.487
cg20785674	PLEKHO1	-0.465275	0	0.367441	0.000225251	NA	NA
cg06874326	SNX31	-0.28775	3.47007e-05	0.235358	0.021735	NA	NA
cg14259520	ATAD1	0.155228	0.0367112	0.167843	0.116307	-0.0567754	0.922559
cg11817589	ONECUT2	0.297816	1.7244e-05	-0.110057	0.327711	NA	NA
cg20577477	FDFT1	-0.0467345	0.592891	0.165669	0.121356	0.0890736	0.872962
cg24825027	CREB3L1	0.0932864	0.242391	-0.272448	0.00719391	NA	NA
cg07766743	EPHX2	0.0244753	0.792932	0.166657	0.118917	-0.187963	0.636531
cg17591595	HOXA4	0.0458086	0.601183	0.183743	0.0815454	NA	NA
cg03325931	BAMBI	0.112238	0.148492	-0.126092	0.253522	NA	NA
cg08071609	FAM162B	-0.308933	7.7183e-06	0.250877	0.0138728	NA	NA
cg04939673	C4orf38	-0.440842	3.90064e-11	NA	NA	NA	NA
cg03107888	HOXA13	-0.298116	1.68804e-05	0.219132	0.0340674	NA	NA
cg02382666	CALD1	-0.29569	2.00444e-05	0.274534	0.00695049	0.244546	0.512596
cg25605277	SCYL3	0.208991	0.00357337	0.0817334	0.48492	-0.0277666	0.956417
cg08477106	PARM1	-0.449696	3.50767e-12	0.237662	0.0203447	NA	NA
cg14896003	RASSF7	0.33774	8.31804e-07	-0.0718584	0.546029	NA	NA
cg00356694	SPNS3	-0.248358	0.000418535	0.188234	0.0735036	NA	NA
cg04590610	LYPD5	-0.302022	1.28429e-05	0.273202	0.00703109	NA	NA
cg18433784	S100B	-0.425275	2.77687e-10	0.333039	0.000858737	0.077561	0.900305
cg08128228	POU2F1	0.0165409	0.864815	0.161098	0.13332	-0.102581	0.843436
cg27136228	AMD1	0.212484	0.00300057	-0.0551041	0.653664	NA	NA
cg25445707	ALS2CL	-0.108618	0.163978	0.453302	4.02299e-06	NA	NA
cg14226747	PDE6B	-0.263248	0.000170729	0.334797	0.000804588	NA	NA
cg04875062	MFAP2	-0.275688	7.74782e-05	0.20064	0.0550035	0.159024	0.708714
cg14337027	HOXB13	0.28197	5.13597e-05	-0.0659357	0.584448	0.0288864	0.955952
cg09373511	DHX32	0.333458	1.17164e-06	-0.0965786	0.398221	-0.0739218	0.906237
cg14751552	RDH10	-0.295655	2.00845e-05	0.221398	0.0320957	0.0645088	0.915794
cg05875421	GPR68	-0.370048	5.51606e-08	0.261592	0.0100035	NA	NA
cg25924746	IRS2	0.0951862	0.231511	0.127381	0.248353	-0.188347	0.636077
cg05858136	ALKBH2	0.238219	0.000749759	-0.0740788	0.532271	NA	NA
cg17397592	IQCA1	-0.264248	0.000160255	0.473798	1.56443e-06	NA	NA
cg22148297	GPR18	-0.0760108	0.353483	0.326392	0.00112275	NA	NA
cg09617556	IHH	-0.0485126	0.577094	0.0420564	0.74125	NA	NA
cg17693604	TLE2	-0.421103	4.41097e-10	0.43842	8.60483e-06	NA	NA
cg05001932	FLJ44606	0.174051	0.0175623	NA	NA	NA	NA
cg03095562	HEY2	0.166246	0.0240236	-0.0997216	0.380322	NA	NA
cg12972233	S1PR3	-0.457723	0	0.292191	0.00372414	NA	NA
cg01275297	TGIF2	-0.1149	0.137321	0.24226	0.0178774	NA	NA
cg01034993	CORO2B	-0.427387	2.24498e-10	0.242995	0.0174486	0.321109	0.414877
cg20332503	ZYX	-0.251582	0.000346096	0.301801	0.00268317	0.282442	0.438615
cg07965640	SPAG16	0.127764	0.0939985	0.111018	0.323044	NA	NA
cg05652533	DPYSL4	0.122818	0.109113	-0.0266455	0.84187	-0.167982	0.685689
cg21578541	TLR9	-0.296422	1.9035e-05	0.194403	0.0638203	NA	NA
cg19959917	CXCL12	-0.0916267	0.252069	0.187025	0.0755062	0.0189135	0.970703
cg01462856	TNFSF13B	-0.230381	0.00116188	0.140899	0.196251	NA	NA
cg13443165	B4GALT1	-0.451398	0	0.184812	0.0795781	-0.218161	0.56383
cg25249241	MPZL2	-0.28071	5.5905e-05	0.372115	0.000187954	NA	NA
cg07010486	PLEKHA6	-0.00708052	0.943932	0.119112	0.283414	-0.117418	0.812053
cg14186066	SIX6	-0.172323	0.0188552	0.119483	0.281961	NA	NA
cg11802442	ELF3	-0.0416892	0.637861	0.193261	0.0655205	NA	NA
cg00713286	RAP1GAP2	0.390194	8.94372e-09	-0.0868659	0.454612	NA	NA
cg05136956	PTP4A3	0.212981	0.0029239	0.0352089	0.786342	0.0436882	0.945456
cg03762081	KLK10	-0.340318	6.75174e-07	0.365259	0.000242915	NA	NA
cg14612428	GNAL	-0.245584	0.000492229	0.366197	0.000234599	NA	NA
cg02189017	VIPR2	-0.297001	1.82527e-05	0.281818	0.005336	NA	NA
cg11737164	VGLL3	0.0706612	0.393792	0.0936201	0.414848	NA	NA
cg10129493	CD33	-0.123603	0.106517	0.137359	0.208535	NA	NA
cg14385245	BNC1	-0.31917	3.57397e-06	0.43694	9.37575e-06	NA	NA
cg07433905	SERPINF2	-0.109934	0.158349	0.259566	0.0106326	0.0722771	0.908582
cg06639870	CACNB4	-0.111169	0.153049	0.261275	0.0100913	NA	NA
cg13066963	ESPN	-0.337401	8.55061e-07	0.367972	0.000220462	NA	NA
cg04474049	CAV1	-0.481475	0	0.32976	0.00098147	0.146741	0.736805
cg15792957	EPCAM	0.447332	9.71913e-12	-0.330801	0.000943938	-0.0821101	0.886464
cg07237906	FA2H	0.200078	0.00552971	-0.0847514	0.467263	NA	NA
cg23068939	C1orf162	-0.0817916	0.31446	0.297151	0.00312404	NA	NA
cg21276197	SLC16A10	-0.215453	0.00257142	0.168831	0.113917	NA	NA
cg07122893	OLFML2B	-0.177046	0.0154885	0.166375	0.119549	NA	NA
cg15375424	IRF1	-0.255819	0.000268596	0.177513	0.0941341	NA	NA
cg06433658	FAM63A	0.110351	0.156512	0.0510496	0.681194	-0.181174	0.658894
cg23109891	SOX10	-0.242899	0.000576682	0.250739	0.0139304	NA	NA
cg13023677	FAM53C	0.0986489	0.212551	-0.074886	0.527877	NA	NA
cg10148841	ROBO4	-0.160849	0.0296194	0.30748	0.00217848	NA	NA
cg27285720	GBP4	-0.316359	4.43348e-06	0.183541	0.0819779	0.144152	0.743552
cg09372386	DNAH10	0.204989	0.00435691	-0.00432633	0.976713	NA	NA
cg27372920	FST	-0.406408	1.93281e-09	0.268548	0.00812742	NA	NA
cg22579075	SGCE	-0.324528	2.35198e-06	0.290297	0.00397517	0.096352	0.855709
cg04977602	PRLR	-0.150703	0.0432926	-0.00178099	0.990129	NA	NA
cg17459635	ISG20	-0.112302	0.14823	0.151485	0.16095	NA	NA
cg07177852	CCDC68	-0.0914843	0.252901	0.345459	0.000539998	NA	NA
cg17009433	GLDC	0.124695	0.103002	-0.0830036	0.477834	NA	NA
cg14329059	DTX4	-0.458797	0	0.254741	0.0123201	NA	NA
cg26141228	CBS	0.0416541	0.638193	0.0502985	0.686617	-0.191217	0.631902
cg20284239	GPR161	-0.453905	0	0.308214	0.00212442	NA	NA
cg08511772	CDC42EP1	-0.231275	0.00110425	0.239515	0.0192343	-0.054151	0.925583
cg16682329	COL22A1	-0.161159	0.0292609	0.198749	0.0574442	NA	NA
cg03238162	DSG3	-0.250362	0.000371609	0.419628	2.21733e-05	NA	NA
cg04728789	CSNK1E	0.140372	0.0622556	0.141666	0.193672	NA	NA
cg15843331	VWCE	-0.356833	1.70075e-07	0.235867	0.0214222	NA	NA
cg01662102	HSPA13	0.133973	0.0769482	-0.174997	0.0993359	-0.306902	0.41914
cg14818176	HN1	0.00208412	0.9839	0.0221767	0.871654	-0.230374	0.536236
cg20239391	ELMO2	0.0625416	0.458008	-0.0384945	0.765024	0.286152	0.435833
cg01263942	C10orf108	0.0652421	0.436251	NA	NA	NA	NA
cg10410170	NBN	0.117423	0.127818	-0.0571937	0.64065	-0.213962	0.576674
cg08217910	TMEM37	-0.393308	6.7243e-09	0.193648	0.0649013	NA	NA
cg14309307	PREP	0.338125	8.10208e-07	-0.131956	0.229608	-0.0295512	0.955662
cg02219949	SP6	-0.31722	4.14347e-06	0.356712	0.000346194	NA	NA
cg09247619	PTPRC	0.0266263	0.774258	0.276774	0.00628196	0.208363	0.592449
cg09825327	TRAF5	-0.101453	0.198103	0.369652	0.000207917	NA	NA
cg01577760	ALDH3B1	-0.38544	1.3788e-08	0.360168	0.00029984	NA	NA
cg26529437	ITGB8	-0.280846	5.54331e-05	0.38335	0.000117201	NA	NA
cg18276125	C10orf2	0.386997	1.20199e-08	-0.0243811	0.857901	NA	NA
cg17233819	PLK3	-0.418676	5.65904e-10	0.253427	0.0128043	NA	NA
cg06901890	FNBP1	-0.272206	9.63803e-05	0.370491	0.000201265	0.103875	0.839653
cg13130319	ISM2	-0.363657	9.54259e-08	0.340584	0.000650718	NA	NA
cg13749927	DDB2	-0.306994	8.91012e-06	0.333242	0.000851244	-0.106605	0.830206
cg07602073	TRIM17	-0.440933	3.84805e-11	0.460211	3.31728e-06	NA	NA
cg16891104	UPK3A	0.0588663	0.487992	0.196634	0.0604479	NA	NA
cg05423018	EEPD1	0.138523	0.0663133	0.112196	0.317497	-0.136628	0.758112
cg06634862	LNX1	0.108935	0.162624	0.000881311	0.995331	NA	NA
cg18002602	SLC29A2	0.133532	0.0780681	0.094942	0.407422	NA	NA
cg00517511	TBX3	0.120068	0.118373	0.21902	0.0341839	-0.0415187	0.947007
cg11579630	CCNG2	0.329008	1.65687e-06	-0.209286	0.0439049	NA	NA
cg16131748	GPR183	-0.338122	8.10208e-07	0.202982	0.0518859	NA	NA
cg04177684	FAM83E	0.231501	0.0010905	-0.038105	0.767573	NA	NA
cg03345232	RIN3	-0.247352	0.000444617	0.380152	0.000136498	NA	NA
cg19400926	TRIM27	0.318872	3.65262e-06	-0.0410263	0.747805	NA	NA
cg05020125	LOC728024	-0.192673	0.00781157	NA	NA	NA	NA
cg24049468	AK3L1	0.220647	0.00196341	NA	NA	NA	NA
cg07774177	PLA2G4D	-0.33289	1.22439e-06	0.363762	0.000257485	NA	NA
cg04741211	EML4	0.203581	0.00467004	0.0613216	0.61354	0.0736419	0.906237
cg22274234	KCTD10	-0.170412	0.0203756	0.305995	0.00229705	NA	NA
cg01812328	ACADL	-0.0334342	0.712692	0.159603	0.137278	-0.165567	0.692638
cg01821113	DIRC3	-0.433318	1.14629e-10	0.355082	0.000370011	NA	NA
cg12319004	LEFTY1	-0.26139	0.000190724	0.296425	0.0032069	NA	NA
cg03333776	RAB3B	0.149978	0.0444319	-0.285275	0.00472302	0.040154	0.947997
cg02327530	C7orf51	-0.465289	0	NA	NA	NA	NA
cg21233722	DOCK2	-0.394089	6.27517e-09	0.281306	0.00542875	0.163048	0.694982
cg20065569	C14orf169	-0.0797846	0.327773	0.24001	0.0189709	NA	NA
cg25446612	GPC1	-0.339311	7.35095e-07	0.27618	0.00642717	0.136698	0.758112
cg23999170	TSPAN2	-0.393636	6.5159e-09	0.365595	0.00024118	NA	NA
cg04132288	DHRS9	-0.0266683	0.774007	0.101564	0.370102	NA	NA
cg14498666	PTPLAD2	-0.260983	0.000195454	NA	NA	NA	NA
cg04958654	ZNF550	0.124558	0.103458	-0.037294	0.77337	NA	NA
cg24531955	LOXL2	-0.137049	0.0695114	0.335203	0.000791737	NA	NA
cg00520708	C5orf24	0.196205	0.00664569	-0.0687515	0.566212	-0.0487971	0.935864
cg07141002	H1F0	0.112063	0.149169	0.162296	0.129806	0.193246	0.626261
cg23505299	CSF1R	-0.301503	1.3285e-05	0.233163	0.0231761	NA	NA
cg24874783	FAM13C	0.164646	0.0255714	-0.126634	0.251454	NA	NA
cg26348803	PPP1R12B	-0.337134	8.7463e-07	0.377508	0.000152342	0.237197	0.528927
cg19764345	IL17RD	-0.390705	8.56765e-09	0.24298	0.0174532	NA	NA
cg00007076	RRS1	0.405829	2.03267e-09	-0.0649294	0.590805	0.0277316	0.956489
cg21583694	TGFBI	-0.0584042	0.491591	0.00819664	0.955408	0.209343	0.587372
cg06536619	USP10	0.043151	0.62499	0.145528	0.180306	-0.0665034	0.915348
cg06970290	CAPN1	-0.388015	1.09467e-08	0.279695	0.00572428	0.18219	0.658604
cg07760796	MKRN3	-0.162855	0.0274093	0.170716	0.109566	NA	NA
cg09386771	HN1L	0.295719	2.00061e-05	-0.186597	0.0763187	-0.181594	0.658636
cg04054907	VPS37A	-0.0978499	0.216745	0.245474	0.0162348	0.212982	0.581117
cg03640051	ATP8A1	0.434841	9.39491e-11	-0.15573	0.148501	-0.0847695	0.881344
cg00155526	NPR3	-0.174027	0.0175771	-0.0699565	0.558193	-0.343784	0.414877
cg14792031	KBTBD6	-0.0157685	0.871715	-0.0616092	0.611485	NA	NA
cg26162554	GHR	0.140252	0.0625028	-0.0544447	0.658697	NA	NA
cg21684845	GATA6	0.0643548	0.442914	-0.0380854	0.767637	NA	NA
cg01107874	C10orf41	-0.119426	0.120608	NA	NA	NA	NA
cg14364212	ITGA8	-0.219746	0.00205566	0.0906566	0.432015	-0.341965	0.414877
cg00315394	MGAT4B	0.235302	0.000883489	-0.0205418	0.880866	NA	NA
cg13656878	PAPPA	-0.436857	7.08276e-11	0.102014	0.367834	NA	NA
cg00920938	BMP1	-0.386718	1.23062e-08	0.42531	1.6664e-05	NA	NA
cg25405145	SYT3	-0.0305948	0.739353	0.117122	0.293134	NA	NA
cg22738800	NPNT	-0.12227	0.11092	-0.0799908	0.495773	-0.186948	0.639639
cg14209037	DLL4	-0.0208729	0.824652	0.237532	0.0204086	NA	NA
cg02679745	FUT7	-0.137958	0.067493	0.252845	0.0130273	NA	NA
cg22535403	ABO	-0.257494	0.000242114	0.390936	8.34722e-05	0.0172688	0.972679
cg02256576	CES3	-0.103003	0.190541	0.186363	0.0767608	NA	NA
cg18175606	BACE2	-0.255374	0.000276066	0.195857	0.0615485	-0.234643	0.531272
cg14667235	ZP3	0.297106	1.81232e-05	-0.193054	0.0658521	NA	NA
cg08277369	KIAA1609	-0.00330064	0.974992	NA	NA	NA	NA
cg13555464	NFIL3	-0.176757	0.0156626	0.230041	0.0252846	NA	NA
cg04617786	MAK16	0.0123701	0.902009	0.12624	0.252949	0.173406	0.675447
cg04789776	KIAA1967	-0.168226	0.0222179	NA	NA	NA	NA
cg07992044	LRP5	-0.0677034	0.416949	0.0433395	0.732968	NA	NA
cg07107113	FBLIM1	-0.434705	9.52427e-11	0.212678	0.0401756	0.191007	0.631902
cg02400942	CSPG4	-0.307951	8.3061e-06	0.290861	0.00390508	0.00670108	0.987555
cg23471482	CCL22	-0.0345556	0.703258	0.0990394	0.383927	NA	NA
cg09464728	CYGB	-0.227722	0.00134498	0.149319	0.168196	0.20196	0.60891
cg18603577	RILPL2	-0.373339	4.13494e-08	0.346771	0.000517113	NA	NA
cg20034617	C9orf167	-0.335832	9.70266e-07	NA	NA	NA	NA
cg10398217	SYDE1	-0.208768	0.00361294	0.273124	0.00704884	0.0990814	0.851149
cg13348944	SCN2B	-0.206803	0.00398403	0.295112	0.00334671	NA	NA
cg27411370	KCTD9	-0.119692	0.119678	0.347379	0.000507377	NA	NA
cg15787039	SCG5	-0.394165	6.22998e-09	0.0913034	0.428031	NA	NA
cg09958483	PYGM	-0.224791	0.00157393	0.303655	0.00249637	-0.000227452	0.99947
cg15487251	IGF2BP2	-0.295544	2.02306e-05	0.279815	0.00570738	NA	NA
cg23795429	ABHD11	0.0654916	0.434063	0.0922359	0.42262	-0.0476424	0.937906
cg24678803	SYCE1	-0.0107309	0.915371	0.226801	0.0277745	NA	NA
cg18108623	SLFN11	-0.274434	8.35323e-05	0.257401	0.01136	NA	NA
cg15916646	HOXA11	0.0328915	0.717914	0.0416071	0.744263	NA	NA
cg02873263	SMOC1	-0.386621	1.23976e-08	0.292758	0.00364069	-0.0671682	0.913452
cg18515587	SELENBP1	0.0855595	0.289234	0.165524	0.121694	-0.135404	0.762119
cg14518276	TRAF1	-0.165078	0.0251716	0.438541	8.59661e-06	NA	NA
cg15153976	PFKFB2	0.111	0.15369	0.0140372	0.920524	-0.358516	0.414877
cg15374435	SPRY2	-0.343616	5.15881e-07	0.229185	0.0259319	NA	NA
cg06716182	MAML2	-0.170252	0.0205005	0.349173	0.000474496	NA	NA
cg14141912	ATOH8	-0.422696	3.7036e-10	0.392751	7.80947e-05	NA	NA
cg09664220	GSTT2	0.0510039	0.555351	-0.0138894	0.921119	-0.0374595	0.948436
cg15971010	SLC47A1	-0.283186	4.73761e-05	0.380816	0.000132441	NA	NA
cg08101264	ZSWIM3	-0.112473	0.147573	-0.0336445	0.797339	NA	NA
cg07677047	PDLIM5	0.325252	2.21822e-06	-0.319942	0.00141396	0.0745167	0.906237
cg03093033	VPS4B	0.131882	0.0822582	-0.00274439	0.985888	-0.0968769	0.855262
cg07219844	ZNF511	0.309261	7.53407e-06	-0.146027	0.178585	NA	NA
cg24426691	CLDN10	-0.362986	1.00679e-07	0.159102	0.138679	NA	NA
cg22697684	USP43	0.311691	6.28076e-06	0.158342	0.14107	-0.119797	0.804587
cg15469709	C1orf161	0.0830527	0.30605	NA	NA	NA	NA
cg24708145	C5orf20	0.074087	0.367424	NA	NA	NA	NA
cg16574155	C1orf172	0.286364	3.82387e-05	NA	NA	NA	NA
cg04275881	SLAMF8	-0.0883929	0.271517	0.245277	0.0163068	NA	NA
cg20256245	NEFH	-0.326184	2.06583e-06	0.293815	0.00350271	0.0912081	0.867102
cg06226724	IL11RA	-0.138083	0.0672114	0.247672	0.0152697	NA	NA
cg15120341	TFDP1	0.150158	0.0441578	-0.00991132	0.945547	NA	NA
cg08358803	RANBP17	0.381166	2.03782e-08	0.127747	0.246873	NA	NA
cg21225450	MTDH	0.0533426	0.534935	0.0185142	0.894233	0.00838072	0.986155
cg02633729	DNM3	-0.224927	0.0015629	0.357534	0.000336202	NA	NA
cg20120371	MPP2	-0.226356	0.00144672	0.368326	0.000218866	NA	NA
cg13951797	TRAF7	0.339507	7.23704e-07	-0.0481433	0.701428	NA	NA
cg12229151	PRKCDBP	-0.0372698	0.676889	0.204798	0.0494291	0.172181	0.675447
cg01408817	FXYD3	0.209938	0.00340973	-0.042565	0.73736	NA	NA
cg12323063	MAP2K6	0.250826	0.000362638	-0.132532	0.227273	0.109194	0.824306
cg23705155	FRY	-0.271679	9.96677e-05	0.238124	0.0200476	-0.131765	0.772011
cg12473775	RHOD	0.0799767	0.326567	0.0234443	0.863811	NA	NA
cg07945733	C10orf82	-0.273032	9.14265e-05	0.35489	0.000373629	NA	NA
cg13516551	BNIP3L	-0.0391285	0.660482	0.124255	0.261278	NA	NA
cg24806326	PLCD3	-0.311066	6.5762e-06	0.24045	0.0187627	0.143977	0.743552
cg02824980	CYP4F12	-0.168307	0.0221525	0.359878	0.000304087	NA	NA
cg26572165	CD244	-0.1494	0.0452755	0.299574	0.00287503	NA	NA
cg10142436	EHD4	-0.333861	1.1342e-06	0.248407	0.0149582	-0.194856	0.62352
cg13694680	FIBIN	-0.213132	0.00290121	0.00415316	0.977765	NA	NA
cg10362211	RHPN2	0.325546	2.17149e-06	-0.0328183	0.802127	-0.0161491	0.97324
cg05393058	TAX1BP3	-0.337576	8.43936e-07	0.286731	0.00451319	0.241781	0.515679
cg03322334	WBSCR27	0.0887444	0.269315	-0.0401733	0.75319	NA	NA
cg02260587	PCDHB2	-0.127809	0.0938595	-0.111898	0.318743	NA	NA
cg21187352	GRM7	-0.248759	0.000409234	0.130464	0.235646	NA	NA
cg05802386	SLC2A1	0.0247831	0.790798	0.0989924	0.384135	-0.303158	0.41914
cg16332610	CYP11A1	-0.373887	3.93408e-08	0.270988	0.00750601	NA	NA
cg02454806	LRFN5	-0.318635	3.72035e-06	0.264478	0.00918205	NA	NA
cg20876987	SCAND3	0.248013	0.00042739	NA	NA	NA	NA
cg00498211	SLC1A4	-0.0763906	0.350791	-0.123452	0.264679	-0.301933	0.41914
cg01138839	PPM1J	-0.152448	0.0405836	0.0430503	0.734793	NA	NA
cg16318349	PBXIP1	-0.352761	2.38457e-07	0.246474	0.0157842	0.0874639	0.874267
cg09996240	HMG20B	0.20928	0.00352101	-0.154769	0.151231	-0.00477648	0.990611
cg00494337	ID1	-0.23656	0.000823208	0.458682	3.34519e-06	NA	NA
cg24960799	FAM65B	-0.360299	1.26771e-07	0.356232	0.000352476	-0.0191234	0.970655
cg03049249	CCDC144A	-0.180404	0.0134463	0.19498	0.0629538	NA	NA
cg08135379	AMIGO2	-0.34215	5.79682e-07	0.323461	0.00124611	NA	NA
cg23257461	RHBDL2	-0.330867	1.43646e-06	0.412134	3.16363e-05	NA	NA
[truncated: 13,495 more rows]
