# Supplementary material for: The telomere length landscape of prostate cancer
Source: Nat Commun. 2021 Nov 25;12:6893. doi: 10.1038/s41467-021-27223-6 (PMC8617305; doi:10.1038/s41467-021-27223-6)
Supplement: Supplementary file 7 — Supplementary Data 4 [file 41467_2021_27223_MOESM7_ESM.xlsx]

## Sheet: Sheet1
Supplementary Data 4. Genomic, transcriptomic and proteomic correlations with TL ratio, two-sided Spearman's Correlation
		Methylation (n = 241)		RNA (n = 138)		Protein (n = 70)
Probe Name	Gene Name	Spearman's Rho	Q value	Spearman's Rho	Q value	Spearman's Rho	P value (unadjusted)
cg05165378	ZNF655	-0.183245	0.0164492	0.0561203	0.811698	NA	NA
cg22502856	LAMB3	-0.239021	0.00122332	0.342416	0.0487659	0.109091	0.969695
cg06797068	DDX43	-0.0591338	0.532367	0.0981319	0.628245	NA	NA
cg26104932	CYP27A1	-0.230123	0.00193896	0.159278	0.366132	0.088654	0.970469
cg16550453	TDRD1	0.120074	0.145343	-0.208222	0.203022	-0.0427061	0.990033
cg12889195	PAX8	-0.113494	0.173349	0.0865699	0.684084	NA	NA
cg12563839	C14orf159	-0.133664	0.0976056	0.111108	0.569932	0.0873855	0.970469
cg05253480	IL17RE	-0.204182	0.00660555	0.168578	0.329207	NA	NA
cg18440523	FAM3B	0.208402	0.00542206	-0.0875274	0.68018	0.00436927	0.999104
cg23531257	DUOXA1	-0.314365	1.65641e-05	0.281737	0.0757087	NA	NA
cg13871633	ZNF662	-0.159007	0.0418164	-0.00660751	0.984035	NA	NA
cg20884605	ALDH2	-0.116156	0.161383	0.203429	0.216184	-0.114165	0.969695
cg05991820	ECHDC3	-0.0838714	0.344046	0.0817093	0.704492	0.0200141	0.994983
cg14299940	PHYHD1	0.0189225	0.861546	-0.0640888	0.784456	-0.0453841	0.990033
cg12256206	DACT2	-0.0625167	0.504829	0.157417	0.372642	NA	NA
cg23659134	GSTO2	0.0538896	0.576622	0.00817837	0.979463	0.142636	0.954317
cg00680551	NCALD	-0.0647912	0.48645	0.0481223	0.845121	0.0918957	0.970469
cg09677945	DNAJC15	-0.0491444	0.615238	-0.114867	0.553045	NA	NA
cg02216481	ALOX15B	0.018259	0.866227	0.0663447	0.774903	0.0521494	0.988129
cg08696192	TNS4	-0.229699	0.00198008	0.275388	0.0831904	NA	NA
cg14903097	C2orf43	-0.15148	0.0545914	NA	NA	0.0249471	0.993517
cg11679455	GATA3	-0.236351	0.00140209	0.300899	0.0607958	NA	NA
cg04927537	LGALS3BP	-0.302995	3.35204e-05	0.164724	0.345183	0.0825934	0.970469
cg25002788	SPON2	0.0824826	0.35417	-0.0871872	0.681705	-0.221424	0.950923
cg11875459	ELF5	0.0943238	0.275159	-0.000698688	0.998951	NA	NA
cg04511534	GGT6	-0.229551	0.00199192	0.262537	0.0973055	NA	NA
cg10132157	PARP6	-0.0449642	0.649699	0.00520793	0.987579	NA	NA
cg18404205	SP8	-0.112929	0.17582	0.0979476	0.629131	NA	NA
cg08227353	KAZALD1	-0.0537422	0.57782	0.0355628	0.888477	NA	NA
cg07644368	CDO1	-0.177425	0.0208305	0.0350864	0.890088	NA	NA
cg09781936	TBX1	0.0685359	0.457534	0.0151904	0.960063	NA	NA
cg00120825	PEX10	-0.0424274	0.67037	0.0533463	0.822697	-0.0146582	0.998828
cg22797169	IL1RL2	-0.036151	0.721413	-0.0495073	0.839786	NA	NA
cg25530583	SLC14A1	-0.273173	0.000189056	0.279271	0.0764691	-0.0414376	0.990033
cg11152302	NYNRIN	-0.319554	1.22381e-05	0.286311	0.0685597	NA	NA
cg13675957	KRT15	-0.231751	0.00177967	0.288933	0.0672557	0.111628	0.969695
cg25918833	OR51E2	0.220801	0.0030306	-0.157901	0.371208	-0.00690627	0.999104
cg13563298	WNK2	0.00811701	0.940727	0.0356838	0.888475	0.0551092	0.985246
cg15786280	CD38	-0.139515	0.0812357	0.0958249	0.638466	-0.0642706	0.983245
cg07775813	SPESP1	0.0786076	0.381661	-0.0828844	0.700187	NA	NA
cg14830003	DNALI1	-0.146447	0.0650346	0.190947	0.252872	NA	NA
cg24942416	VSIG2	-0.146765	0.064333	0.17229	0.315652	-0.157012	0.954317
cg15059608	C3orf14	-0.0254998	0.808934	-0.0735478	0.74326	NA	NA
cg21470947	HLA-DMB	0.0694438	0.450407	-0.139216	0.446512	-0.0930233	0.970469
cg00859622	VSTM2L	-0.025144	0.811039	0.173717	0.310499	0.0173362	0.998828
cg13098855	S100A14	-0.287629	8.20905e-05	0.334638	0.0487659	NA	NA
cg20667796	ITGB4	-0.280635	0.000122566	0.345865	0.0487659	-0.166596	0.951958
cg19912337	KLK11	-0.215922	0.0038133	0.181715	0.283484	-0.261875	0.950923
cg04904030	PKP1	-0.165911	0.0325993	0.195232	0.238253	-0.145173	0.954317
cg03882382	LRG1	-0.0474341	0.629151	0.109178	0.578942	0.0924595	0.970469
cg21934230	WNT3A	-0.303187	3.30795e-05	0.315822	0.0487659	NA	NA
cg26251270	GPX7	-0.198041	0.00871874	0.0810206	0.707266	NA	NA
cg00793186	NRG2	-0.305877	2.80048e-05	0.293725	0.0641257	NA	NA
cg04529938	SLC16A5	-0.334896	5.21638e-06	0.256487	0.103419	NA	NA
cg01232511	PRSS21	-0.234502	0.00154206	0.185865	0.269334	NA	NA
cg02861541	GJB5	-0.192319	0.0112235	0.294384	0.0641257	NA	NA
cg06148264	SERPINB1	-0.387639	5.19172e-07	0.194628	0.240358	-0.0541226	0.985246
cg04940329	KRT23	-0.268658	0.000244041	0.330742	0.0487659	-0.186047	0.951958
cg14397690	ANXA2	-0.352676	2.05067e-06	0.24908	0.112602	0.00718816	0.999104
cg24956710	TRIM29	-0.15302	0.0517442	0.343137	0.0487659	0.112192	0.969695
cg16983159	TMEM173	-0.360135	1.42043e-06	0.29672	0.0637684	0.210712	0.950923
cg04860563	TP63	-0.285469	9.31006e-05	0.325406	0.0487659	NA	NA
cg10742957	FBXO17	-0.353573	1.94865e-06	0.251645	0.108222	NA	NA
cg08713365	NRSN2	-0.0610396	0.517177	0.129359	0.485869	NA	NA
cg04302388	SLC45A2	0.117106	0.157255	-0.191972	0.249347	NA	NA
cg18653451	CCDC8	-0.367688	8.75813e-07	0.255235	0.104866	NA	NA
cg03049782	TMEM106A	-0.367628	8.75813e-07	0.206092	0.208172	NA	NA
cg00359181	GALM	-0.166122	0.0323566	0.0146559	0.962569	0.045666	0.990033
cg06596743	MON1B	0.218344	0.00340712	0.0256925	0.924413	0.070895	0.979172
cg23051970	2021-09-09	0.0226047	0.831825	0.0894885	0.670996	-0.00570845	0.999104
cg16209444	ACOX2	-0.309457	2.21321e-05	0.120112	0.531062	-0.114729	0.969683
cg25052156	FGFR2	-0.330581	6.47256e-06	0.255125	0.105018	NA	NA
cg16048383	SCNN1A	-0.169456	0.0285286	0.052141	0.82748	NA	NA
cg00178850	EDARADD	-0.175742	0.0223135	0.0441831	0.858344	-0.249753	0.950923
cg20200200	KLHDC7A	-0.0784644	0.38256	0.147341	0.412005	NA	NA
cg21172319	NAT1	-0.069785	0.447849	0.0869721	0.682583	-0.0190275	0.996591
cg03930313	ARHGAP23	-0.325201	8.8497e-06	0.253794	0.10638	-0.195349	0.950923
cg13021409	NEU1	-0.140971	0.0776547	0.173131	0.312607	0.0876674	0.970469
cg16066354	APOBEC3D	-0.363059	1.17005e-06	0.239887	0.130361	NA	NA
cg14619949	F2RL1	0.212288	0.00453461	-0.192683	0.247471	NA	NA
cg14383422	AOX1	-0.37939	5.78444e-07	0.216694	0.183422	-0.120366	0.968724
cg09501959	TMEFF2	0.18597	0.0146214	-0.101822	0.612631	0.00451022	0.999104
cg12308279	ST5	-0.341016	3.85523e-06	0.264485	0.0944679	0.120789	0.968457
cg16257559	C1orf106	-0.222576	0.00278724	0.323167	0.0487659	NA	NA
cg04793813	MT1E	-0.169548	0.0284134	0.0640635	0.784484	-0.0655391	0.983245
cg26489413	AMPD3	-0.0905876	0.298172	-0.0440359	0.858999	0.133615	0.959642
cg10257049	C5orf4	-0.372201	7.32625e-07	NA	NA	NA	NA
cg14374401	TRPM2	0.0275831	0.792766	0.0210083	0.9395	NA	NA
cg25663755	VILL	-0.216264	0.00375712	0.105768	0.595682	-0.0460888	0.990033
cg10705541	ZNF334	-0.129494	0.11044	-0.0302615	0.90695	NA	NA
cg14691671	LOC100130933	-0.135296	0.0927849	NA	NA	NA	NA
cg09038676	GSTP1	-0.368592	8.30346e-07	0.272624	0.0875127	-0.0317125	0.992688
cg03449125	CAPN5	0.022975	0.829073	0.0697194	0.759027	0.0307259	0.992808
cg18286501	TMEM26	-0.100462	0.239809	0.0232589	0.93201	-0.165469	0.951958
cg12852187	C2orf72	0.194523	0.0101951	-0.27217	0.0876084	0.0847075	0.970469
cg05094081	DLX1	0.084655	0.338766	-0.164981	0.344339	NA	NA
cg27315497	SLC43A1	0.251926	0.000617796	-0.24859	0.113471	-0.115152	0.968724
cg05985767	ANPEP	-0.0572314	0.548395	0.0519147	0.828917	-0.122903	0.96782
cg20691436	CALML3	-0.22302	0.00273373	0.259653	0.10165	0.163636	0.951958
cg02760766	HEXA	-0.0223595	0.833667	-0.0989277	0.625096	0.0765328	0.974185
cg06909469	ITPRIPL1	-0.356374	1.66561e-06	0.280026	0.0764691	NA	NA
cg24506221	GSTM1	-0.0754055	0.404906	-0.0280196	0.914814	0.0243834	0.993517
cg16849024	B3GNT8	-0.352481	2.06542e-06	0.210183	0.197814	NA	NA
cg01065599	SIM2	0.166316	0.0321531	-0.0718606	0.750154	NA	NA
cg23786209	ABLIM1	-0.0582336	0.540069	-0.0268777	0.919675	-0.0407329	0.990033
cg10473369	SOX15	-0.325735	8.60055e-06	0.222765	0.168028	NA	NA
cg15026743	F3	-0.0695689	0.449467	0.0302953	0.906806	0.0687808	0.979172
cg17087669	MAPK13	-0.0424094	0.670548	0.00925148	0.97786	0.144045	0.954317
cg15878317	NMNAT3	-0.0631357	0.499454	-0.00893433	0.978805	0.161945	0.954317
cg07107130	B3GNT6	-0.0533186	0.581823	0.0197109	0.942933	0.256519	0.950923
cg02162897	CYP1B1	-0.165084	0.0335108	0.00123063	0.998516	-0.127132	0.961598
cg24749672	BIN2	-0.128798	0.112877	0.225963	0.159971	0.164623	0.951958
cg06913600	HAAO	-0.350937	2.23128e-06	0.276453	0.0816585	0.027907	0.993517
cg03302259	ACP5	-0.206711	0.00586089	0.134979	0.462018	-0.148132	0.954317
cg01256539	PRR16	-0.0127593	0.909294	0.0442231	0.858344	NA	NA
cg02197293	FBXO27	-0.0228456	0.8301	0.119941	0.531904	NA	NA
cg13295878	ALDH3A1	-0.227959	0.00214736	0.26543	0.0944679	NA	NA
cg11321459	HDAC9	-0.294202	5.60511e-05	0.240413	0.12863	NA	NA
cg13448625	COL17A1	-0.272721	0.000193942	0.337734	0.0487659	NA	NA
cg00546897	LOC284837	-0.212698	0.00444571	NA	NA	NA	NA
cg07908984	TMEM40	-0.206823	0.00582936	0.294415	0.0641257	NA	NA
cg00863893	TIMP2	-0.244225	0.000929496	0.126883	0.496529	-0.401268	0.950923
cg12659952	TFAP2A	0.0163686	0.881788	0.0493106	0.840556	NA	NA
cg13520525	PTK6	-0.0350442	0.731263	0.115066	0.552385	NA	NA
cg01844235	RAB36	-0.271743	0.000205063	0.176623	0.300754	NA	NA
cg20756245	LOC100130872	0.118595	0.151191	NA	NA	NA	NA
cg23414387	CYP4B1	-0.333079	5.66498e-06	0.280045	0.0764691	NA	NA
cg09088834	NINL	-0.26737	0.000262655	0.218327	0.179949	NA	NA
cg23644624	SLC7A4	-0.126567	0.120431	0.0205746	0.939945	NA	NA
cg12739419	CAV2	-0.359742	1.42613e-06	0.206141	0.208172	0.020296	0.994833
cg26230275	S100A10	-0.0373615	0.711131	0.00542708	0.987188	-0.0957012	0.970469
cg08592890	CTF1	-0.311635	1.94983e-05	0.224875	0.162924	-0.21494	0.950923
cg23207527	RBM24	-0.0180884	0.867811	-0.123271	0.514226	-0.115997	0.968724
cg25754958	PTPN7	-0.107184	0.203731	0.164102	0.347429	NA	NA
cg06998765	RPS6KL1	-0.08829	0.313318	0.0798149	0.713249	NA	NA
cg20906621	AGTR1	-0.0842821	0.341355	-0.059046	0.800172	NA	NA
cg25343204	AGR2	0.0736549	0.418089	-0.116211	0.548753	-0.15377	0.954317
cg16430166	KIAA1383	-0.119958	0.145821	NA	NA	NA	NA
cg26847438	SP140L	-0.141416	0.0766165	0.154204	0.384662	NA	NA
cg17792740	C10orf116	-0.165048	0.0335444	NA	NA	NA	NA
cg02183170	LGALS3	-0.183362	0.0163811	0.055755	0.813525	-0.161945	0.954317
cg02872426	DDO	-0.149431	0.0586298	0.117953	0.539446	NA	NA
cg15016771	ARL4C	-0.310026	2.13902e-05	0.250953	0.109542	NA	NA
cg14184400	AMT	-0.195455	0.00977593	0.134918	0.462018	0.109232	0.969695
cg18556822	NOSTRIN	0.0326352	0.751139	-0.0314213	0.902947	0.0441156	0.990033
cg13280882	SLC22A3	0.0968562	0.260316	-0.0533439	0.822697	0.103735	0.970469
cg11649376	ACSS3	-0.336263	4.78162e-06	0.165826	0.341322	-0.282452	0.950923
cg14886572	WNK4	-0.15722	0.0444873	0.106776	0.591119	NA	NA
cg23101464	GSDMD	-0.151935	0.053726	0.0960196	0.637526	-0.0576462	0.983541
cg21626848	FKBP10	-0.272464	0.000196955	0.224686	0.163797	0.0235377	0.993517
cg22672639	FAT2	-0.258709	0.000424331	0.274704	0.0847716	NA	NA
cg09072216	SPG20	-0.199799	0.0080468	0.137269	0.452754	0.151092	0.954317
cg24818418	EGF	0.22388	0.00262777	-0.163304	0.350601	NA	NA
cg19153763	HOXA7	-0.23532	0.00148005	0.131291	0.477568	NA	NA
cg21472642	CHN2	-0.022314	0.833736	-0.019359	0.94414	0.0403101	0.990033
cg12763828	SLC2A5	-0.37122	7.32625e-07	0.18174	0.283027	NA	NA
cg22486834	GSTA4	-0.11103	0.184767	-0.0838174	0.697256	NA	NA
cg20822579	RIPK3	-0.330378	6.52421e-06	0.276722	0.0813084	NA	NA
cg12788467	HNF1B	0.0345221	0.736011	-0.091457	0.66119	NA	NA
cg15140465	PAK1	-0.183122	0.0165213	0.179701	0.288788	0.144468	0.954317
cg07786657	CD247	-0.17666	0.0214918	0.172098	0.315652	NA	NA
cg14664412	CSTA	-0.237049	0.00135281	0.287384	0.0675722	0.0631431	0.983541
cg26976437	LY6K	-0.11319	0.17466	0.106845	0.590875	NA	NA
cg12554573	PARP3	-0.292477	6.18258e-05	0.248684	0.113471	NA	NA
cg16399664	OAS2	0.0264669	0.802365	-0.195223	0.238253	0.205356	0.950923
cg12183875	LRRC31	-0.0749717	0.408251	0.164377	0.347043	NA	NA
cg01310029	IL5RA	-0.07372	0.417528	0.0751269	0.734772	NA	NA
cg13180809	HPS1	-0.0728121	0.424534	0.0966694	0.635338	NA	NA
cg00944649	C1orf64	0.0825306	0.353844	-0.0944909	0.645721	NA	NA
cg00549475	TMEM220	-0.0727547	0.424971	0.0391085	0.876561	NA	NA
cg17073859	EDNRA	-0.155761	0.0468882	0.126584	0.498059	NA	NA
cg03234186	ZNF154	-0.323584	9.70217e-06	0.0556734	0.813761	0.378717	0.950923
cg25883348	TRPM8	0.188749	0.0130779	-0.200403	0.223844	-0.0191684	0.996168
cg04927066	SPOCK1	0.134014	0.0965203	-0.0765248	0.728068	-0.012685	0.998828
cg11584936	BNIPL	-0.289192	7.50089e-05	0.277167	0.080512	NA	NA
cg19803952	DBNDD2	-0.358246	1.553e-06	0.247134	0.116313	NA	NA
cg10253640	PPFIBP2	-0.0646403	0.487383	0.0454285	0.854526	-0.0649753	0.983245
cg26769927	SPN	-0.208879	0.00529896	0.140814	0.439643	NA	NA
cg26314750	PAK6	-0.0496734	0.610914	0.0989752	0.625017	NA	NA
cg17606785	EFS	-0.278229	0.000141265	0.129727	0.48465	NA	NA
cg08674885	SNAI2	-0.33398	5.45257e-06	0.164124	0.347429	NA	NA
cg26893816	AMACR	0.151464	0.0546166	-0.159883	0.363742	-0.0307259	0.992808
cg15071854	HPDL	-0.161907	0.0375923	0.0979755	0.629131	NA	NA
cg24935631	ST6GALNAC2	-0.277875	0.000144655	0.308635	0.0558908	NA	NA
cg19381811	UBA7	-0.319638	1.21924e-05	0.213082	0.191501	0.17914	0.951958
cg15362455	PLA1A	0.0161894	0.883016	-0.162938	0.351098	-0.0133897	0.998828
cg20651988	C13orf38	-0.103077	0.224857	NA	NA	NA	NA
cg05896902	GATM	-0.354753	1.81501e-06	0.184742	0.272431	0.0972516	0.970469
cg12871463	KRT19	-0.0847716	0.33798	0.206761	0.206008	0.0951374	0.970469
cg26184501	ITGA3	-0.28944	7.42552e-05	0.279439	0.0764691	-0.00436927	0.999104
cg14911132	FADS2	-0.114637	0.168053	0.0649743	0.780886	-0.0803383	0.972763
cg15937958	CXCL17	-0.235121	0.00149487	0.291417	0.0661936	-0.151374	0.954317
cg09643186	GPX2	-0.24373	0.000954716	0.205194	0.211757	NA	NA
cg16686951	CD40	-0.318741	1.2861e-05	0.26279	0.0973055	NA	NA
cg03278643	EVC2	-0.246333	0.00083175	0.260007	0.101593	NA	NA
cg04470557	SLC22A4	-0.0073017	0.947398	0.000869914	0.998895	NA	NA
cg20048045	CHST3	-0.281084	0.000120094	0.215146	0.188847	NA	NA
cg03043665	TP73	-0.262656	0.000340173	0.312532	0.0509926	NA	NA
cg04511125	THNSL2	-0.0334291	0.745094	0.111462	0.56921	NA	NA
cg02347989	EFEMP2	-0.361816	1.25492e-06	0.241852	0.125667	-0.0872445	0.970469
cg27428520	ETNK2	-0.357602	1.58841e-06	0.245929	0.117964	NA	NA
cg12125332	FAM164C	-0.00132111	0.990492	NA	NA	NA	NA
cg07047570	INSM1	0.0350965	0.731002	0.0602964	0.795696	NA	NA
cg08266286	ADCY3	-0.269787	0.000228664	0.200277	0.223844	NA	NA
cg21860285	CPA6	-0.297561	4.61282e-05	0.267602	0.0927755	-0.0231149	0.993517
cg08320659	HFE	-0.207137	0.00574944	0.269804	0.0891407	-0.0782241	0.973503
cg08334034	RGMA	-0.379542	5.78444e-07	0.134404	0.465134	NA	NA
cg13859511	WNT10A	-0.234129	0.00156944	0.337415	0.0487659	NA	NA
cg10592478	RARG	-0.330038	6.60677e-06	0.317416	0.0487659	NA	NA
cg15165122	ANKRD53	-0.238272	0.00126945	0.19404	0.24298	NA	NA
cg15255455	PLIN5	-0.186467	0.0143213	0.104999	0.597798	NA	NA
cg00249032	SDC4	-0.234708	0.00152777	0.258814	0.102783	0.215363	0.950923
cg19071879	AFF3	-0.0920262	0.289437	0.000413253	0.999333	NA	NA
cg01417669	FKBP1B	-0.0916455	0.291684	-0.0122109	0.970667	NA	NA
cg25756241	NCKAP5L	-0.109133	0.194019	0.168194	0.330326	NA	NA
cg22667178	SERP2	-0.0950225	0.270983	0.167735	0.333129	NA	NA
cg08373528	PRPH2	-0.344569	3.22746e-06	0.0615719	0.792065	NA	NA
cg20794824	CLDN11	-0.276754	0.00015409	0.125582	0.504381	NA	NA
cg26405020	FES	-0.334961	5.20027e-06	0.244932	0.119043	NA	NA
cg16354201	ZSCAN20	-0.131084	0.105457	0.0739383	0.741407	NA	NA
cg06520003	ACSF2	-0.376624	6.34757e-07	0.302342	0.0607074	-0.0679352	0.979617
cg02732915	PRDM8	-0.223436	0.00268019	0.210861	0.196427	NA	NA
cg26394257	ADAM32	-0.173062	0.0248653	0.027961	0.915207	NA	NA
cg12459932	RUNX3	-0.20796	0.00553827	0.177242	0.297592	NA	NA
cg04100190	COL9A2	-0.0415521	0.676762	0.100514	0.618081	NA	NA
cg19246110	ZNF671	-0.0731594	0.421671	-0.0821291	0.702755	NA	NA
cg02015909	CES8	-0.165613	0.0329103	NA	NA	NA	NA
cg01219385	TARP	0.266683	0.000272425	NA	NA	NA	NA
cg03991512	LDHD	0.0849765	0.336535	-0.00836562	0.979036	0.0792107	0.973503
cg11692409	SERPINF1	-0.310469	2.07548e-05	0.215166	0.188847	-0.429175	0.950923
cg11187916	ANKRD35	-0.342161	3.61153e-06	0.237309	0.134778	0.0494715	0.990033
cg23130075	ACY3	-0.233757	0.00160107	0.216644	0.183512	NA	NA
cg16904330	ADPRH	-0.0528085	0.586225	-0.0137929	0.96474	-0.0156448	0.998828
cg18043283	ACAD8	0.174611	0.0232975	-0.0728856	0.746029	0.0518675	0.988129
cg24667758	LOC728606	0.32041	1.17074e-05	NA	NA	NA	NA
cg15747595	TSPYL5	-0.0569948	0.550575	-0.00657335	0.984035	0.110218	0.969695
cg16940935	ACSM1	0.227027	0.00225189	-0.106549	0.591957	0.112615	0.969695
cg07693270	RPL39L	-0.250214	0.000677809	0.139691	0.444776	NA	NA
cg05744332	MNX1	-0.00291914	0.980411	-0.0827063	0.700643	NA	NA
cg25753817	INPP1	-0.127505	0.117154	0.129301	0.486086	0.00112755	0.999104
cg07979316	TP53I3	-0.0452968	0.646573	0.0346267	0.891686	0.20902	0.950923
cg01493517	IFFO1	-0.278421	0.000139579	0.206974	0.205775	NA	NA
cg16855845	DNASE2	-0.334256	5.4015e-06	0.242776	0.123287	0.0955603	0.970469
cg20240791	TMEM63A	0.00706166	0.949057	0.130785	0.479784	-0.0980973	0.970469
cg09172548	EFCAB4B	-0.155843	0.0467677	NA	NA	NA	NA
cg01642901	SH3RF1	0.207886	0.00555662	-0.118622	0.536767	-0.199013	0.950923
cg15892280	ETS2	-0.304767	2.9967e-05	0.195818	0.237396	NA	NA
cg09086087	SLC12A4	-0.403552	3.80624e-07	0.171495	0.317695	0.0775194	0.974185
cg25999891	SREBF1	0.205489	0.00620023	-0.150315	0.400054	NA	NA
cg08223003	NDRG1	0.0585705	0.537265	-0.0100071	0.976427	0.073432	0.977783
cg11609668	TAGLN	-0.239498	0.00119031	0.216396	0.185312	-0.163636	0.951958
cg26335602	ZNF389	0.114608	0.168186	NA	NA	NA	NA
cg08188555	JUB	-0.237951	0.00128968	NA	NA	NA	NA
cg01782826	RCSD1	-0.19229	0.011234	0.112035	0.56639	-0.116984	0.968724
cg07135629	AQP1	-0.0973758	0.257426	0.239295	0.131533	0.0118393	0.998828
cg02286549	TFEB	-0.0108227	0.92301	0.0476412	0.846712	0.124877	0.966682
cg00726615	SIDT1	0.0813484	0.362112	0.0342845	0.892787	0.0232558	0.993517
cg15255390	HOXB3	-0.0269067	0.798875	0.213083	0.191501	NA	NA
cg14424070	BATF	-0.307483	2.51352e-05	0.245271	0.119017	NA	NA
cg19255608	S100A16	-0.323044	9.98287e-06	0.281115	0.0759408	-0.0563777	0.983541
cg21927177	PLEKHG3	-0.315168	1.58527e-05	0.165182	0.344194	NA	NA
cg08450017	CXCR6	-0.199802	0.0080468	0.143923	0.4273	NA	NA
cg02216727	GJD3	-0.272399	0.000197485	0.130488	0.480863	NA	NA
cg21623671	ANXA6	-0.350305	2.30575e-06	0.210383	0.197814	-0.130655	0.960514
cg05621339	TCF7L1	-0.280774	0.000121899	0.256614	0.103419	NA	NA
cg26588812	GPRC5C	0.0112505	0.920575	0.0635476	0.785029	0.0790698	0.973503
cg01894322	PPP1R1B	-0.00357927	0.975377	-0.0354028	0.889553	0.328541	0.950923
cg02358862	CORO1A	-0.132909	0.0998531	0.214664	0.189862	0.00606061	0.999104
cg14326991	GPR116	-0.0729896	0.423155	NA	NA	NA	NA
cg15585555	RASSF5	-0.296418	4.91535e-05	0.272695	0.0875127	NA	NA
cg08181251	AVPI1	-0.386334	5.43322e-07	0.276146	0.0822952	NA	NA
cg06154084	SFXN3	-0.144335	0.0697609	0.186695	0.266705	0.015081	0.998828
cg13709496	TBC1D2	-0.291834	6.44643e-05	0.272253	0.0876084	NA	NA
cg19015997	SCIN	0.160068	0.0403287	-0.0863457	0.684479	0.0652572	0.983245
cg21338747	ZNF750	-0.0535784	0.579541	0.0443822	0.858335	NA	NA
cg21163717	DOK2	-0.163009	0.0361556	0.173026	0.312764	NA	NA
cg15225810	C19orf21	-0.172609	0.0253108	NA	NA	NA	NA
cg26847866	SCARA3	-0.375562	6.34757e-07	0.215167	0.188847	NA	NA
cg19272986	DLK2	-0.150101	0.0574293	0.306576	0.0558908	NA	NA
cg05757907	REXO2	0.0066853	0.951619	-0.0285098	0.912965	0.374771	0.950923
cg18675097	NKAPL	-0.2427	0.0010083	0.128738	0.489479	NA	NA
cg04452432	CX3CL1	-0.257842	0.000446977	0.251646	0.108222	NA	NA
cg02815516	KANK2	-0.338789	4.24826e-06	0.200398	0.223844	-0.177731	0.951958
cg15701237	RTP4	-0.204973	0.00636239	0.124815	0.506331	NA	NA
cg21844956	TRIM38	-0.015387	0.88984	0.00385868	0.989267	-0.0854123	0.970469
cg15872458	ZNF385A	-0.20332	0.00686759	0.192053	0.249347	NA	NA
cg01401641	TSHZ3	-0.333568	5.51262e-06	0.170411	0.322813	NA	NA
cg01939891	UAP1	0.221945	0.00287125	-0.25505	0.105689	0.0604651	0.983541
cg06968912	PTRF	-0.359833	1.42613e-06	0.259462	0.10165	-0.0572234	0.983541
cg23552977	NDRG2	-0.274859	0.000171532	0.204311	0.214097	-0.133192	0.959642
cg02377544	MEIS2	-0.211352	0.00473084	0.250817	0.109542	-0.358844	0.950923
cg14967066	IFITM1	-0.272463	0.000196955	0.127842	0.493639	NA	NA
cg01167274	ITGB2	-0.20828	0.00545317	0.168824	0.328063	-0.0400282	0.990033
cg11950105	FASN	0.206269	0.00598622	-0.115964	0.549277	0.0706131	0.979172
cg10917547	PCDHGA10	-0.156845	0.0451204	0.104333	0.600556	NA	NA
cg02861056	PLEK	-0.124939	0.126383	0.0770708	0.725986	0.159831	0.954317
cg14376836	ROR2	-0.296012	5.04035e-05	0.306613	0.0558908	0.0856942	0.970469
cg14538537	LEPREL2	-0.320265	1.18083e-05	NA	NA	-0.017759	0.998828
cg27183113	OR51E1	-0.0345221	0.736011	0.136297	0.457603	NA	NA
cg11909748	ZNF578	0.0363859	0.719623	-0.035279	0.889935	NA	NA
cg03640071	JAM3	-0.0474649	0.628944	-0.028704	0.912602	NA	NA
cg15066197	GABRB3	0.0791751	0.377606	-0.156477	0.3753	NA	NA
cg15996534	LOC134466	-0.128478	0.11391	NA	NA	NA	NA
cg13333267	SEMA3F	0.0317556	0.75862	0.0468442	0.849093	-0.0408739	0.990033
cg04811592	MITF	-0.245237	0.000880955	0.156857	0.374214	NA	NA
cg19627006	CAPG	-0.301968	3.55154e-05	0.300802	0.0607958	-0.0854123	0.970469
cg10913846	PAX9	-0.18744	0.0137786	0.073725	0.742365	NA	NA
cg23447996	SYK	-0.157794	0.0436141	0.191815	0.249347	0.222551	0.950923
cg21376733	NCKAP1L	-0.237795	0.00130023	0.182889	0.279203	0.0778013	0.973997
cg05981651	ZNF589	-0.000785295	0.993979	0.0836947	0.69804	NA	NA
cg18389639	PDLIM1	-0.344779	3.21886e-06	0.258269	0.103103	-0.0211416	0.993591
cg02156380	KIAA1614	-0.32746	7.78557e-06	0.136032	0.45864	NA	NA
cg18335326	KIAA1949	-0.191098	0.0118382	NA	NA	NA	NA
cg18062140	RBM38	-0.335629	5.00727e-06	0.289365	0.0672557	-0.115997	0.968724
cg05668853	RAB34	-0.231728	0.00178082	0.199832	0.225345	-0.201268	0.950923
cg01902605	BHMT2	-0.27454	0.00017485	0.074051	0.741139	NA	NA
cg12472603	MXRA7	-0.346453	2.90226e-06	0.141009	0.439366	-0.00944327	0.998828
cg07380416	CD6	-0.214355	0.00411224	0.158247	0.369182	NA	NA
cg00045607	ARHGAP30	-0.225648	0.00241485	0.124221	0.509724	NA	NA
cg10523671	SLC15A2	0.119655	0.147097	-0.059157	0.799707	-0.0238196	0.993517
cg12177944	PLXND1	-0.198909	0.00837813	0.164118	0.347429	NA	NA
cg18581405	S1PR4	-0.217162	0.00360001	0.124337	0.50903	NA	NA
cg01298991	SDC1	-0.209512	0.00514588	0.221384	0.171735	0.10444	0.970469
cg05270634	RND2	-0.297377	4.66384e-05	0.187462	0.265013	NA	NA
cg01210663	FBP1	0.207044	0.00577069	-0.222334	0.168782	0.231712	0.950923
cg22643811	FAM19A5	0.0182941	0.866091	0.045555	0.854114	NA	NA
cg02951552	MEX3A	-0.0900235	0.301936	0.024986	0.927074	NA	NA
cg26445608	CPXM1	-0.295908	5.07168e-05	0.219849	0.175309	NA	NA
cg07484727	TMEM204	-0.0326618	0.750966	-0.0130578	0.967532	NA	NA
cg20388732	STAT5A	-0.340714	3.91584e-06	0.151504	0.395349	-0.0728682	0.977783
cg24289314	OAT	-0.136852	0.0884202	0.0587161	0.800833	0.0324172	0.991483
cg05655001	FAM92A1	-0.186815	0.0141245	0.0442581	0.858335	NA	NA
cg19003337	KRT17	-0.267162	0.000265731	0.314261	0.0501986	0.283439	0.950923
cg16277214	CMTM7	-0.302199	3.51786e-05	0.27031	0.0887344	NA	NA
cg08993944	GREB1	0.241856	0.0010571	0.0213111	0.938796	0.0367865	0.991483
cg20239081	CAMKK2	0.211433	0.00471645	-0.218109	0.179949	-0.0914729	0.970469
cg02499214	RHOF	-0.245363	0.00087454	0.0862104	0.685328	NA	NA
cg20176388	VSNL1	-0.227008	0.00225197	0.281364	0.0757087	NA	NA
cg07150145	PDZK1IP1	-0.16268	0.0365817	0.223378	0.166992	NA	NA
cg24697184	TTC22	-0.0753626	0.405212	0.192979	0.246078	NA	NA
cg27186851	LFNG	-0.00189808	0.986601	-0.0450084	0.856497	-0.157717	0.954317
cg05904716	GFPT2	-0.23442	0.00154805	0.113242	0.560819	NA	NA
cg18721742	THSD4	-0.338803	4.24826e-06	0.279124	0.076508	0.12544	0.964072
cg14992524	SOX7	-0.255295	0.000513392	0.244974	0.119043	NA	NA
cg04226536	LAYN	-0.309885	2.16145e-05	0.236719	0.136249	NA	NA
cg19748424	LOC255167	-0.128669	0.11327	NA	NA	NA	NA
cg15373592	DST	-0.402304	3.80624e-07	0.240731	0.127601	-0.0496124	0.990033
cg13392302	PSCA	0.000877028	0.993476	0.0468832	0.849093	-0.0424242	0.990033
cg00241432	ABCC4	0.135503	0.0921891	-0.227559	0.155491	0.0187456	0.997112
cg21985951	CBR4	0.0472789	0.63017	-0.0538789	0.821482	0.0622974	0.983541
cg12090003	BST2	-0.300035	3.95918e-05	0.15954	0.36478	0.237773	0.950923
cg07756483	KCNN4	-0.195695	0.00967512	0.0295055	0.909654	0.0472163	0.990033
cg24495008	KIF7	-0.149288	0.0589472	0.162844	0.351098	0.0224101	0.993517
cg17603132	RIC3	-0.0132506	0.905954	-0.0870003	0.682514	NA	NA
cg11448068	C2orf88	-0.304549	3.03212e-05	-0.0596245	0.798117	NA	NA
cg07549656	NCAPD3	0.163729	0.0351513	-0.0784884	0.719706	-0.0307259	0.992808
cg12675417	ENDOD1	0.099279	0.246369	-0.0870548	0.682359	-0.145455	0.954317
cg18082515	MYOF	-0.311801	1.93462e-05	0.322846	0.0487659	0.0157858	0.998828
cg11620475	LOC389332	-0.0720457	0.430483	NA	NA	NA	NA
cg05598919	NACAD	-0.293059	5.98208e-05	0.261426	0.0989967	NA	NA
cg23011597	KCNH8	-0.025541	0.808744	-0.0461188	0.851705	NA	NA
cg26144567	TMEM200B	-0.212387	0.00451162	0.153251	0.388251	NA	NA
cg13545874	CDR2L	-0.0186422	0.863696	0.0855297	0.689461	NA	NA
cg08198228	SH3RF3	-0.143553	0.0715063	-0.00494573	0.988481	NA	NA
cg02797271	GPR132	-0.209142	0.00524062	0.142046	0.436339	NA	NA
cg18449021	EFNA5	-0.28269	0.000109779	0.263088	0.0973055	NA	NA
cg23718606	PRSS16	-0.0276431	0.792444	0.100374	0.618562	NA	NA
cg24542714	C1orf190	-0.282552	0.000110408	NA	NA	NA	NA
cg03100639	TGFB1I1	-0.33717	4.56712e-06	0.202995	0.217422	-0.160113	0.954317
cg14122599	DAB2IP	-0.264183	0.000313837	0.151163	0.39649	NA	NA
cg15459165	LAPTM5	-0.17963	0.0190116	0.123764	0.511876	NA	NA
cg05168015	SH3PXD2B	-0.358183	1.553e-06	0.189006	0.259902	-0.232135	0.950923
cg02640604	QPRT	-0.331252	6.26738e-06	0.203416	0.216184	NA	NA
cg01848457	EID3	-0.209372	0.00518157	0.0494556	0.839841	NA	NA
cg03788131	KRBA1	-0.25982	0.000399041	0.306156	0.0558908	NA	NA
cg06085204	XAF1	-0.217002	0.00362743	0.0538898	0.821465	NA	NA
cg12214451	ARSJ	-0.192657	0.0110613	0.105736	0.595954	NA	NA
cg15371881	FGF1	-0.346526	2.90226e-06	0.256112	0.103419	NA	NA
cg00705992	HOXA11AS	0.0914929	0.292619	NA	NA	NA	NA
cg02716826	AQP3	-0.0785081	0.382285	0.240756	0.127601	NA	NA
cg07262247	PDLIM4	-0.21616	0.0037772	0.129342	0.485869	-0.108527	0.970469
cg14582550	C9orf3	-0.33965	4.10756e-06	0.217816	0.180403	NA	NA
cg14051336	PDGFRB	-0.20511	0.00632022	0.0682143	0.767767	-0.0109937	0.998828
cg20694619	TRAF3IP3	-0.191997	0.0113937	0.186473	0.267434	NA	NA
cg06714705	OLFML1	-0.250854	0.00065558	0.0463601	0.850312	-0.162368	0.954308
cg22697136	FBXO2	-0.279305	0.00013262	0.28133	0.0757087	-0.131078	0.960514
cg26584545	NTN4	-0.224327	0.00257622	0.268417	0.0911792	0.0131078	0.998828
cg03428864	RARB	-0.353732	1.93066e-06	0.0806641	0.709166	NA	NA
cg08261841	TMEM139	-0.261046	0.000372906	0.192541	0.247657	NA	NA
cg02298472	WNT5A	-0.0914826	0.292628	0.0371362	0.88276	0.0780832	0.973503
cg11065621	SLC10A5	0.259623	0.000403409	-0.0686216	0.765422	NA	NA
cg20917083	ARHGDIB	0.0405336	0.684701	-0.0426678	0.863303	0.215927	0.950923
cg19839026	PYGL	-0.297218	4.707e-05	0.100082	0.619829	-0.00436927	0.999104
cg20600205	TGM1	-0.18695	0.01405	0.220589	0.172846	NA	NA
cg25661931	ADCY5	-0.286917	8.54537e-05	0.19985	0.225345	0.0539817	0.985246
cg21119074	MBOAT1	-0.121831	0.138053	0.146135	0.416981	NA	NA
cg25799986	WFDC2	-0.324256	9.29602e-06	0.248791	0.113471	0.0339676	0.991483
cg18752854	TNS1	-0.301437	3.65713e-05	0.209362	0.199076	-0.15969	0.954317
cg00060374	LOC441869	-0.259596	0.000403953	NA	NA	NA	NA
cg22232504	SSPN	-0.31432	1.66032e-05	0.109209	0.578775	NA	NA
cg16014606	MRVI1	-0.260113	0.000393207	0.195251	0.238253	-0.361522	0.950923
cg24572745	BOC	-0.182405	0.017027	0.128648	0.48971	NA	NA
cg12746557	KCNJ15	-0.26203	0.000351959	0.226496	0.158555	NA	NA
cg20168849	TPRG1	-0.376027	6.34757e-07	0.241629	0.12597	NA	NA
cg11744144	AOC3	-0.369164	8.19828e-07	0.248475	0.113471	-0.0555321	0.985246
cg15115728	LOC642587	-0.229576	0.00199041	NA	NA	NA	NA
cg02820040	C2orf54	-0.318689	1.28964e-05	0.147171	0.412833	NA	NA
cg10717869	SLC41A1	-0.0545995	0.570468	-0.0239053	0.930237	NA	NA
cg10394832	C1orf88	-0.153738	0.0504292	NA	NA	NA	NA
cg02330507	DGKA	-0.0243279	0.818113	0.01461	0.962662	0.0372093	0.991483
cg07925311	KIFC3	-0.350421	2.30428e-06	0.239176	0.131865	NA	NA
cg26371327	EPHA2	-0.347965	2.67203e-06	0.329586	0.0487659	NA	NA
cg02681173	LOC100190940	-0.00578941	0.958403	NA	NA	NA	NA
cg02484210	NPY	0.0254767	0.808949	-0.110932	0.570554	-0.153911	0.954317
cg04751089	IRS1	-0.0599054	0.526745	0.103246	0.606691	-0.129105	0.961005
cg21130958	CRISPLD1	-0.20669	0.00586193	0.119472	0.533183	0.117407	0.968724
cg09841842	FRMD6	-0.373187	7.13206e-07	0.160165	0.362261	NA	NA
cg06045319	KCNMA1	-0.246957	0.000805071	0.0804592	0.710222	-0.263989	0.950923
cg19008371	ST3GAL4	-0.0444772	0.653706	-0.144443	0.425781	-0.0171952	0.998828
cg11038843	B3GAT1	0.0517129	0.594556	-0.214588	0.189862	NA	NA
cg05866021	C1orf168	0.202971	0.00697741	-0.142636	0.433169	NA	NA
cg17794788	RAMP1	0.0991041	0.247438	-0.0147584	0.962181	NA	NA
cg18450254	PRICKLE2	-0.315295	1.58018e-05	0.20118	0.222593	0.140803	0.954317
cg08012294	CTSB	-0.238887	0.00123227	0.218908	0.179536	0.335588	0.950923
cg17290213	EHBP1L1	-0.378238	6.12782e-07	0.200528	0.223844	-0.0868217	0.970469
cg07519235	GPRC5B	-0.38395	5.43322e-07	0.139807	0.444487	NA	NA
cg25355803	MARVELD1	-0.329235	6.99817e-06	0.180313	0.288527	NA	NA
cg10464312	MEIS1	-0.300844	3.76428e-05	0.129879	0.484047	NA	NA
cg08182193	CRIP2	-0.200978	0.0076401	0.229858	0.150496	-0.246653	0.950923
cg16845623	C3orf57	-0.0917535	0.291107	NA	NA	NA	NA
cg08148261	LDHB	-0.223994	0.00261956	0.18148	0.283903	0.0924595	0.970469
cg23250185	PAOX	0.0936448	0.279012	-0.0948419	0.644533	NA	NA
cg04225104	AKR1E2	-0.0609058	0.518314	0.0553372	0.815458	NA	NA
cg05564251	SP140	-0.153776	0.050356	0.182257	0.281328	NA	NA
cg20136100	FERMT3	-0.189214	0.0128008	0.177637	0.29607	0.091191	0.970469
cg10501360	ARHGAP22	-0.265535	0.000289719	0.202988	0.217422	NA	NA
cg26534508	GPR137B	-0.203187	0.0069098	0.00394534	0.989021	NA	NA
cg02797195	RIPK4	-0.186304	0.0144134	0.150202	0.400293	NA	NA
cg25737323	CLIP4	-0.33205	5.96406e-06	0.190299	0.254959	NA	NA
cg14204586	ARHGEF2	-0.256698	0.000476464	0.266186	0.093735	0.0466526	0.990033
cg24754277	DAPK1	0.075901	0.401566	-0.157381	0.372785	-0.00338266	0.999104
cg24877842	TRAK1	0.0555879	0.562456	-0.0619569	0.790876	NA	NA
cg08384155	SYNPO2	-0.163369	0.0356798	0.234419	0.143584	-0.0387597	0.990999
cg03464514	PTN	-0.119121	0.149151	0.0150232	0.960785	0.00916138	0.998828
cg03280235	GPSM3	-0.31047	2.07548e-05	0.197489	0.233309	NA	NA
cg21882356	RNASE4	0.0422362	0.671842	0.0648901	0.78106	0.144045	0.954317
cg10119075	ITIH5	-0.278519	0.000138864	0.165348	0.343434	-0.0679352	0.979617
cg03753191	EPSTI1	-0.186171	0.0144927	0.107168	0.588919	NA	NA
cg06196689	MUC13	0.0979193	0.254289	0.158243	0.369182	0.349965	0.950923
cg10160397	ME3	-0.0276705	0.792312	0.0316699	0.901914	0.0952784	0.970469
cg07013787	SP5	-0.036103	0.721872	-0.00813785	0.979483	NA	NA
cg19256368	HOMER2	0.0456346	0.643774	-0.0268888	0.919529	0.109373	0.969695
cg18097277	IL16	-0.321547	1.08985e-05	0.170827	0.321319	-0.124595	0.96782
cg13597397	ASS1	-0.213192	0.00434291	0.101551	0.6141	0.0563777	0.983541
cg13221363	TRIB2	-0.234482	0.00154289	0.112276	0.564987	NA	NA
cg17935217	CLIC6	-0.328164	7.47671e-06	0.149772	0.401939	0.17914	0.951958
cg09502069	DEGS1	0.140366	0.0791537	-0.076598	0.727713	-0.00789288	0.999104
cg07277869	NQO1	-0.0561512	0.55804	0.018512	0.947414	-0.0342495	0.991483
cg24128292	RBPMS	-0.331035	6.33477e-06	0.176268	0.301906	-0.263284	0.950923
cg08042322	NT5DC3	0.0952282	0.270032	-0.117779	0.540557	0.118393	0.968724
cg26120958	APBB1	-0.350039	2.33384e-06	0.289284	0.0672557	NA	NA
cg07621385	MYLK	-0.32522	8.8497e-06	0.244693	0.121401	-0.255391	0.950923
cg16517523	LIPE	-0.338711	4.24826e-06	0.235948	0.138833	NA	NA
cg13354988	SH3YL1	0.0137967	0.901627	-0.0930095	0.653111	NA	NA
cg02898094	DLX6	0.0594913	0.530156	-0.0956147	0.639908	NA	NA
cg24009722	INHBB	0.0294872	0.77698	0.132392	0.472873	0.181536	0.951958
cg24049888	POU2AF1	-0.280596	0.000122613	0.316813	0.0487659	NA	NA
cg26504529	SYNPO	-0.231934	0.00176317	0.0806639	0.709166	0.0521494	0.988129
cg01076217	IL20RA	0.253146	0.000576645	-0.255954	0.103514	NA	NA
cg04547809	C19orf48	0.234545	0.00153909	-0.0488391	0.842124	NA	NA
cg10397765	SIX1	0.0624816	0.505143	-0.208442	0.202311	NA	NA
cg13734833	MRGPRF	-0.285825	9.12782e-05	0.171724	0.316973	-0.214799	0.950923
cg13007871	HLA-E	-0.269657	0.000229865	0.115761	0.549683	-0.0221283	0.993591
cg24348330	PDLIM3	-0.0816827	0.359781	-0.0162973	0.95615	-0.0569415	0.983541
cg08774871	C16orf74	-0.417358	1.54317e-07	0.323147	0.0487659	NA	NA
cg16301617	TMC8	-0.298999	4.24028e-05	0.188853	0.260391	NA	NA
cg13485230	RAB31	-0.346242	2.94293e-06	0.118448	0.537599	NA	NA
cg17253459	OLFML3	-0.301145	3.71098e-05	0.0995285	0.621537	-0.27456	0.950923
cg26023709	SEMA4G	-0.148811	0.0599702	-0.00211422	0.995267	NA	NA
cg08831034	ANO7	0.0512517	0.59821	-0.0546429	0.818036	0.0263566	0.993517
cg16773115	TPD52	0.338341	4.26583e-06	-0.166977	0.335871	0.33432	0.950923
cg05287372	C3orf64	-0.355388	1.7619e-06	NA	NA	NA	NA
cg05044173	CD4	-0.215956	0.00381004	0.139063	0.447027	NA	NA
cg24482350	HMGCS2	-0.0380731	0.704709	0.0551867	0.815841	0.155462	0.954317
cg25059588	DES	-0.180879	0.0181038	0.258118	0.103419	-0.1105	0.969695
cg19570321	HRASLS5	-0.374973	6.34757e-07	0.175586	0.304333	NA	NA
cg27545611	DIRAS3	-0.266327	0.000278375	0.136117	0.458197	NA	NA
cg14476101	PHGDH	-0.24921	0.000713796	0.30137	0.0607958	-0.00394644	0.999104
cg18997901	MYO6	0.0499494	0.608772	-0.0373891	0.881435	0.0892178	0.970469
cg07634645	PLBD1	-0.3828	5.43322e-07	0.105308	0.596755	-0.343058	0.950923
cg11453400	AFAP1L2	-0.359486	1.43085e-06	0.24257	0.124004	-0.11346	0.969695
cg20353227	SMAD3	-0.335427	5.07052e-06	0.191688	0.249671	0.149965	0.954317
cg13694876	EPHB3	0.00657985	0.952514	-0.0726702	0.747525	-0.171388	0.951958
cg04287259	PIK3CD	-0.234641	0.00153112	0.228225	0.153513	NA	NA
cg11651220	UBXN10	-0.379369	5.78444e-07	0.209888	0.198051	NA	NA
cg14843888	CACNA1D	0.0589992	0.53363	-0.0324279	0.899014	NA	NA
cg13389502	HIC1	-0.222126	0.00284648	0.0846557	0.69353	NA	NA
cg09181792	CFTR	-0.360606	1.38262e-06	0.259482	0.10165	NA	NA
cg22179913	EFNB2	0.0593155	0.53125	-0.109963	0.574827	-0.211276	0.950923
cg25792518	CHAD	-0.347653	2.71266e-06	0.279354	0.0764691	NA	NA
cg11402704	RUSC1	0.251192	0.000643173	-0.103457	0.605811	NA	NA
cg18849169	GPX3	-0.289136	7.51505e-05	0.246308	0.117716	-0.0896406	0.970469
cg05220069	WBSCR26	0.0220646	0.83586	NA	NA	NA	NA
cg00807586	DLEC1	-0.107131	0.203914	0.0177785	0.949928	NA	NA
cg15518883	SIT1	-0.196919	0.0091673	0.170557	0.32279	NA	NA
cg10520594	NT5C	-0.0580587	0.541405	0.159099	0.366812	0.0242424	0.993517
cg23523215	ALS2CR4	-0.293927	5.70548e-05	NA	NA	NA	NA
cg00522883	SLC43A3	-0.338199	4.2945e-06	0.230004	0.150496	NA	NA
cg20425130	KLHL6	-0.19775	0.00883691	0.14014	0.443021	NA	NA
cg25477769	HNF1A	-0.0868163	0.323655	0.0725598	0.748018	NA	NA
cg05554161	OLFML2A	-0.285216	9.44453e-05	0.216044	0.185312	NA	NA
cg10418289	MMP14	-0.349513	2.3993e-06	0.268253	0.0914065	NA	NA
cg04704856	FMOD	0.075955	0.401092	-0.211976	0.193603	-0.228048	0.950923
cg13592599	JAG1	-0.19884	0.00840419	-0.00147036	0.99795	0.162509	0.953985
cg14170423	RASGRP2	-0.32695	8.04082e-06	0.21455	0.189862	NA	NA
cg22923514	VWA2	-0.0988315	0.249044	-0.0680641	0.767844	-0.133474	0.959642
cg07417745	SLC19A3	-0.319007	1.26132e-05	0.188631	0.260702	NA	NA
cg23253752	ELL3	0.289753	7.29282e-05	-0.196457	0.235609	NA	NA
cg17936488	FAM78A	-0.209804	0.00507463	0.163596	0.350184	NA	NA
cg12031863	C16orf5	-0.313965	1.69487e-05	NA	NA	NA	NA
cg19265103	GALNT6	-0.315399	1.58018e-05	0.242218	0.125423	NA	NA
cg08057985	FAM109B	0.0995731	0.244798	-0.0120166	0.970921	NA	NA
cg11348442	TUBA4A	-0.323567	9.70217e-06	0.225196	0.162364	0.0837209	0.970469
cg07021447	ACTN1	-0.314557	1.63981e-05	0.1272	0.494782	-0.122903	0.96782
cg26758396	FERMT1	0.0580716	0.541342	-0.0664736	0.774583	0.207893	0.950923
cg00990769	MATN2	-0.258493	0.000429524	0.0890733	0.673331	-0.114024	0.969695
cg13342435	MPPED2	-0.256704	0.000476464	0.123892	0.511574	NA	NA
cg02008511	PPAP2A	0.088428	0.312388	NA	NA	-0.0241015	0.993517
cg24497819	SELPLG	-0.186605	0.0142499	0.129483	0.485685	NA	NA
cg20336571	H2AFY2	-0.0477418	0.626886	0.109593	0.576552	0.0655391	0.983245
cg05587394	KLHL29	-0.315107	1.59105e-05	0.132145	0.473878	NA	NA
cg06851207	PNMAL1	-0.172685	0.0252484	-0.000737507	0.998895	NA	NA
cg09513259	GBGT1	-0.245069	0.000887837	0.250472	0.109542	NA	NA
cg15957055	CADPS	0.0859864	0.329484	0.0239121	0.930237	0.158985	0.954317
cg11619922	GRK5	-0.218905	0.00332083	0.155582	0.379292	NA	NA
cg21950166	SFN	0.126617	0.120287	0.150639	0.398703	0.197322	0.950923
cg27176614	CYBA	-0.35378	1.93066e-06	0.227611	0.155491	0.260324	0.950923
cg16744911	SCD	0.0806488	0.367116	-0.0337795	0.894158	-0.0264975	0.993517
cg05687617	SMTN	-0.310823	2.0287e-05	0.218707	0.179865	-0.0828753	0.970469
cg06339657	PDE8B	-0.319889	1.20137e-05	0.160758	0.360684	0.104158	0.970469
cg17258195	ISLR	-0.193656	0.0105833	0.0863821	0.684479	-0.184214	0.951958
cg01765930	MFNG	-0.268937	0.000240123	0.17854	0.292524	NA	NA
cg25385366	TMPRSS3	-0.096834	0.260426	0.254746	0.105386	NA	NA
cg03627290	TMBIM1	-0.115979	0.162154	0.129028	0.487734	-0.123467	0.96782
cg24357463	TBX2	-0.186433	0.0143347	0.0675835	0.770337	NA	NA
cg03059247	FAM167A	-0.3353	5.115e-06	0.324173	0.0487659	NA	NA
cg22698489	TAGLN2	-0.138341	0.0843701	0.18728	0.26511	-0.0837209	0.970469
cg12105450	CASP10	-0.11632	0.160598	0.150615	0.398703	NA	NA
cg05163330	ADPRHL1	0.091997	0.289585	-0.0912625	0.662061	-0.148132	0.954317
cg18261944	ZCCHC24	-0.234116	0.00157016	0.0685827	0.765422	NA	NA
cg06722639	SLC7A8	0.0519967	0.59244	-0.0303251	0.906806	NA	NA
cg00228796	ECE1	-0.12953	0.110345	0.127237	0.494782	0.103453	0.970469
cg25025992	DNAJA4	0.195049	0.00996065	-0.00117355	0.99869	-0.0294574	0.992934
cg09284275	MYH11	-0.327382	7.80577e-06	0.25799	0.103419	-0.0827343	0.970469
cg21460081	HOXB4	-0.226489	0.00231081	0.0716434	0.751556	NA	NA
cg08671647	PCDH7	-0.262361	0.00034607	0.255468	0.104708	NA	NA
cg02247582	ZNF512	-0.060965	0.517812	-0.00966701	0.976476	0.106413	0.970469
cg21079345	AKR1B1	-0.196419	0.00937668	0.190938	0.252872	0.0624383	0.983541
cg01281904	OPRK1	-0.168119	0.0300419	0.181944	0.282731	NA	NA
cg16140432	ZNF642	-0.0896634	0.304162	NA	NA	NA	NA
cg05087842	C8orf47	-0.0636827	0.495156	NA	NA	NA	NA
cg00777968	PSMB8	-0.193226	0.0107667	0.0918684	0.659501	0.429739	0.950923
cg24497732	GLI3	-0.29316	5.96296e-05	0.207608	0.203906	NA	NA
cg20426713	SAMD13	0.201835	0.00735485	-0.0293438	0.910042	NA	NA
cg18139641	CSRP1	-0.295569	5.16815e-05	0.238883	0.132545	-0.13883	0.955186
cg20712631	NEURL1B	-0.357323	1.58841e-06	0.213072	0.191501	NA	NA
cg03601836	CLDN1	-0.0375253	0.709783	0.0865963	0.684078	NA	NA
cg05462570	NAALADL1	-0.366776	9.08891e-07	0.217582	0.180989	NA	NA
cg23462514	RNF212	-0.112655	0.176942	0.0358637	0.887946	NA	NA
cg03345454	FZD7	-0.327548	7.75908e-06	0.131324	0.477515	-0.091191	0.970469
cg19505659	TMEM51	-0.314099	1.68649e-05	0.171198	0.319309	NA	NA
cg00041401	PTPN22	-0.275574	0.000165148	0.128839	0.488935	NA	NA
cg06823034	CIDEB	-0.226521	0.00230808	0.0593997	0.798683	NA	NA
cg12079266	NEDD4L	0.280921	0.000121024	-0.131809	0.475281	-0.015222	0.998828
cg01960016	MSX2	0.0421496	0.672404	0.0243429	0.929164	NA	NA
cg21697381	SLFN12	-0.124159	0.129074	0.0907196	0.665239	NA	NA
cg04069927	TMEM154	-0.151189	0.0551693	0.162561	0.351958	NA	NA
cg23808004	GLB1L3	0.131675	0.103528	-0.0976106	0.630613	NA	NA
cg03699843	SNX20	-0.197077	0.00910604	0.101808	0.612631	NA	NA
cg22605063	DBN1	-0.0603203	0.523101	0.119443	0.533183	-0.0701903	0.979172
cg06573604	LY75	-0.35654	1.64997e-06	0.157096	0.373417	0.114447	0.969695
cg13110283	KCNK1	0.0512182	0.598577	0.128553	0.48971	NA	NA
cg15232240	ANKRD6	-0.228767	0.00206827	-0.0358964	0.887839	NA	NA
cg17214107	FGF2	-0.354066	1.91111e-06	0.131717	0.475849	NA	NA
cg19514694	SAMD5	0.0460307	0.640838	-0.0925376	0.656504	NA	NA
cg20874044	IGF1	-0.153356	0.0510612	-0.0852949	0.690543	-0.048203	0.990033
cg19256731	SIRPA	-0.276211	0.000158841	0.229727	0.150496	NA	NA
cg10095801	C21orf63	-0.311126	1.99764e-05	NA	NA	NA	NA
cg02057912	TGFB3	-0.220809	0.00303026	0.160832	0.360451	NA	NA
cg20817941	CTSK	-0.306901	2.61359e-05	0.073804	0.741942	NA	NA
cg24904818	TRPM4	0.157987	0.043326	-0.149643	0.40231	0.0545455	0.985246
cg17608381	HLA-A	-0.280039	0.000126493	0.113489	0.559649	-0.0972516	0.970469
cg23045908	PDE4B	0.00172148	0.987587	0.0599035	0.796889	NA	NA
cg07604043	ACSL3	0.223962	0.00262091	-0.270621	0.0887344	0.0544769	0.985246
cg16068833	CD52	-0.0951974	0.270179	0.138443	0.449603	NA	NA
cg02906915	FZD8	0.12707	0.11874	-0.0707535	0.755729	NA	NA
cg13070763	CCRL2	-0.20091	0.00765936	0.086601	0.684078	NA	NA
cg13620881	SYCP2L	0.0216865	0.838844	-0.0102281	0.975697	NA	NA
cg10155304	CORO1C	-0.280525	0.000123075	0.208005	0.20349	-0.175476	0.951958
cg17738213	BCL11A	-0.120235	0.14461	0.271894	0.0876084	NA	NA
cg23651356	RGS17	-0.0312995	0.762126	0.0318781	0.90128	NA	NA
cg05440642	C10orf54	-0.338763	4.24826e-06	0.193524	0.244686	NA	NA
cg02806452	EFHD1	-0.339044	4.23881e-06	0.277441	0.0800084	-0.0178999	0.998828
cg09138865	LDB3	-0.256992	0.000469162	0.210081	0.197814	-0.210289	0.950923
cg24810735	ANGPT1	-0.292954	6.00491e-05	0.185597	0.269805	NA	NA
cg07566169	HOXD11	-0.310872	2.02864e-05	0.259271	0.102059	NA	NA
cg12121660	HOXB2	-0.233633	0.00161033	0.201855	0.22133	NA	NA
cg04203238	PROM1	-0.371065	7.32625e-07	0.222445	0.168782	NA	NA
cg07510333	SLC36A1	0.0666532	0.472574	-0.109636	0.576282	-0.0560958	0.984514
cg18882156	PKDCC	-0.17566	0.0223612	0.0263868	0.921595	NA	NA
cg15621656	TNFAIP8	-0.0302939	0.770177	0.000162106	0.999486	-0.146018	0.954317
cg16785938	SLC2A9	-0.207273	0.00571297	0.292964	0.0642946	NA	NA
cg23553480	INPP5D	-0.238332	0.00126681	0.264862	0.0944679	0.0287526	0.993121
cg17582100	GPR87	-0.270927	0.000214711	0.197006	0.234346	NA	NA
cg15537850	NAPRT1	0.170567	0.0273517	NA	NA	NA	NA
cg17256364	ST8SIA6	0.0141036	0.899757	-0.0263349	0.921833	NA	NA
cg07442907	NLRP1	-0.193536	0.0106341	0.187947	0.263117	NA	NA
cg08788055	PTGIS	-0.25163	0.000627496	0.104566	0.599388	-0.261734	0.950923
cg02007567	FAM18A	-0.319746	1.21409e-05	NA	NA	NA	NA
cg17311022	POPDC2	-0.324624	9.15277e-06	0.230837	0.147595	NA	NA
cg09851241	ST6GAL1	0.163711	0.0351725	-0.0459122	0.852413	0.158421	0.954317
cg12177677	CYTIP	-0.164855	0.0337547	0.180939	0.285984	NA	NA
cg12647497	GSTM2	-0.336492	4.72427e-06	0.193082	0.246075	-0.150388	0.954317
cg14113442	PDE9A	0.033586	0.743542	-0.0632049	0.78613	NA	NA
cg26236235	ODC1	-0.00775008	0.943964	-0.0241399	0.92974	NA	NA
cg11438560	ABLIM3	0.0503584	0.605166	-0.0809951	0.707266	NA	NA
cg01691696	DEFB1	-0.171803	0.0260644	0.251662	0.108222	NA	NA
cg16023337	KRT13	-0.232248	0.00173395	0.280378	0.0764691	-0.0679352	0.979617
cg25598159	HVCN1	-0.287283	8.38003e-05	0.23251	0.145969	-0.0814658	0.972507
cg09784307	RPP25	-0.0864614	0.326111	0.105349	0.596755	NA	NA
cg07395969	CAPN2	-0.107346	0.20297	0.0844498	0.694732	0.0394644	0.990645
cg06307943	BAIAP2	0.247681	0.000774128	-0.0643829	0.782947	0.0116984	0.998828
cg00155063	TNFRSF1B	-0.333535	5.51262e-06	0.185352	0.270317	NA	NA
cg02780269	SECTM1	-0.30086	3.7635e-05	0.16045	0.3616	NA	NA
cg10259004	MYL9	-0.279206	0.000133507	0.254224	0.105689	-0.05821	0.983541
cg00013899	CACHD1	-0.232025	0.00175468	0.216728	0.183422	NA	NA
cg27502457	CD8A	-0.33937	4.18341e-06	0.181881	0.282739	NA	NA
cg22824635	NFIX	0.0721769	0.429384	0.0887696	0.675104	NA	NA
cg14186336	GSN	-0.256144	0.000490403	0.0880137	0.678118	-0.165328	0.951958
cg13724311	CLDN7	0.0206517	0.847812	0.11296	0.561616	-0.0766737	0.974185
cg20786074	EFEMP1	-0.364546	1.05687e-06	0.135867	0.459304	-0.0806202	0.972574
cg01213231	ITGA5	-0.135238	0.0929619	0.181286	0.284266	-0.137844	0.9582
cg17325318	KIAA1324	0.0937476	0.278421	-0.0447797	0.857435	0.0924595	0.970469
cg09287650	SVIL	-0.340258	3.99017e-06	0.231561	0.146423	-0.157294	0.954317
cg26312951	MX1	-0.340324	3.98147e-06	0.100833	0.616092	0.219309	0.950923
cg13821008	WIPF1	-0.250779	0.000657564	0.169636	0.325995	-0.0527132	0.987025
cg02718725	CNN3	-0.113083	0.175135	-0.08071	0.709017	-0.0373502	0.991483
cg26656452	HABP2	0.00856195	0.937579	-0.0234109	0.931479	-0.146018	0.954317
cg10402417	TBC1D10C	-0.244468	0.00091743	0.152392	0.392091	0.285835	0.950923
cg14228614	FAM110B	0.175281	0.0226829	-0.103966	0.602663	NA	NA
cg17980404	IGFBP4	-0.385259	5.43322e-07	0.168429	0.330051	NA	NA
cg00339913	PHYHIP	-0.285965	9.06099e-05	0.254169	0.105689	NA	NA
cg27491280	MDFI	-0.164855	0.0337547	-0.0312389	0.903695	NA	NA
cg24111025	TAP1	-0.168833	0.0292479	-0.0399715	0.874076	0.272304	0.950923
cg18428265	NPAS2	-0.0890144	0.308328	0.0351133	0.890088	NA	NA
cg16672562	HIF3A	-0.376908	6.34757e-07	0.185567	0.269805	NA	NA
cg19715094	TMEM25	0.0111682	0.921049	-0.0723677	0.748297	NA	NA
cg03620376	CDC42EP5	-0.0871695	0.320932	0.0465747	0.84985	NA	NA
cg08757037	HSPB1	-0.0904119	0.299369	0.260703	0.101593	-0.139112	0.955186
cg07465028	ALDH1A3	0.0993356	0.246132	-0.171696	0.317176	-0.0263566	0.993517
cg13169221	RNF39	-0.141983	0.0751762	0.113514	0.559559	NA	NA
cg14194344	PPP2R2A	-0.015225	0.891098	-0.0942194	0.646769	-0.136998	0.959536
cg04435807	ANKRD22	0.169659	0.0282867	-0.0617275	0.791597	0.120507	0.968457
cg09093858	RGS22	-0.19719	0.00905414	0.0804886	0.710068	NA	NA
cg23855505	CHST11	-0.351492	2.18345e-06	0.178193	0.293602	NA	NA
cg02860199	PLA2G2A	-0.0495148	0.612536	0.119873	0.531904	0.150529	0.954317
cg26560895	INMT	-0.194204	0.0103383	0.114616	0.554372	0.0544045	0.985246
cg02343604	ID3	-0.0827972	0.35183	0.193653	0.244631	NA	NA
cg23063647	ZNF876P	-0.260807	0.000378072	0.0367925	0.884153	NA	NA
cg10635061	FHL2	-0.255107	0.000517837	0.256562	0.103419	-0.105567	0.970469
cg24603941	MIA2	-0.117841	0.154141	0.0809965	0.707266	NA	NA
cg03958883	ARHGEF17	-0.268256	0.000249614	0.171116	0.319693	-0.206061	0.950923
cg00314029	RBMS1	-0.272739	0.000193817	0.0874895	0.680215	0.139394	0.955186
cg27471246	ERG	0.141736	0.0758406	-0.0700206	0.758877	0.149683	0.954317
cg06948294	STXBP6	-0.112279	0.178798	-0.00487462	0.988544	-0.0262156	0.993517
cg08594681	CLU	-0.314061	1.68714e-05	0.224095	0.164895	-0.144468	0.954317
cg14025021	MAP1A	-0.338928	4.24826e-06	0.21832	0.179949	-0.105708	0.970469
cg03724640	CD27	-0.214015	0.0041768	0.199194	0.228112	NA	NA
cg00412772	C19orf33	-0.187349	0.0138287	-0.0120578	0.970921	NA	NA
cg22493616	EPHB4	-0.0540182	0.575289	0.129923	0.484047	-0.0680761	0.979617
cg26719625	TRPV2	-0.10028	0.240897	0.1777	0.295858	NA	NA
cg26925644	PHLDB1	-0.217291	0.00357653	0.160806	0.360451	0.108809	0.969695
cg10818566	TTC7A	-0.204482	0.00651726	0.178221	0.293602	NA	NA
cg21117965	SPEG	-0.241353	0.0010857	0.264348	0.0944679	NA	NA
cg19907725	S100A2	-0.316364	1.48624e-05	0.270928	0.0885965	NA	NA
cg11511777	WNT6	-0.351311	2.19736e-06	0.271422	0.0878358	0.0286117	0.993121
cg23718736	L3MBTL4	-0.172659	0.0252743	0.256273	0.103419	NA	NA
cg27311970	GLIS1	-0.29546	5.19212e-05	0.170906	0.320925	NA	NA
cg16881676	TUBA1C	0.0272804	0.795574	-0.0177586	0.949928	0.043129	0.990033
cg26307117	LTF	-0.333236	5.61869e-06	0.303906	0.0595599	0.0770965	0.974185
cg19433091	TMEM62	-0.177307	0.0209301	-0.000216903	0.999486	-0.00944327	0.998828
cg06363129	SOSTDC1	-0.271173	0.000211889	0.19213	0.249189	NA	NA
cg00128482	PI15	-0.141268	0.0769703	0.00110049	0.99869	0.00747005	0.999104
cg15046675	CD37	-0.130416	0.107538	0.131577	0.476494	NA	NA
cg10287137	P2RY2	-0.246281	0.000833072	0.287343	0.0675722	NA	NA
cg00431699	OTX1	0.117838	0.154141	-0.108876	0.579946	NA	NA
cg02825765	LBR	0.0681149	0.460871	-0.0465564	0.84985	-0.0510218	0.988896
cg08398288	KCNG3	-0.015567	0.888185	-0.117366	0.542797	NA	NA
cg04403423	ATP1A1	-0.0340438	0.74012	-0.0483049	0.843988	0.149683	0.954317
cg23424003	EMID2	0.0680807	0.461161	NA	NA	NA	NA
cg21286402	SLC22A15	-0.107203	0.203662	0.0755344	0.732575	NA	NA
cg05726239	SOBP	-0.154628	0.04881	0.177476	0.296788	NA	NA
cg24060908	CWH43	-0.0767815	0.39506	0.200367	0.223844	-0.0793517	0.973503
cg27099274	C9orf125	-0.125873	0.122939	NA	NA	NA	NA
cg18052778	PRR15L	0.227411	0.0022067	-0.0498005	0.838175	-0.290486	0.950923
cg13488851	GJB3	-0.130073	0.108678	0.351599	0.0487659	NA	NA
cg02851793	SRGN	-0.0443623	0.654634	0.110012	0.574549	NA	NA
cg05741638	DBNDD1	0.311453	1.96981e-05	-0.246993	0.116327	NA	NA
cg13345122	STK39	0.153477	0.0508654	-0.271574	0.0878358	0.135447	0.959642
cg12793610	TRIM2	-0.0591629	0.532271	0.132073	0.47406	0.0928823	0.970469
cg15700022	PP14571	-0.0928106	0.284399	0.0426974	0.863303	NA	NA
cg01876130	FER1L5	-0.30509	2.93634e-05	0.207862	0.203612	NA	NA
cg03234777	AMICA1	-0.203221	0.0068989	0.232311	0.146059	NA	NA
cg14677130	EGFLAM	-0.248462	0.00074118	0.0667951	0.773266	NA	NA
cg22062265	C15orf34	-0.0247582	0.814952	NA	NA	NA	NA
cg18640327	SYNM	-0.26301	0.000334132	0.267514	0.0927755	-0.0274841	0.993517
cg14710984	MGC29506	-0.0204031	0.84974	NA	NA	NA	NA
cg14900031	S100P	0.00315661	0.978507	0.089581	0.670911	-0.0167724	0.998828
cg18389931	UNC5B	-0.28103	0.000120489	0.144426	0.425819	NA	NA
cg23538064	CFB	-0.338534	4.24826e-06	0.209994	0.198051	-0.194785	0.950923
cg03120475	FAM171A1	-0.122083	0.137052	0.077284	0.724944	0.158421	0.954317
cg16646662	ADARB2	-0.00808443	0.940962	-0.0554305	0.814938	NA	NA
cg21330727	RAPGEFL1	-0.160978	0.0389204	0.20939	0.199076	NA	NA
cg04887030	CYP2W1	-0.268088	0.000251567	0.225862	0.160074	NA	NA
cg08003402	SH3BP5	-0.23397	0.00158321	0.139162	0.446512	NA	NA
cg26870460	ZNF215	-0.0411577	0.679333	0.151267	0.39649	NA	NA
cg01708636	CPE	0.170638	0.0272793	-0.0449121	0.857032	-0.174912	0.951958
cg21595709	EPHX3	-0.31313	1.78272e-05	0.24815	0.113948	NA	NA
cg16353632	KRT5	-0.0882249	0.313639	0.31877	0.0487659	0.178858	0.951958
cg15611912	RGS10	0.211302	0.00474267	-0.00538143	0.98723	0.18055	0.951958
cg11336178	GNMT	0.0796449	0.3742	-0.0104113	0.975081	0.0673714	0.979617
cg19755069	CSF1	-0.308968	2.28972e-05	0.157669	0.371855	NA	NA
cg09886641	NOX5	0.0165538	0.88029	-0.0104349	0.974997	NA	NA
cg08714590	FZD1	-0.296885	4.79021e-05	0.126225	0.500326	0.159549	0.954317
cg00800512	ZIK1	-0.0117991	0.916242	-0.149643	0.40231	NA	NA
cg03893872	HHAT	-0.0451253	0.648174	0.027221	0.918484	NA	NA
cg24553170	BEND5	-0.327998	7.53565e-06	0.146435	0.415422	NA	NA
cg04981088	MPV17L	-0.0901735	0.300925	0.018661	0.946735	NA	NA
cg19161251	LMO4	-0.326009	8.49998e-06	0.182782	0.279203	NA	NA
cg10319942	MGLL	-0.0443632	0.654634	0.0300147	0.908166	0.0872445	0.970469
cg15919066	SOCS2	0.10243	0.228579	-0.0305123	0.905979	NA	NA
cg15657686	TBC1D1	-0.379227	5.78444e-07	0.266782	0.0927755	0.109796	0.969695
cg04999352	RARRES3	-0.169995	0.027953	0.0798289	0.713249	NA	NA
cg16943185	AMOTL1	-0.0256053	0.80825	0.0165142	0.955058	-0.0214235	0.993591
cg26366091	CHI3L2	-0.22926	0.00201846	0.209933	0.198051	0.160817	0.954317
cg01729020	SAMD4A	-0.276536	0.000156141	0.12471	0.506575	NA	NA
cg18267506	SPATA6	-0.294311	5.56813e-05	0.145712	0.419692	NA	NA
cg07397616	SH3BP1	-0.28289	0.000108394	0.233697	0.14362	0.0676533	0.979617
cg25769412	ACPP	0.0585774	0.537265	0.0140437	0.964395	-0.0298802	0.9929
cg09343667	NRP2	-0.219007	0.00330666	0.167344	0.334345	NA	NA
cg16867584	FUT2	-0.325748	8.60055e-06	0.181681	0.283027	NA	NA
cg14011070	GNG4	0.119008	0.14962	0.164925	0.344547	0.0207188	0.994119
cg17100176	FAIM3	-0.167372	0.03089	NA	NA	NA	NA
cg19171383	ALDH3A2	-0.045536	0.644466	0.0844226	0.694732	0.0307259	0.992808
cg26680502	PPP1R16B	-0.163275	0.0358009	0.134685	0.4633	NA	NA
cg23378033	MSRB3	-0.362061	1.24275e-06	0.194828	0.239953	0.0350951	0.991483
cg02363950	CRABP2	-0.314767	1.62268e-05	0.316144	0.0487659	-0.148978	0.954317
cg06760830	MOBKL2C	-0.331767	6.09473e-06	NA	NA	NA	NA
cg09370867	FGR	-0.188299	0.0133121	0.212179	0.193603	NA	NA
cg22210337	C11orf21	-0.172526	0.0253872	0.217237	0.181336	NA	NA
cg24127414	PCDHB11	0.0423537	0.670821	-0.0897789	0.670069	NA	NA
cg11811510	CEACAM1	0.103258	0.224083	0.131089	0.478814	0.243975	0.950923
cg26389330	SPARC	-0.245944	0.000848131	-0.0157539	0.958052	-0.0462297	0.990033
cg26559804	ETS1	-0.211405	0.00472105	0.159364	0.365724	NA	NA
cg02948259	GGT1	-0.0238752	0.821843	-0.0426518	0.863303	0.0308668	0.992808
cg04694437	MEF2C	-0.284975	9.58191e-05	0.152424	0.391908	NA	NA
cg14405625	VAV2	0.105855	0.210594	-0.128059	0.492309	0.0942918	0.970469
cg07857040	IFT140	-0.116688	0.159041	0.0856064	0.689072	0.030303	0.992808
cg05897963	PLEKHF1	-0.0534738	0.580526	0.110795	0.571343	-0.0218464	0.993591
cg15320854	SLC26A4	-0.175946	0.02212	0.158344	0.369182	NA	NA
cg09445967	ZP1	0.0435393	0.660421	-0.0631411	0.786221	NA	NA
cg18582992	SHF	-0.324305	9.29602e-06	0.151215	0.39649	NA	NA
cg08697665	RARRES1	-0.359283	1.44577e-06	0.211784	0.194136	0.178295	0.951958
cg15331996	SPOCK2	-0.19327	0.0107507	0.122663	0.517547	-0.132911	0.959642
cg18430128	ZNF135	0.0664852	0.473863	-0.0596658	0.797927	NA	NA
cg15948536	PALLD	-0.324422	9.26985e-06	0.108498	0.581936	-0.28809	0.950923
cg11628739	MRC2	-0.370455	7.64878e-07	0.156255	0.376351	-0.133756	0.959642
cg21779301	SCRN1	-0.295242	5.26198e-05	0.198976	0.228112	-0.0508809	0.988896
cg06238491	LAIR1	-0.204061	0.00663583	0.135476	0.460803	NA	NA
cg21602520	BCL2	-0.32529	8.81685e-06	0.218166	0.179949	-0.00732911	0.999104
cg19507032	OXER1	-0.299558	4.07903e-05	0.197988	0.231145	NA	NA
cg02212836	LY86	-0.240252	0.00114659	0.111271	0.56921	NA	NA
cg12504877	SLA2	-0.247706	0.000773235	0.152049	0.393444	NA	NA
cg03003526	TGFBR3	-0.253463	0.000566766	0.141222	0.439192	NA	NA
cg02446647	EYA4	-0.252639	0.000592499	0.185108	0.271442	NA	NA
cg16446824	SEMA6A	0.0454708	0.645051	-0.138365	0.449714	NA	NA
cg10807101	GSTM3	-0.163066	0.036085	0.0524813	0.825943	-0.0972516	0.970469
cg14052728	PROM2	-0.0576146	0.544961	0.0458621	0.852413	NA	NA
cg22851200	TRIP6	-0.319202	1.24869e-05	0.203428	0.216184	-0.0985201	0.970469
cg10315334	CCL5	-0.154987	0.0482221	0.173859	0.310207	NA	NA
cg00292107	MARCKSL1	0.218454	0.00339334	-0.166445	0.338424	0.138548	0.956467
cg09058554	SLC25A33	0.255738	0.000499976	-0.204836	0.212451	NA	NA
cg21221899	RGNEF	-0.236537	0.00138862	NA	NA	NA	NA
cg10369363	GRASP	-0.283168	0.000106648	0.199068	0.228112	NA	NA
cg09564253	LASP1	-0.336648	4.67129e-06	0.171082	0.319822	-0.0972516	0.970469
cg01212071	TFCP2L1	-0.275072	0.000169917	0.228445	0.153279	NA	NA
cg12377139	SPAG6	-0.0474727	0.628944	0.0850762	0.691736	NA	NA
cg19465374	AZGP1	0.287352	8.34968e-05	-0.0722964	0.74844	-0.109937	0.969695
cg10758824	PBX1	-0.322138	1.05859e-05	0.172279	0.315652	0.0085976	0.999104
cg23452458	OSBPL7	0.00691592	0.950532	0.067672	0.769832	NA	NA
cg24725263	ITGA7	-0.296568	4.87204e-05	0.26234	0.0973055	-0.132347	0.960179
cg25220781	ARHGEF19	-0.0674557	0.465874	0.227539	0.155491	NA	NA
cg04188351	CD59	-0.319253	1.24528e-05	0.162422	0.351958	-0.200846	0.950923
cg10506097	MT1L	-0.118097	0.153215	0.0743525	0.739648	NA	NA
cg07216529	ACTA2	-0.297771	4.56709e-05	0.213464	0.191501	-0.134602	0.959642
cg05412396	ISL2	-0.256247	0.000487743	0.209432	0.199076	NA	NA
cg18432414	MFSD6L	-0.00155087	0.98854	0.0670224	0.772253	NA	NA
cg22577136	IKBKE	-0.0819313	0.357936	0.253053	0.107282	NA	NA
cg12574408	C7orf31	-0.234509	0.00154193	0.201056	0.223112	NA	NA
cg13183780	ASAP3	-0.156264	0.0460529	0.0619381	0.790981	0.0799154	0.973503
cg18229710	DBI	0.103084	0.224851	-0.110375	0.57298	0.15814	0.954317
cg10021819	PLCG2	-0.289406	7.43156e-05	0.151463	0.395629	-0.078506	0.973503
cg07415359	LDHC	-0.071852	0.431899	0.0317074	0.901847	NA	NA
cg25671438	ACAP1	-0.23169	0.00178364	0.202254	0.219485	NA	NA
cg06706876	PLLP	-0.371977	7.32625e-07	0.214087	0.189862	NA	NA
cg25588852	MREG	-0.22274	0.00276791	0.107449	0.587903	NA	NA
cg22380921	CADM2	-0.0491976	0.61478	-0.00911462	0.978462	-0.00239605	0.999104
cg02370232	SORBS1	-0.295114	5.29886e-05	0.20736	0.204776	-0.249331	0.950923
cg01993576	SLC29A1	-0.26618	0.000279786	0.101352	0.61429	0.189993	0.951958
cg00961640	SLC16A4	-0.362086	1.24275e-06	0.0754285	0.732943	NA	NA
cg10178203	CMBL	-0.101149	0.236047	0.0672906	0.771548	0.0624383	0.983541
cg02912007	EMP2	-0.00246562	0.9829	-0.0141717	0.964242	NA	NA
cg13432241	KIAA0922	-0.166971	0.0313735	0.114006	0.557043	NA	NA
cg08228672	GJC2	-0.301517	3.64597e-05	0.17394	0.310161	NA	NA
cg17840719	ZNF454	-0.016048	0.884249	0.0139743	0.964562	NA	NA
cg14036402	EFHD2	-0.280419	0.000123872	0.1803	0.288527	0.126991	0.961674
cg25449484	NR2F1	-0.293558	5.82236e-05	0.0987911	0.625096	NA	NA
cg01118752	PPP3CA	0.253671	0.000559992	-0.165938	0.341072	0.00267794	0.999104
cg04717595	TRPV4	-0.243896	0.000945326	0.30751	0.0558908	NA	NA
cg26619035	STEAP4	0.164301	0.0344507	-0.227291	0.156971	0.0951374	0.970469
cg18950952	MALL	-0.133309	0.0986552	0.232082	0.146142	NA	NA
cg19987060	LOC730101	0.0559146	0.55985	NA	NA	NA	NA
cg17176911	SERP1	0.264479	0.00030918	-0.117183	0.543581	NA	NA
cg23173910	ACTG2	-0.26216	0.000349366	0.245867	0.119017	-0.0613108	0.983541
cg18942298	JPH2	-0.176581	0.0215633	0.253002	0.107282	0.136998	0.959536
cg12919119	CTDSPL	-0.140908	0.0777801	0.0184983	0.947414	NA	NA
cg05383490	FAM155A	-0.157746	0.0436623	0.17408	0.309916	NA	NA
cg07104209	EVX1	-0.217458	0.00355502	0.211532	0.19516	NA	NA
cg25967418	PCDHA13	-0.041378	0.677727	-0.0433855	0.861112	NA	NA
cg27429749	UBE2L6	-0.0136912	0.902248	0.0130803	0.967532	0.13277	0.959642
cg07567308	ProSAPiP1	-0.173502	0.024415	NA	NA	NA	NA
cg17214455	HLA-DOA	-0.323323	9.81729e-06	0.204579	0.213222	NA	NA
cg04192740	STK10	-0.28285	0.000108631	0.228967	0.152079	0.265116	0.950923
cg23454038	FOXD1	-0.0464902	0.636811	-0.0417478	0.866282	NA	NA
cg11975445	C3orf18	-0.0485229	0.620948	0.0370823	0.88276	NA	NA
cg00141162	HCLS1	-0.254367	0.000539449	0.178347	0.293165	0.030444	0.992808
cg26227523	PSTPIP1	-0.136194	0.0902392	0.151281	0.39649	NA	NA
cg17284531	VAV1	-0.197978	0.00874577	0.210859	0.196427	-0.164482	0.951958
cg05374982	SDC3	-0.2893	7.46642e-05	0.138857	0.447707	-0.158985	0.954317
cg09896211	VAV3	-0.203669	0.00675772	0.248644	0.113471	NA	NA
cg15880738	CD3G	-0.289361	7.4511e-05	0.0942287	0.646769	NA	NA
cg25223095	PLCL2	-0.350251	2.30575e-06	0.163417	0.35055	NA	NA
cg06234051	SOX9	0.0667518	0.471885	-0.0466589	0.849571	0.0872445	0.970469
cg13808058	ATP2B4	-0.237849	0.00129634	0.251536	0.108249	-0.24482	0.950923
cg15982099	SPI1	-0.206211	0.00600139	0.225817	0.160074	NA	NA
cg12881321	B3GALNT1	-0.162915	0.0362786	-0.0540553	0.820781	0.107259	0.970469
cg01792616	SRL	-0.182002	0.0173101	0.202946	0.21752	0.119662	0.968724
cg10022788	GNA15	-0.0851583	0.335116	0.233751	0.143586	NA	NA
cg20495332	SLC25A20	-0.103446	0.223138	0.0566462	0.809921	0.0751233	0.975569
cg05750047	MTMR11	-0.377337	6.34757e-07	0.160714	0.360707	NA	NA
cg12054869	N4BP2L1	-0.143564	0.0714869	0.063491	0.785029	NA	NA
cg27445278	TPST2	-0.117059	0.157418	0.137798	0.451372	NA	NA
cg17160382	GJA1	-0.170354	0.0275872	0.227445	0.155783	NA	NA
cg17894088	KHDRBS3	-0.162346	0.0370137	0.115707	0.549683	0.360958	0.950923
cg01540102	DOK4	-0.344986	3.21886e-06	0.243287	0.123005	NA	NA
cg15123742	CSGALNACT1	0.047723	0.626929	-0.0630497	0.78656	0.0108527	0.998828
cg11045746	FAM26F	-0.138904	0.0829256	0.0245816	0.928579	NA	NA
cg26127114	PARVA	-0.305863	2.80048e-05	0.062696	0.788829	-0.133897	0.959642
cg08708778	DPYSL3	-0.191328	0.0117137	0.227002	0.156941	-0.226075	0.950923
cg03035704	ACVRL1	-0.0790465	0.378635	0.196599	0.235499	NA	NA
cg12555844	PARVG	-0.257815	0.000447314	0.199965	0.225342	-0.0188865	0.996827
cg08495878	SERPINA4	-0.060845	0.518686	0.124852	0.506331	-0.224665	0.950923
cg08965235	LTBP3	-0.218207	0.00343042	0.164127	0.347429	0.0586328	0.983541
cg14173147	MOBKL2B	-0.333833	5.46955e-06	NA	NA	NA	NA
cg11572080	TRAF3IP2	-0.29185	6.44421e-05	0.103459	0.605811	NA	NA
cg22675447	NIPAL3	-0.0154984	0.888771	0.16137	0.358191	NA	NA
cg06353485	RGS12	-0.267474	0.00026149	0.0972772	0.631882	NA	NA
cg08355301	CD79B	-0.17263	0.0252966	0.231322	0.146596	NA	NA
cg14137939	CCDC89	-0.309485	2.21321e-05	0.136716	0.454971	NA	NA
cg15894581	FBXL22	-0.321307	1.10444e-05	0.19287	0.24674	NA	NA
cg03613618	PGCP	-0.32473	9.12884e-06	NA	NA	NA	NA
cg01202666	TWIST1	0.0410317	0.679944	-0.0227092	0.934128	NA	NA
cg04718492	VTCN1	-0.202751	0.00704695	0.242011	0.125618	NA	NA
cg20596162	DUOXA2	-0.352796	2.03896e-06	0.237899	0.133892	NA	NA
cg09325404	LOC728819	-0.118959	0.149844	NA	NA	NA	NA
cg05132999	TTC39A	0.240336	0.00114289	-0.0475972	0.847137	0.0342495	0.991483
cg12551029	SLC16A1	-0.124016	0.129546	0.12408	0.510502	-0.0518675	0.988129
cg04573653	JAZF1	-0.283331	0.000105421	0.106551	0.591957	NA	NA
cg01040850	MR1	-0.282152	0.000112906	0.204445	0.213472	NA	NA
cg03485674	ADCY7	-0.117883	0.154012	0.172065	0.315652	NA	NA
cg02285920	JAK3	-0.343802	3.33996e-06	0.185652	0.269805	NA	NA
cg22070243	CYBRD1	-0.104432	0.21799	0.0635886	0.785029	-0.0539817	0.985246
cg05845403	DZIP1	-0.27614	0.000159523	0.102807	0.608065	NA	NA
cg08139238	EEF2K	0.0415358	0.676839	0.00796375	0.979905	NA	NA
cg01059398	TNFSF10	-0.0925303	0.28601	-0.103311	0.60625	-0.123185	0.96782
cg02619001	NGFR	-0.371715	7.32625e-07	0.253839	0.10638	0.186328	0.951958
cg24733126	SCUBE2	-0.240179	0.00115046	0.228584	0.152982	0.0587738	0.983541
cg16783744	DPYS	-0.18044	0.018431	0.210294	0.197814	-0.125863	0.964072
cg15409097	GEFT	-0.288015	7.99671e-05	NA	NA	NA	NA
cg24059154	TRIM34	-0.14581	0.0665078	0.0819853	0.703386	NA	NA
cg06160973	LRP1	-0.068872	0.454714	-0.0285009	0.913064	-0.105567	0.970469
cg13471352	TMEM178	0.1247	0.127263	NA	NA	NA	NA
cg12924654	SVOPL	-0.240517	0.00113212	0.210261	0.197814	NA	NA
cg02565132	EDAR	-0.19058	0.0121008	0.195937	0.237167	NA	NA
cg15611151	HOXC6	0.0052253	0.963098	-0.0630172	0.786569	NA	NA
cg06152926	PTK7	-0.209558	0.00513568	0.123857	0.511843	0.040451	0.990033
cg22327175	SORL1	-0.090369	0.299631	0.0315373	0.902265	0.165328	0.951958
cg19129369	LRAT	-0.123397	0.131779	0.00265382	0.993654	NA	NA
cg04601090	PLEKHG5	-0.245843	0.0008522	0.236958	0.135843	NA	NA
cg11752250	ARG2	-0.0709698	0.438701	0.0129684	0.967567	-0.0370684	0.991483
cg10986946	DKK3	-0.285059	9.53455e-05	0.0996035	0.621034	NA	NA
cg21773162	ZAP70	-0.211076	0.00478729	0.198792	0.228639	NA	NA
cg09837656	PLEKHO2	-0.263582	0.000323588	0.199014	0.228112	-0.0311487	0.992688
cg10132208	ZSCAN1	-0.019635	0.856013	0.0998729	0.620334	NA	NA
cg01768001	RCAN3	-0.013963	0.900711	0.153112	0.388789	NA	NA
cg03570035	ZNF486	-0.10383	0.22117	-0.0683355	0.766779	NA	NA
cg18670770	C4orf31	-0.176469	0.0216625	NA	NA	NA	NA
cg11204562	C10orf81	0.212588	0.00447209	NA	NA	NA	NA
cg25147026	PTGS2	-0.217614	0.00353116	0.157754	0.371855	NA	NA
cg07676145	CDH23	-0.297065	4.74131e-05	0.218792	0.179865	NA	NA
cg00080125	C17orf82	0.0607824	0.519179	0.00486425	0.988544	NA	NA
cg08327367	LRP4	-0.160818	0.0391689	0.245065	0.119041	NA	NA
cg22801799	SLA	-0.197862	0.00879486	0.152756	0.390322	NA	NA
cg08257003	ME1	-0.103198	0.224329	0.00625866	0.985105	-0.337139	0.950923
cg17749443	ZFP37	-0.0581436	0.540685	0.0518871	0.828994	NA	NA
cg07914866	IRAK3	-0.197204	0.00905211	0.0648828	0.78106	NA	NA
cg13971140	LASS4	0.247674	0.000774128	NA	NA	NA	NA
cg01413809	MCOLN2	-0.0283855	0.786071	-0.070193	0.75826	NA	NA
cg02732653	SRMS	-0.105353	0.213315	0.0883	0.676821	NA	NA
cg17129554	CANT1	0.263725	0.000321767	-0.212455	0.193384	0.0534179	0.986712
cg07553626	LPAR3	0.0128228	0.908847	-0.046223	0.851287	NA	NA
cg01295339	LOC151534	-0.241201	0.00109346	NA	NA	NA	NA
cg17036641	GNL3	0.270091	0.000224613	-0.104309	0.600709	-0.000422833	0.999711
cg00765737	COL4A2	-0.165967	0.0325444	0.20124	0.222593	-0.199718	0.950923
cg02258139	BHLHA15	0.167571	0.0306625	-0.0965082	0.635897	-0.0370684	0.991483
cg21029612	LOC254559	-0.143977	0.0705211	NA	NA	NA	NA
cg14711997	KCNH2	-0.360578	1.38262e-06	0.23979	0.130361	NA	NA
cg23586595	PLAC8	-0.203113	0.00692959	0.247346	0.115904	NA	NA
cg16837973	C17orf87	-0.204011	0.00665195	NA	NA	NA	NA
cg12315713	CCDC67	-0.200442	0.00782159	-0.15185	0.394191	NA	NA
cg11550547	KCTD14	-0.0404307	0.685522	0.145901	0.418359	-0.139394	0.955186
cg10416963	PRDM5	-0.177989	0.0203903	0.133134	0.470244	NA	NA
cg13428480	VANGL2	-0.037413	0.710626	0.205338	0.210958	NA	NA
cg08957484	CCNI2	-0.303289	3.2886e-05	0.23769	0.133892	NA	NA
cg16246747	ACOXL	-0.145784	0.0665678	0.0282111	0.91419	NA	NA
cg22996440	GALNT14	-0.258736	0.000423759	0.170249	0.323311	NA	NA
cg10246448	ATP8B2	-0.0298035	0.774276	0.0735982	0.743241	NA	NA
cg14076977	PLCB2	-0.180586	0.0183219	0.154533	0.383752	NA	NA
cg00261668	HSPB7	-0.347233	2.75716e-06	0.060359	0.795537	-0.170543	0.951958
cg23152743	KLRG2	-0.00907033	0.934419	-0.0230205	0.933432	NA	NA
cg00244517	ARL9	-0.169029	0.029003	0.04956	0.839583	NA	NA
cg19706795	DFNA5	-0.238377	0.00126428	0.0870348	0.682359	-0.015081	0.998828
cg10357038	EML5	-0.092045	0.289314	0.161217	0.358736	NA	NA
cg19046725	LEPREL1	0.0400063	0.688736	NA	NA	0.129105	0.961005
cg05214748	PYCARD	-0.353963	1.91111e-06	0.297376	0.0636329	-0.0635659	0.983541
cg21176026	GUCY1A3	0.164241	0.0345296	-0.195847	0.237396	0.0611698	0.983541
cg19023847	DHDPSL	-0.282041	0.000113498	NA	NA	NA	NA
cg09500443	SCGB3A1	-0.339768	4.10247e-06	0.230229	0.149931	NA	NA
cg22780475	CBLC	0.0591578	0.532282	0.058692	0.801271	NA	NA
cg25039325	ARHGAP25	-0.172416	0.0254873	0.136727	0.454971	-0.151938	0.954317
cg11136562	ARAP3	-0.291249	6.64207e-05	0.0823934	0.701555	NA	NA
cg05225461	C5orf30	0.114971	0.16653	-0.0442435	0.858335	NA	NA
cg00594952	RIMS3	-0.313613	1.73404e-05	0.185935	0.269334	NA	NA
cg18256949	ARL4D	-0.282796	0.000108989	0.208861	0.20063	NA	NA
cg26395594	KIAA0776	0.0422105	0.671973	NA	NA	NA	NA
cg04293307	AXIN2	-0.320554	1.16035e-05	0.103037	0.607199	NA	NA
cg14327393	TMC1	-0.0637392	0.494887	0.0219424	0.936527	NA	NA
cg25122233	HOXC5	-0.0219746	0.836685	-0.0426617	0.863303	NA	NA
cg22290566	LMAN1L	-0.0899849	0.302162	0.183262	0.277724	NA	NA
cg23539753	SP100	-0.0940477	0.276801	-0.000406406	0.999333	0.206342	0.950923
cg00807366	MSMB	-0.126023	0.122384	0.251365	0.109542	0.106554	0.970469
cg10266490	ACOT11	-0.335256	5.12071e-06	0.219332	0.177584	NA	NA
cg25947408	TCF7	-0.29107	6.69477e-05	0.0969015	0.633729	NA	NA
cg23837109	PLAU	-0.325776	8.60055e-06	0.286794	0.0675722	NA	NA
cg20654468	LPXN	-0.0574526	0.546446	0.0414812	0.86646	0.266103	0.950923
cg21166775	RAPGEF3	0.0693769	0.450924	-0.0456182	0.85382	NA	NA
cg12170299	FAM83C	-0.111403	0.182957	0.224945	0.162755	NA	NA
cg22438810	LCN2	-0.199663	0.00810088	0.266571	0.0927755	-0.159408	0.954317
cg06958535	LAX1	-0.121281	0.140366	0.138312	0.449758	NA	NA
cg13591204	SHB	-0.272847	0.000192841	0.057076	0.808311	NA	NA
cg13722431	SERPINB9	-0.32429	9.29602e-06	0.171555	0.317514	0.0129669	0.998828
cg08612539	NCF4	-0.267368	0.000262655	0.175672	0.304092	-0.291332	0.950923
cg18856652	PLEKHH2	-0.29117	6.66532e-05	0.159025	0.36688	NA	NA
cg21007852	HOXA9	0.0533632	0.581587	-0.16868	0.32892	NA	NA
cg05592114	C1R	-0.254976	0.00052139	0.148088	0.407916	-0.227343	0.950923
cg25587233	CRAT	0.121714	0.138504	-0.00086989	0.998895	0.0938689	0.970469
cg05185584	KCNJ11	0.248695	0.00073123	-0.174466	0.309356	NA	NA
cg18932078	MMEL1	0.199805	0.0080468	-0.0611549	0.792794	NA	NA
cg25371169	PLEKHA2	-0.293842	5.72705e-05	0.20743	0.204703	0.038055	0.990999
cg19306063	C10orf125	-0.105092	0.214531	NA	NA	NA	NA
cg22400703	CNRIP1	-0.293412	5.8784e-05	0.119841	0.531904	-0.0290345	0.992981
cg10382221	COPZ2	-0.200178	0.00790661	0.212489	0.193384	-0.164341	0.951958
cg21301258	RCAN1	-0.0571422	0.549088	0.0113223	0.972441	NA	NA
cg08799655	SCUBE3	-0.166479	0.0319494	0.167361	0.334345	NA	NA
cg04359753	ID4	-0.166801	0.0315851	0.240351	0.128672	NA	NA
cg19279042	LTB	-0.187548	0.0137213	0.200805	0.22318	NA	NA
cg18991321	AGFG2	0.254486	0.000535393	-0.103036	0.607199	-0.0346723	0.991483
cg07944862	RARA	-0.339814	4.09914e-06	0.13628	0.457603	NA	NA
cg06697448	LMCD1	-0.357713	1.58841e-06	0.255008	0.105026	-0.0559549	0.984514
cg21859053	PPARG	-0.172971	0.0249561	0.129805	0.484171	NA	NA
cg19183743	HOXA6	-0.0949633	0.27136	-0.00626068	0.985105	NA	NA
cg16280667	CXCR5	-0.102434	0.228579	0.0932807	0.651447	NA	NA
cg23042151	UBASH3A	-0.15053	0.0565251	0.238811	0.132644	NA	NA
cg23681213	PNMA1	-0.218215	0.00343042	0.127439	0.494782	NA	NA
cg00741410	TAS1R1	-0.0647406	0.486856	0.0724184	0.748297	NA	NA
cg08625996	SND1	0.321147	1.11217e-05	-0.0864384	0.684381	0.272445	0.950923
cg07733851	NR3C1	-0.253829	0.000555466	0.164629	0.345762	NA	NA
cg14276286	CRYAB	-0.220497	0.0030706	0.137844	0.451204	-0.330233	0.950923
cg20810478	TRIM58	0.012491	0.911622	-0.0546158	0.818327	NA	NA
cg19241168	FBXL2	-0.0893659	0.306142	0.0954546	0.641118	NA	NA
cg22670329	CXCL6	-0.349827	2.36427e-06	0.256099	0.103419	NA	NA
cg23738624	EPHB6	-0.154795	0.0485084	-0.0618102	0.791597	NA	NA
cg24742614	KCNE4	-0.184379	0.0156851	0.213117	0.191501	NA	NA
cg04561731	SSBP3	-0.0945072	0.274095	-0.0161421	0.95659	0.100634	0.970469
cg13384150	NBPF1	-0.127237	0.118164	0.07234	0.748297	NA	NA
cg22979433	CKMT2	-0.312373	1.86492e-05	0.0536263	0.822214	0.0215645	0.993591
cg18375642	FMO2	-0.287158	8.43878e-05	0.325037	0.0487659	NA	NA
cg06204126	CLIC3	-0.30383	3.18431e-05	0.209093	0.200049	NA	NA
cg23550826	PDGFRA	-0.227991	0.00214471	0.0647215	0.781691	NA	NA
cg07355688	BARX2	0.230519	0.00189538	0.0385689	0.877458	NA	NA
cg01289421	B3GNT3	-0.123567	0.131176	0.323571	0.0487659	NA	NA
cg18273417	S100A4	-0.159475	0.0411549	0.114892	0.553045	-0.159126	0.954317
cg08755736	TP53INP1	0.274482	0.000175457	-0.143956	0.42709	NA	NA
cg18233746	MGST1	0.110883	0.185542	-0.190087	0.255706	0.0195913	0.99527
cg13655803	WFIKKN2	-0.343383	3.38881e-06	0.210122	0.197814	NA	NA
cg03681481	OVOL1	-0.166225	0.0322709	0.106978	0.589995	NA	NA
cg24808280	C1orf114	-0.343391	3.38881e-06	NA	NA	NA	NA
cg15171154	TGFBR2	-0.220232	0.00311449	0.151906	0.39407	NA	NA
cg11213150	ANGPTL2	-0.371601	7.32625e-07	0.0865792	0.684078	-0.143904	0.954317
cg07790615	RYR2	-0.00525102	0.9629	-0.0382554	0.87816	-0.127273	0.961139
cg01206410	NID1	-0.2156	0.00387321	0.170521	0.32279	-0.165328	0.951958
cg00862394	ZNF697	0.0577475	0.543648	-0.204145	0.214554	NA	NA
cg26937798	IL4R	-0.300994	3.73944e-05	0.234347	0.142883	NA	NA
cg14215970	STOM	-0.262491	0.00034352	0.218408	0.179949	-0.14475	0.954317
cg10261191	FEZ1	-0.337139	4.56712e-06	0.261289	0.0989967	NA	NA
cg00734629	FLNC	-0.308574	2.35345e-05	0.217365	0.181336	-0.212403	0.950923
cg22629987	QPCT	-0.0284892	0.785401	0.125112	0.506216	-0.129951	0.961005
cg15244327	TNFRSF10D	-0.20245	0.00714454	0.15496	0.382028	NA	NA
cg06173720	LRRC4	-0.168754	0.0293238	-0.0310499	0.904163	NA	NA
cg00378158	LARGE	-0.319968	1.19727e-05	0.0517988	0.82925	NA	NA
cg03548384	ATP2C2	0.0414038	0.677711	0.105517	0.596354	NA	NA
cg04964333	LPIN3	-0.00267481	0.982237	0.157756	0.371855	0.161804	0.954317
cg10734665	ATP10A	0.125788	0.12328	0.0313542	0.903169	NA	NA
cg02003184	KLK1	-0.250058	0.000683882	0.167035	0.335778	NA	NA
cg12193277	CBX7	-0.353312	1.97466e-06	0.186139	0.269073	NA	NA
cg17730428	PECR	-0.210151	0.00498985	0.0794642	0.714653	NA	NA
cg09856299	PARP10	-0.126597	0.120329	0.0398826	0.874177	0.366878	0.950923
cg03721195	GFRA3	-0.273224	0.000188488	0.160256	0.361833	NA	NA
cg20701457	ICAM2	-0.148988	0.0595963	0.230773	0.14769	NA	NA
cg12290311	DAB2	-0.0823128	0.35517	-0.173508	0.311367	0.216068	0.950923
cg03702545	SLC38A11	0.074129	0.414393	-0.129296	0.486086	NA	NA
cg09375033	DZIP1L	-0.373678	7.10199e-07	0.20041	0.223844	NA	NA
cg16231923	NPTN	-0.243929	0.000943699	0.0652118	0.779359	-0.03284	0.991483
cg07720646	PLA2G4F	0.183361	0.0163811	-0.0551684	0.815841	0.0793517	0.973503
cg02502025	BEND4	0.143312	0.0720877	-0.141895	0.436886	NA	NA
cg06402330	PCOLCE	-0.175595	0.0223934	0.145591	0.420002	-0.17012	0.951958
cg13695933	RUSC2	-0.279412	0.000131769	0.164849	0.344953	NA	NA
cg07971188	HCP5	-0.158448	0.042614	0.110102	0.574061	NA	NA
cg26340149	ANO1	-0.339231	4.19455e-06	0.217193	0.181391	NA	NA
cg10581876	SLC45A3	0.288538	7.78062e-05	0.00518506	0.987637	-0.123185	0.96782
cg17147440	TPM1	-0.343076	3.42052e-06	0.188587	0.261441	-0.0779422	0.973503
cg13496790	LRIG1	0.256576	0.000479176	-0.230002	0.150496	0.00521494	0.999104
cg15526671	TSPAN11	-0.201622	0.00742428	0.174067	0.309916	NA	NA
cg13238479	MAB21L1	-0.110628	0.186626	-0.00424283	0.989021	NA	NA
cg09307985	COX7A1	-0.28483	9.65472e-05	0.130811	0.479773	0.0198732	0.994983
cg24848339	CAND2	-0.210148	0.00498985	0.137769	0.451404	-0.0848485	0.970469
cg06961025	CYP4Z2P	0.101667	0.233031	0.193002	0.246078	NA	NA
cg20570797	PXDN	0.0871764	0.320907	-0.0589813	0.800268	-0.0267794	0.993517
cg11485152	TRNT1	0.174379	0.0235176	-0.0422249	0.864656	0.13728	0.958669
cg25457832	EFCAB1	-0.268755	0.000242659	0.290939	0.0661936	NA	NA
cg10521706	OSR1	-0.297554	4.61282e-05	0.10083	0.616092	NA	NA
cg26689077	ITGB7	-0.203179	0.00691071	0.202144	0.22005	NA	NA
cg16738453	PPAP2B	-0.253115	0.000577432	NA	NA	0.08358	0.970469
cg07980518	RNF152	-0.357101	1.58841e-06	0.255927	0.103514	NA	NA
cg10101773	JDP2	-0.346196	2.94293e-06	0.221043	0.172161	NA	NA
cg08896420	MFGE8	-0.256918	0.000470866	0.122478	0.518448	-0.243129	0.950923
cg00491021	PLAT	-0.287999	7.99937e-05	0.229736	0.150496	0.0334038	0.991483
cg23082393	LAMA4	-0.254934	0.000522166	0.151879	0.394188	-0.281325	0.950923
cg01451391	HLF	-0.286303	8.88928e-05	0.167563	0.333534	NA	NA
cg03904042	C20orf134	0.163047	0.0361081	NA	NA	NA	NA
cg01513078	AHNAK2	-0.159482	0.0411508	0.231748	0.146423	-0.215081	0.950923
cg19383075	C1orf115	0.0519152	0.59298	-0.113086	0.561583	NA	NA
cg01483656	ZNF714	-0.101279	0.235364	-0.0470637	0.848683	NA	NA
cg13540256	ZNF167	-0.117089	0.157279	NA	NA	NA	NA
cg24796554	FLI1	-0.0204048	0.84974	0.198586	0.229044	NA	NA
cg02722808	SH3PXD2A	-0.32871	7.2193e-06	0.122698	0.517547	NA	NA
cg06490943	LOC389493	0.137981	0.0853208	NA	NA	NA	NA
cg13848905	TDRD5	-0.0409802	0.680343	-0.0874019	0.680769	NA	NA
cg21011139	CYB5R2	-0.279835	0.000128148	0.168274	0.330076	0.075969	0.97442
cg17399545	KITLG	-0.334418	5.34229e-06	0.0384328	0.877507	NA	NA
cg19914554	CD7	-0.18697	0.0140395	0.195904	0.237167	NA	NA
cg13099330	RBP1	-0.32162	1.08494e-05	0.121001	0.526795	-0.078506	0.973503
cg01184784	ID2	-0.0299484	0.773057	0.0604651	0.795424	NA	NA
cg22915945	ADAM28	-0.268905	0.000240368	0.064692	0.781791	NA	NA
cg06478457	PRR15	-0.198546	0.00851809	0.0765642	0.727713	NA	NA
cg09022993	SPATA18	-0.0775145	0.389565	0.160337	0.361795	NA	NA
cg22562494	ETV4	-0.344812	3.21886e-06	0.278604	0.0774658	NA	NA
cg06137878	ZNF18	0.184634	0.0155056	-0.0596032	0.798117	NA	NA
cg07248223	CCR7	-0.0996236	0.244594	0.211126	0.196088	NA	NA
cg03097389	TSC22D1	-0.19853	0.00852077	0.0864154	0.684244	-0.0569415	0.983541
cg13080137	PRIM2	-0.0947301	0.272719	0.0441727	0.858344	0.179845	0.951958
cg23555120	NUAK1	-0.392333	4.53828e-07	0.204865	0.212451	NA	NA
cg03332271	MST1R	-0.263606	0.00032323	0.285606	0.0698064	NA	NA
cg19864490	FAM78B	-0.0669036	0.47045	0.163287	0.350601	NA	NA
cg07613945	PCDHGB6	-0.120407	0.143888	-0.0673547	0.771456	NA	NA
cg02099390	OSBPL10	-0.311578	1.95353e-05	0.225369	0.161951	-0.171247	0.951958
cg20708856	ATP11A	-0.0296903	0.775234	-0.000860758	0.998895	0.235659	0.950923
cg04569152	FLJ10357	-0.331707	6.11248e-06	NA	NA	NA	NA
cg19687075	NOTCH1	-0.340672	3.91584e-06	0.171616	0.317176	NA	NA
cg14923157	CPAMD8	-0.220183	0.00312131	0.182762	0.279203	NA	NA
cg20440093	MUC4	-0.33378	5.47824e-06	0.229353	0.151358	NA	NA
cg04223863	GLI2	-0.283133	0.000106756	0.0324196	0.899014	NA	NA
cg23642061	ELOVL2	-0.0422268	0.671852	-0.118888	0.536126	NA	NA
cg19598514	ANO9	-0.0690348	0.45337	0.201309	0.222593	NA	NA
cg02716646	POMC	-0.269407	0.000233344	0.108837	0.579946	NA	NA
cg24842733	SNAP91	0.0373393	0.711169	0.00403441	0.989021	NA	NA
cg02317251	WDR1	-0.372826	7.13206e-07	0.190542	0.25378	-0.21649	0.950923
cg24168413	FXYD1	-0.226684	0.00228887	0.0948595	0.644429	NA	NA
cg22881247	LRRK1	-0.204127	0.00662154	0.0386067	0.877401	NA	NA
cg03564557	TMEM184A	0.296376	4.92675e-05	-0.103688	0.604555	-0.206061	0.950923
cg04768958	LCLAT1	0.136698	0.0888488	-0.196558	0.235499	-0.122058	0.96782
cg24141863	WDR17	-0.0388687	0.698086	-0.0394942	0.875494	NA	NA
cg16085568	PAH	-0.27166	0.000206166	0.0322166	0.899989	NA	NA
cg03819243	PLCD1	-0.216117	0.00378181	0.113392	0.560064	-0.131501	0.960514
cg01407244	TNFRSF10C	-0.231376	0.00181074	0.144178	0.426255	NA	NA
cg01686933	PVRL1	-0.21516	0.00395337	0.174593	0.308569	NA	NA
cg05106502	SKAP1	-0.173126	0.0248022	0.0725717	0.748018	NA	NA
cg07436701	MMRN2	-0.212916	0.00439775	0.136297	0.457603	-0.0642706	0.983245
cg21386647	SRGAP3	-0.369058	8.19828e-07	0.174026	0.309916	0.0476392	0.990033
cg04633683	MVP	-0.311172	1.9945e-05	0.199052	0.228112	-0.0273432	0.993517
cg16173067	SDCBP2	-0.168289	0.0298598	0.223266	0.166992	NA	NA
cg05596756	LOC100233209	-0.227815	0.00216057	NA	NA	NA	NA
cg18675146	ENTPD3	-0.102584	0.227674	0.18147	0.283903	NA	NA
cg02736280	WDR81	-0.281835	0.000114912	0.176472	0.301483	0.135588	0.959642
cg02286715	PPP2R2C	0.0676889	0.464194	0.0633024	0.785534	NA	NA
cg22228337	RORC	0.15334	0.0510849	-0.0425176	0.863716	NA	NA
cg08145177	ABHD8	-0.221864	0.00288296	0.160141	0.362323	NA	NA
cg14394939	BTG3	-0.121363	0.140022	0.145985	0.417706	NA	NA
cg11847933	CABC1	0.02479	0.814591	NA	NA	NA	NA
cg23352695	EVI2A	-0.210183	0.00498458	0.0801858	0.71181	NA	NA
cg24581650	ERGIC1	0.297717	4.57607e-05	-0.174189	0.309916	-0.112896	0.969695
cg24841244	CD3D	-0.193426	0.0106804	0.209679	0.198364	NA	NA
cg14364903	COL7A1	-0.26503	0.000298636	0.234219	0.142883	0.0483439	0.990033
cg15545247	GPR109B	-0.244132	0.000933062	NA	NA	NA	NA
cg04055835	PHLDA3	-0.212149	0.00456044	0.191887	0.249347	NA	NA
cg16597102	EMILIN1	-0.288307	7.87958e-05	0.161201	0.358736	-0.220296	0.950923
cg06969287	TTC28	-0.371035	7.32625e-07	0.133133	0.470244	-0.195208	0.950923
cg13531460	GPR55	-0.253333	0.000571154	0.175254	0.305409	NA	NA
cg06184926	GGA2	-0.20109	0.00760399	0.102122	0.612366	-0.0577872	0.983541
cg06898279	DHRS7	0.0852363	0.334586	-0.0452592	0.855162	0.0336857	0.991483
cg19466563	SPARCL1	-0.372741	7.13206e-07	0.0922924	0.657961	-0.215363	0.950923
cg07657463	NSUN7	0.157752	0.0436623	-0.114942	0.553045	NA	NA
cg08059845	FCGRT	-0.205998	0.0060528	0.16975	0.325915	0.0514447	0.988129
cg23196549	CCDC109B	-0.319089	1.25876e-05	0.139692	0.444776	NA	NA
cg14198860	EEF2	0.123967	0.129706	-0.0834884	0.698542	0.247216	0.950923
cg18877506	PDPN	-0.166386	0.0320652	0.272691	0.0875127	NA	NA
cg24723331	ST8SIA1	-0.336366	4.76481e-06	0.149594	0.40231	NA	NA
cg23572944	SLC15A3	-0.299841	4.00483e-05	0.101812	0.612631	NA	NA
cg04268950	ADAMTS8	-0.298849	4.27138e-05	0.204627	0.213092	NA	NA
cg14545418	TLE1	-0.0659948	0.477104	-0.04009	0.873144	-0.183228	0.951958
cg14361895	SPATS2L	-0.00997565	0.928197	0.074112	0.740917	0.280902	0.950923
cg00238543	PMEPA1	0.22531	0.00245194	-0.162372	0.352001	NA	NA
cg09920557	ACE	-0.332874	5.70087e-06	0.128704	0.489669	-0.188584	0.951958
cg10959711	S100A6	-0.304308	3.0775e-05	0.185243	0.270974	-0.332206	0.950923
cg09753749	C1orf21	0.0227839	0.830428	-0.137847	0.451204	NA	NA
cg03145930	RHOU	0.0799861	0.37151	-0.143785	0.428203	NA	NA
cg02738255	PYGB	0.0204057	0.84974	0.0965234	0.635883	-0.0976744	0.970469
cg08402433	CARD11	-0.156425	0.0458277	0.171993	0.315652	NA	NA
cg09236382	DCHS1	-0.323091	9.96141e-06	0.120966	0.526824	-0.0465116	0.990033
cg10821050	SHH	-0.183734	0.016129	0.0134411	0.965763	NA	NA
cg06520846	ZMYND12	0.000882171	0.993476	-0.0400569	0.873875	NA	NA
cg13870494	MAMDC2	-0.251914	0.000618023	0.0920873	0.658903	-0.197886	0.950923
cg16763574	ARHGEF7	0.0746365	0.41077	0.0105597	0.974434	-0.0830162	0.970469
cg22874988	PHLDB2	0.0163695	0.881788	0.0295213	0.909654	0.151656	0.954317
cg04717534	CAMK2G	-0.188119	0.0134145	0.145042	0.422597	NA	NA
cg04212092	AHDC1	-0.352357	2.07129e-06	0.174134	0.309916	NA	NA
cg19748485	PCDHGA5	-0.108103	0.199188	-0.00470344	0.988954	NA	NA
cg01425731	ARL11	-0.296575	4.87204e-05	0.156388	0.375488	NA	NA
cg25928474	ABCC3	-0.239655	0.00117947	0.279865	0.0764691	NA	NA
cg01443318	HSD11B2	-0.109123	0.194052	0.0848693	0.692645	0.19098	0.951958
cg00997655	ALDH7A1	0.0386449	0.699899	-0.101096	0.614985	-0.0245243	0.993517
cg07687398	PRKCD	0.164052	0.0347663	-0.0176149	0.950229	-0.050599	0.989167
cg01786048	ESPNL	-0.332262	5.93241e-06	0.106415	0.592735	NA	NA
cg04319732	IFT57	0.030053	0.772084	0.0347041	0.891371	NA	NA
cg02713162	SPRY4	-0.320647	1.15306e-05	0.204788	0.212451	NA	NA
cg25499397	GPR62	-0.0868172	0.323655	0.122815	0.517303	NA	NA
cg12867448	ODF2	0.00950413	0.931223	-0.00702533	0.982975	0.0255109	0.993517
cg09009070	AUTS2	-0.0970483	0.259172	0.176266	0.301906	NA	NA
cg18461436	TM4SF1	0.0284987	0.785382	-0.0745112	0.738779	NA	NA
cg08908264	ANXA3	0.113227	0.174537	-0.0924045	0.657251	0.192248	0.950923
cg13092108	RPS6KA1	0.342867	3.46051e-06	0.0103405	0.975228	0.379563	0.950923
cg04214573	ACSL5	-0.117036	0.157493	-0.0975399	0.631044	0.122622	0.96782
cg03665761	IRX5	-0.0344124	0.736701	0.159621	0.364666	NA	NA
cg25316339	ANKRD34B	-0.041883	0.674578	0.0093055	0.977737	NA	NA
cg24427376	NEXN	-0.277926	0.000144267	0.109841	0.575157	-0.241579	0.950923
cg24674703	CD5	-0.231446	0.00180642	0.0578066	0.804723	-0.140803	0.954317
cg20479774	DLX6AS	-0.036157	0.721392	NA	NA	NA	NA
cg19744498	FZD5	0.23851	0.00125724	-0.12065	0.528471	NA	NA
cg23415995	HSPA4L	-0.187426	0.0137853	0.221117	0.172119	0.132206	0.960179
cg22827806	CCDC65	-0.0322254	0.754334	0.0842291	0.695548	NA	NA
cg03830585	ITPR1	-0.0325392	0.751825	-0.0554056	0.814938	-0.313883	0.950923
cg05579030	PCDHB5	-0.072909	0.423766	0.0548359	0.816942	NA	NA
cg14530275	BNC2	-0.342334	3.58958e-06	0.205013	0.212451	NA	NA
cg24545967	SH2D3C	-0.204547	0.00649753	0.279653	0.0764691	NA	NA
cg26392102	HLA-C	-0.239699	0.00117712	0.009966	0.976439	0.0945736	0.970469
cg06479032	SNPH	0.0196838	0.855762	0.126693	0.497647	NA	NA
cg10539808	KCTD1	-0.0366757	0.717277	-0.0520223	0.827996	-0.0527132	0.987025
cg14281591	KLF5	-0.0992919	0.246335	0.183691	0.276042	NA	NA
cg07963345	APOBEC3F	-0.170192	0.0277469	0.15675	0.374587	NA	NA
cg18556834	REC8	-0.359681	1.42613e-06	-0.0395524	0.875308	NA	NA
cg00326131	RTKN	0.10972	0.191264	0.132034	0.474062	NA	NA
cg09837977	LRRN3	-0.276542	0.000156141	0.0156266	0.958544	NA	NA
cg02451831	KIAA0087	-0.035911	0.723945	-0.0891922	0.672542	NA	NA
cg08438690	PPM1M	-0.344352	3.25206e-06	0.205737	0.209588	NA	NA
cg23483840	HLA-J	-0.315219	1.58527e-05	0.14435	0.425952	NA	NA
cg10638827	MT1M	-0.242163	0.00104046	0.186344	0.268118	0.0259338	0.993517
cg02061173	LHFPL2	-0.201226	0.00756149	0.0433103	0.861392	NA	NA
cg24730915	C19orf45	0.0307105	0.766621	-0.00189815	0.995931	NA	NA
cg06496222	CPNE2	-0.0397689	0.690532	-0.000136991	0.999486	-0.109514	0.969695
cg15107670	WT1	0.0262225	0.804467	-0.0474772	0.847786	NA	NA
cg14586373	KCTD17	-0.380788	5.78444e-07	0.206986	0.205775	NA	NA
cg00019678	C12orf34	0.123352	0.131949	NA	NA	NA	NA
cg04898797	MAP4K2	-0.0724529	0.427043	0.103391	0.606095	NA	NA
cg02980023	STAB1	-0.25673	0.000476296	0.207483	0.204551	-0.245666	0.950923
cg23172664	NT5E	-0.314858	1.6151e-05	0.0582133	0.803515	0.00944327	0.998828
cg05295023	SSH3	0.0442552	0.655607	0.109294	0.578524	-0.180691	0.951958
cg22104744	RASA3	-0.223241	0.00270484	0.220803	0.172499	0.24186	0.950923
cg13727849	TTYH2	-0.340504	3.94203e-06	0.194057	0.24298	NA	NA
cg00160583	COL16A1	-0.365684	9.8215e-07	0.171213	0.319309	-0.0272023	0.993517
cg18771300	RHOJ	-0.189707	0.0125726	0.0846298	0.693706	NA	NA
cg11606461	MCC	-0.256719	0.000476296	0.205711	0.209588	NA	NA
cg09688127	NUDT4	0.00600717	0.956654	-0.02972	0.909514	0.0989429	0.970469
cg11435506	PON3	-0.249611	0.000700781	0.214063	0.189862	NA	NA
cg22719871	RIN1	-0.262814	0.00033719	0.223518	0.166888	NA	NA
cg00350296	CD248	-0.318331	1.3167e-05	0.122608	0.51777	NA	NA
cg19767800	FLJ42709	-0.249581	0.000701504	NA	NA	NA	NA
cg14823763	IRX4	-0.0584977	0.53794	-0.0598588	0.796928	NA	NA
cg19755435	GPR65	-0.190867	0.0119483	0.0598088	0.797219	NA	NA
cg20967819	GALNTL4	-0.0304105	0.769061	NA	NA	NA	NA
cg08472276	GPER	-0.289758	7.29282e-05	NA	NA	NA	NA
cg10836392	SULT4A1	0.0456757	0.643774	-0.0215494	0.937993	NA	NA
cg03766872	CORO1B	0.156508	0.0456938	-0.105489	0.596456	0.0350259	0.991483
cg16719560	VAMP5	-0.348736	2.51996e-06	0.141569	0.437853	0.131783	0.960514
cg17153382	NSMAF	0.223083	0.00272743	-0.160637	0.360736	0.0868217	0.970469
cg25977026	KDM1A	0.0175543	0.87205	-0.0333412	0.895518	0.0618746	0.983541
cg00891541	SMPD3	0.0950782	0.270702	-0.0763193	0.728777	-0.170965	0.951958
cg00142933	LIMS2	-0.275963	0.000161279	0.19559	0.23762	-0.257646	0.950923
cg26173997	CDKL2	-0.175395	0.0225871	-0.090658	0.665239	NA	NA
cg07893801	PLCG1	0.0030143	0.979412	0.0566614	0.809921	0.0115574	0.998828
cg18611813	PART1	0.128182	0.114996	-0.123641	0.51202	NA	NA
cg05384450	CBX4	0.211648	0.00466928	-0.0622831	0.789799	NA	NA
cg25496930	CMTM8	0.025637	0.808067	0.134507	0.464447	NA	NA
cg19966212	CD74	-0.307708	2.48925e-05	0.229255	0.152478	0.0796335	0.973503
cg26825650	GOLT1A	0.0972266	0.258204	0.0281745	0.914264	NA	NA
cg09563216	C1orf51	-0.0819219	0.357987	NA	NA	NA	NA
cg16907566	COL14A1	-0.231029	0.00184412	0.0686804	0.765335	-0.329951	0.950923
cg19954602	FILIP1	-0.207717	0.0056023	0.153845	0.386251	NA	NA
cg21239798	FLJ11235	-0.237481	0.00131869	NA	NA	NA	NA
cg13666340	C9orf68	-0.0267412	0.800337	NA	NA	NA	NA
cg24312792	FAM46B	-0.321517	1.09072e-05	0.256261	0.103419	NA	NA
cg27425327	DRAM1	-0.260024	0.000394988	0.160927	0.360405	NA	NA
cg23315423	SNCG	-0.302598	3.43379e-05	0.246059	0.117716	-0.171247	0.951958
cg12162530	KL	-0.206045	0.00604242	-0.00017809	0.999486	-0.0670895	0.980104
cg07839457	NLRC5	-0.34164	3.7432e-06	0.0340723	0.893421	NA	NA
cg24116965	ARHGAP10	-0.293132	5.96296e-05	0.132316	0.473116	0.0768147	0.974185
cg08354053	RHBDL3	-0.28069	0.0001223	0.290247	0.0661936	NA	NA
cg05256269	HOXD13	-0.269097	0.000237887	0.179838	0.288788	NA	NA
cg00007420	C6orf168	-0.0281	0.788536	NA	NA	NA	NA
cg05236720	CDC42EP3	-0.319021	1.26132e-05	0.174066	0.309916	-0.0542636	0.985246
cg10392172	BATF2	-0.27818	0.000141684	0.110552	0.572074	NA	NA
cg01597553	C18orf1	-0.194793	0.0100709	NA	NA	NA	NA
cg17668731	CCNJL	-0.188895	0.0129906	0.256935	0.103419	NA	NA
cg23982858	USP44	-0.308782	2.31622e-05	0.236889	0.135891	NA	NA
cg25535257	GPR172B	-0.147339	0.0630535	NA	NA	NA	NA
cg14335429	SLC20A2	-0.300932	3.75157e-05	0.100389	0.618562	NA	NA
cg27051686	MLPH	0.223065	0.00272926	-0.128508	0.48971	0.0503171	0.989463
cg13969788	TPM2	-0.268606	0.000244802	0.244297	0.120922	0.0307259	0.992808
cg25247520	PVT1	0.305156	2.92765e-05	-0.0544924	0.818798	NA	NA
cg25821223	PERP	-0.0717465	0.432723	0.0847358	0.693362	-0.195067	0.950923
cg04707787	PTEN	0.00260708	0.982301	-0.0579537	0.804358	0.0211416	0.993591
cg27005091	TBPL1	0.12884	0.112719	-0.0943992	0.645936	0.143481	0.954317
cg04513422	C13orf29	-0.297701	4.57607e-05	NA	NA	NA	NA
cg10965178	TIE1	0.0519195	0.59298	0.184387	0.273286	NA	NA
cg02369725	PDE11A	-0.00312232	0.978765	0.00776079	0.980275	0.0339676	0.991483
cg18769074	TF	-0.277754	0.000145698	0.193077	0.246075	-0.379422	0.950923
cg13515269	BHLHE41	-0.167459	0.0307798	0.111354	0.56921	NA	NA
cg17783244	PATZ1	-0.0922791	0.287695	-0.0634776	0.785029	NA	NA
cg19438887	MESP1	0.166567	0.0318698	-0.00936099	0.977452	NA	NA
cg13875003	NCRNA00092	-0.344111	3.29859e-06	NA	NA	NA	NA
cg08715187	RGL4	-0.257143	0.000465389	0.165625	0.341613	NA	NA
cg15549973	C1orf204	-0.189382	0.0127306	0.195721	0.237396	NA	NA
cg24828422	FILIP1L	-0.224967	0.00249191	0.0920011	0.659328	-0.161099	0.954317
cg19374089	CSDC2	-0.23775	0.00130289	0.0326551	0.898294	NA	NA
cg08317263	CCDC69	-0.298374	4.38967e-05	0.287226	0.0675722	NA	NA
cg02071670	HAPLN3	-0.365569	9.8215e-07	0.265021	0.0944679	NA	NA
cg03487387	SMOX	0.14727	0.0631854	-0.0438075	0.860395	NA	NA
cg08207707	ESAM	-0.220499	0.0030706	0.223643	0.166385	0.142213	0.954317
cg04911139	KSR1	-0.179734	0.0189381	0.252104	0.108222	NA	NA
cg18588323	TNFAIP8L3	-0.280726	0.000122062	0.0784416	0.719853	NA	NA
cg15162922	SHROOM1	0.0855432	0.332592	0.12878	0.489139	-0.0436927	0.990033
cg04020713	TENC1	-0.263621	0.000323086	NA	NA	NA	NA
cg17988310	GRAP2	-0.30063	3.81267e-05	0.147709	0.409629	-0.0814658	0.972507
cg04361126	SLC40A1	-0.277382	0.00014873	0.128232	0.491008	NA	NA
cg06599914	QSER1	-0.247503	0.000780359	-0.09831	0.627774	NA	NA
cg20203395	C5orf35	-0.0139536	0.900711	NA	NA	NA	NA
cg15819128	LRRFIP1	0.0558554	0.560368	-0.0956261	0.63988	0.242142	0.950923
cg25256723	F5	0.0572245	0.548395	-0.0165347	0.955021	0.143058	0.954317
cg08433011	RUNX1	-0.222462	0.00280208	0.0886743	0.675684	NA	NA
cg15164103	MEST	0.0748508	0.40908	-0.0332159	0.896131	-0.0614517	0.983541
cg12461141	TRIM22	-0.236564	0.00138736	0.159728	0.364647	0.0497533	0.98976
cg11039314	AGR3	0.215699	0.0038538	-0.0613863	0.79232	0.0235377	0.993517
cg02699218	ANKRD43	-0.276	0.000160945	NA	NA	NA	NA
cg03103158	INTS9	0.0441377	0.656648	-0.055462	0.81488	-0.122481	0.96782
cg24421410	HLA-DMA	-0.196516	0.00933649	0.13012	0.483003	-0.0761099	0.974185
cg07146435	LOXL4	-0.110748	0.1861	0.056677	0.80985	0.274419	0.950923
cg14920289	SLC22A17	-0.228235	0.00211956	0.123176	0.51481	NA	NA
cg11198895	SYT7	0.213746	0.00423206	0.0386106	0.877401	0.0508809	0.988896
cg08972954	ITK	-0.23128	0.00181866	0.139724	0.444776	NA	NA
cg00083937	MAPK8IP2	-0.140386	0.0791031	0.0329556	0.89695	NA	NA
cg13026795	RFTN1	-0.287127	8.45162e-05	0.0653457	0.778445	-0.246794	0.950923
cg01765174	TRIM14	-0.0208455	0.846171	-0.0510295	0.832847	0.177449	0.951958
cg23628721	FRK	-0.00877285	0.936144	-0.10222	0.611604	0.00902044	0.998828
cg11566172	DUSP23	0.0233394	0.825647	0.0581595	0.803515	-0.143904	0.954317
cg13883479	KANK1	-0.332116	5.95106e-06	0.237994	0.133892	0.0603242	0.983541
cg27653134	A2ML1	0.0723535	0.427887	0.248336	0.113675	NA	NA
cg25143771	AS3MT	-0.152448	0.0527822	0.171193	0.319309	0.108245	0.970469
cg15989091	LOXL3	-0.351601	2.1726e-06	0.132418	0.47274	NA	NA
cg25518132	LOC100132215	0.0458558	0.642335	NA	NA	NA	NA
cg24121733	LRRC8E	0.0862196	0.327864	-0.0461358	0.851683	-0.096265	0.970469
cg04613133	CASP2	-0.0744127	0.412237	0.033077	0.896698	NA	NA
cg15981195	VLDLR	0.0755084	0.404302	-0.106522	0.592043	NA	NA
cg03333330	TFPI2	-0.107499	0.2023	0.0798812	0.713124	-0.0116984	0.998828
cg15823495	GPR81	-0.00557251	0.960385	NA	NA	NA	NA
cg26192612	C6orf155	0.156827	0.0451467	NA	NA	NA	NA
cg06694446	UTS2D	-0.100265	0.240898	NA	NA	NA	NA
cg07663278	SMAGP	-0.166458	0.0319738	0.0173124	0.951407	NA	NA
cg19451673	COL2A1	-0.1344	0.0953577	-0.000956749	0.998895	-0.199295	0.950923
cg12728578	ZNF204P	0.065447	0.481301	0.102534	0.609479	NA	NA
cg25837277	PNMAL2	-0.227836	0.00215856	0.157581	0.371855	NA	NA
cg26174583	FOXF2	-0.0671745	0.468052	-0.0274622	0.917706	NA	NA
cg09258804	TBX4	-0.142648	0.073683	0.0602452	0.795696	NA	NA
cg08811314	CMIP	-0.06889	0.454607	0.116655	0.546413	NA	NA
cg01443071	CNP	0.0658654	0.478172	-0.0227542	0.934014	0.265116	0.950923
cg14681629	LOC153684	-0.0290739	0.780682	NA	NA	NA	NA
cg22036003	MAP2	0.0656648	0.479686	-0.149162	0.403708	-0.122481	0.96782
cg09118749	RAP1GAP	0.299858	4.00394e-05	-0.121563	0.522969	0.00873855	0.999104
cg18210365	RBPMS2	-0.295398	5.21232e-05	0.110872	0.570906	NA	NA
cg18875357	PLD4	-0.105608	0.211843	0.119282	0.534177	NA	NA
cg26578682	IRX2	0.00225044	0.984461	-0.0197023	0.942933	NA	NA
cg02449461	ARRB1	0.0334128	0.745133	-0.00231516	0.994735	-0.164764	0.951958
cg00806259	ESRP2	0.271446	0.000208839	-0.273391	0.0869811	0.31487	0.950923
cg20272648	GPR124	-0.234657	0.00153026	NA	NA	0.00577872	0.999104
cg20552282	PAX1	0.0808263	0.365676	-0.00154536	0.99773	NA	NA
cg14338345	DMRTA1	0.171906	0.0259622	-0.118428	0.537599	NA	NA
cg24323726	CD96	-0.303211	3.30538e-05	0.14152	0.43801	NA	NA
cg00308159	MN1	-0.273308	0.000187465	0.234847	0.141952	NA	NA
cg27615582	PRR4	0.128139	0.115126	-0.100898	0.615842	NA	NA
cg09867953	ERN2	-0.315432	1.5788e-05	0.320414	0.0487659	NA	NA
cg25568490	LOC728264	-0.211268	0.00474721	NA	NA	NA	NA
cg07156249	PSMB9	-0.297496	4.62945e-05	0.0866309	0.684078	0.109937	0.969695
cg05841929	FAM81A	-0.104485	0.217828	-0.0911327	0.662599	NA	NA
cg02506867	NFATC3	-0.0310406	0.763884	-0.0104753	0.974821	NA	NA
cg02900766	ALDH1A2	-0.251388	0.000636043	0.148945	0.404214	-0.142777	0.954317
cg20803293	GSTM5	-0.160036	0.0403622	0.137235	0.452851	-0.055814	0.984533
cg09482093	RNF112	-0.216147	0.00377896	0.185805	0.269471	NA	NA
cg02119938	ACSBG1	-0.298765	4.29557e-05	0.111603	0.568608	NA	NA
cg15893356	KIAA1549	0.22708	0.0022455	-0.0877086	0.679467	NA	NA
cg08196512	BAIAP2L2	-0.0497891	0.610098	-0.00142975	0.998129	NA	NA
cg01574571	IL12RB1	-0.17012	0.0278276	0.185097	0.271442	NA	NA
cg07984286	IRX3	-0.108962	0.194809	0.107573	0.58744	NA	NA
cg20634227	ADM2	0.0265269	0.801812	-0.143213	0.430899	NA	NA
cg21581821	FAM5C	0.090243	0.300468	NA	NA	NA	NA
cg27455017	RARRES2	-0.274898	0.000171154	0.177879	0.295228	-0.181818	0.951958
cg21307484	IL2RB	-0.225009	0.00248757	0.146947	0.413376	NA	NA
cg12537162	ITGB3	-0.391023	4.53828e-07	0.242915	0.123154	-0.123326	0.96782
cg17243643	RDH5	-0.262656	0.000340173	0.131043	0.478873	NA	NA
cg17512779	CNOT7	0.01016	0.927305	-0.0295809	0.909654	0.190134	0.951958
cg05076755	LRRC32	-0.275231	0.000168292	0.125269	0.50553	0.055814	0.984533
cg27514333	SMAD6	-0.191259	0.0117526	0.131757	0.475546	NA	NA
cg20491914	KCNK3	-0.17171	0.0261497	0.172952	0.312854	NA	NA
cg01862688	PCDHB3	-0.109445	0.192497	0.00429021	0.989021	NA	NA
cg08802944	MAP3K12	-0.344883	3.21886e-06	0.12266	0.517547	NA	NA
cg07700837	LRRC33	-0.135789	0.0913582	NA	NA	NA	NA
cg03954858	FAM83F	-0.0493193	0.61405	0.047867	0.846361	-0.297674	0.950923
cg04729913	FLJ45983	-0.222482	0.00279979	NA	NA	NA	NA
cg27338089	MAZ	0.284749	9.70333e-05	-0.0495606	0.839207	NA	NA
cg02527527	MICALL1	-0.343083	3.42052e-06	0.172439	0.315652	-0.00902044	0.998828
cg16474696	MRI1	0.0429521	0.665618	0.0284301	0.91359	-0.0637068	0.983541
cg12783776	SERPING1	-0.355086	1.79002e-06	0.108859	0.579946	-0.218323	0.950923
cg26799474	CASP8	0.0620452	0.508536	-0.0882165	0.677232	0.176744	0.951958
cg08060501	GLIS2	-0.190431	0.0121843	0.110957	0.570554	NA	NA
cg14875131	SFRS12IP1	-0.0368557	0.715539	NA	NA	NA	NA
cg12959048	RELT	-0.0867117	0.324438	0.173164	0.312607	NA	NA
cg21088460	GDF15	0.0751372	0.406913	-0.0177927	0.949928	-0.210007	0.950923
cg02215430	PGC	-0.00349182	0.976057	0.0327817	0.897472	0.0724454	0.978512
cg05607401	GMFG	-0.232442	0.00171804	0.181047	0.285244	-0.188302	0.951958
cg22719241	CLIP3	-0.272229	0.000199466	0.1595	0.364862	NA	NA
cg10399269	CACNA1H	0.0651092	0.48397	0.144651	0.424487	NA	NA
cg13550729	NBL1	-0.268586	0.00024501	0.1307	0.480328	-0.189288	0.951958
cg25289198	SYT13	0.0723329	0.428019	0.0502244	0.836484	NA	NA
cg01425293	TRIM46	0.175337	0.0226397	0.15367	0.387193	NA	NA
cg03140135	EMP1	-0.119509	0.147607	0.0176649	0.950154	NA	NA
cg12805374	FMNL1	-0.23753	0.00131571	0.111764	0.567367	0.015081	0.998828
cg23772205	EN2	0.0774485	0.390078	-0.0424744	0.863781	NA	NA
cg19889666	TP53AIP1	-0.202912	0.00699554	0.162269	0.352048	NA	NA
cg11960677	MTMR9L	-0.164468	0.0342561	NA	NA	NA	NA
cg04071104	CHDH	0.114969	0.16653	-0.122692	0.517547	0.233122	0.950923
cg16371477	NFATC4	-0.25399	0.00055057	0.154299	0.384662	NA	NA
cg13159388	RHPN1	0.146711	0.0644544	0.106151	0.593551	NA	NA
cg14030904	ZC3H12D	-0.222695	0.00277344	0.138761	0.448468	NA	NA
cg23837867	FEV	0.0521364	0.59133	-0.186734	0.266593	NA	NA
cg03320947	TMED5	-0.0500977	0.6075	-0.138415	0.449603	0.147287	0.954317
cg25296103	ZEB2	-0.272681	0.000194253	0.138349	0.449714	NA	NA
cg02596233	SMARCD3	-0.276628	0.000155406	0.220797	0.172499	NA	NA
cg26436583	PSTPIP2	-0.215473	0.00389799	0.181916	0.282739	NA	NA
cg19563932	AIF1	-0.171405	0.0264717	0.121118	0.525965	-0.0854123	0.970469
cg08317883	CUX2	0.139535	0.0812146	-0.122191	0.519528	NA	NA
cg23121394	C6orf123	-0.334532	5.30822e-06	NA	NA	NA	NA
cg25508319	KCNJ5	-0.263377	0.000327532	0.158298	0.369182	NA	NA
cg07269138	P2RY14	-0.271432	0.00020891	-0.0902008	0.667737	NA	NA
cg14975009	DIO2	-0.129367	0.110838	0.0784181	0.719853	NA	NA
cg13265003	SLC37A1	0.0994616	0.245359	0.0324302	0.899014	NA	NA
cg09897970	C16orf54	-0.22045	0.00307791	0.0702582	0.758128	NA	NA
cg07469637	CDK6	-0.108092	0.199233	-0.138509	0.449603	-0.0827343	0.970469
cg03844894	ACTC1	-0.281318	0.000118636	0.188549	0.261133	-0.176744	0.951958
cg06359394	FAM171B	-0.24968	0.000698567	0.0434565	0.861087	NA	NA
cg19764436	GNAZ	-0.355929	1.69361e-06	0.213948	0.190162	-0.0848485	0.970469
cg25739366	APLNR	-0.0039762	0.972077	-0.05401	0.820986	NA	NA
cg14614490	PHF19	-0.272448	0.000197046	0.200864	0.22318	NA	NA
cg02463440	PIWIL2	-0.154313	0.0493385	0.188165	0.262439	NA	NA
cg04574034	PRAC	0.144236	0.0699847	NA	NA	NA	NA
cg02774334	SEMA4A	0.187909	0.013537	-0.0340971	0.893379	-0.103594	0.970469
cg06397161	SYNGR1	-0.337137	4.56712e-06	0.181691	0.283027	NA	NA
cg09737197	CPT1A	-0.161829	0.0376697	0.1397	0.444776	0.0649753	0.983245
cg01988129	ADHFE1	0.0567547	0.552615	-0.00854822	0.979035	0.0924595	0.970469
cg25620220	LRRN4CL	-0.281566	0.000116988	0.0365593	0.885887	NA	NA
cg18838431	KCNE3	-0.259044	0.000417124	0.0699144	0.759027	NA	NA
cg01484915	RASSF4	-0.262233	0.000348379	0.0795439	0.714431	NA	NA
cg11540204	CYP2J2	0.12779	0.11621	-0.134922	0.462018	NA	NA
cg00359395	HSPG2	-0.266183	0.000279786	0.115382	0.551444	-0.15828	0.954317
cg23044178	MICAL2	-0.0593352	0.531166	-0.00767373	0.980384	-0.174207	0.951958
cg11819637	THPO	0.243332	0.000973119	-0.0970797	0.632763	NA	NA
cg03180426	C9orf140	0.232374	0.00172467	NA	NA	NA	NA
cg12163424	EPPK1	-0.115692	0.163511	0.105891	0.595378	-0.188724	0.951958
cg06939941	PPYR1	-0.168112	0.0300431	NA	NA	NA	NA
cg11694519	HSPB2	-0.311272	1.99157e-05	0.0603866	0.795537	-0.134461	0.959642
cg15930240	SLC27A3	-0.284972	9.58191e-05	0.128615	0.48971	-0.0813249	0.972507
cg19646897	HAVCR2	-0.200455	0.00782058	-0.0125976	0.968939	NA	NA
cg13521973	KCNK6	0.0329378	0.748483	-0.0309361	0.904411	NA	NA
cg14905657	LMO3	-0.124084	0.129302	-0.0786069	0.718946	NA	NA
cg19880751	PRF1	-0.108705	0.196101	0.21871	0.179865	NA	NA
cg05592035	CD300A	-0.233198	0.00164729	0.222274	0.168885	NA	NA
cg02048416	DOK1	-0.273164	0.00018906	0.176328	0.301906	-0.249049	0.950923
cg04860432	PTGER2	-0.230002	0.00195057	0.13181	0.475357	NA	NA
cg02108623	PRDM1	-0.223537	0.00267168	0.140057	0.443232	NA	NA
cg21770060	SCHIP1	-0.227981	0.00214525	0.063391	0.785212	NA	NA
cg12731773	TSPAN4	-0.307876	2.45881e-05	0.16746	0.333912	0.167865	0.951958
cg11009590	UST	-0.370088	7.74502e-07	0.010003	0.976427	NA	NA
cg00471190	IL32	-0.0658294	0.478369	0.226156	0.15979	NA	NA
cg20061971	CNTNAP1	-0.292637	6.11706e-05	0.187043	0.265947	-0.0641297	0.983245
cg00318322	GFOD2	0.186339	0.0143922	-0.10003	0.619844	0.0156448	0.998828
cg01822130	EPHA6	0.149075	0.0594044	-0.0802304	0.711712	NA	NA
cg18932798	INA	-0.0551696	0.56583	-0.115293	0.551508	0.0160677	0.998828
cg01467417	IL1RN	-0.321248	1.10444e-05	0.239762	0.130361	NA	NA
cg24033122	ITGAL	-0.188229	0.013353	0.119818	0.531904	0.140803	0.954317
cg27370104	TRERF1	-0.232243	0.00173395	0.232411	0.145969	NA	NA
cg00208830	LAMC2	0.132423	0.101173	0.0690569	0.763083	0.146723	0.954317
cg26403843	RNF145	-0.270573	0.00021927	0.245727	0.117996	NA	NA
cg11987645	CDCA7L	0.0849388	0.336802	0.134072	0.466419	NA	NA
cg07376541	ZC3H13	-0.0937134	0.27862	0.0868663	0.683668	-0.0546864	0.985246
cg04291430	SAMD14	-0.293891	5.71612e-05	0.193596	0.244686	NA	NA
cg06690548	SLC7A11	0.282013	0.000113652	-0.0772789	0.724944	NA	NA
cg22621686	GJA4	-0.151348	0.0548438	0.133006	0.471086	NA	NA
cg24777101	PDE7B	-0.348405	2.57513e-06	0.132737	0.471968	NA	NA
cg05643373	MAMSTR	-0.340614	3.91584e-06	0.15103	0.397176	NA	NA
cg27246129	DLL1	-0.249242	0.0007128	0.157993	0.370724	NA	NA
cg17244340	FGD2	-0.324969	8.97765e-06	0.202666	0.21871	NA	NA
cg03252700	ECHDC1	-0.135875	0.0911058	-0.0526274	0.825877	-0.144045	0.954317
cg08457178	IER3	-0.33355	5.51262e-06	0.282438	0.074653	NA	NA
cg16058105	PHGR1	0.112437	0.178039	-0.218396	0.179949	NA	NA
cg23691781	C1orf38	-0.264758	0.000303534	NA	NA	NA	NA
cg13636371	DFNB31	-0.149484	0.0585545	0.0767725	0.727293	NA	NA
cg19466605	NAB2	-0.204091	0.00662688	0.223698	0.166385	NA	NA
cg24496666	GIPC2	-0.259484	0.000405866	0.123653	0.51202	NA	NA
cg13694746	LOC344595	0.0246425	0.815797	NA	NA	NA	NA
cg08553601	RASL11B	-0.312638	1.83413e-05	0.061563	0.792065	NA	NA
cg21195843	SNHG11	0.219798	0.00318714	-0.0839364	0.69682	NA	NA
cg00952789	ADAMTS1	-0.111397	0.182967	0.109859	0.575157	-0.127837	0.961139
cg04021672	C9orf25	-0.0638704	0.49395	NA	NA	NA	NA
cg27587125	C1orf59	0.0253258	0.809835	NA	NA	NA	NA
cg27298057	PODN	-0.251037	0.000648876	0.155737	0.378638	-0.150388	0.954317
cg23909657	PKNOX2	-0.130422	0.107527	0.113744	0.558216	NA	NA
cg20120491	DMC1	-0.330256	6.52421e-06	0.129607	0.485033	NA	NA
cg18890825	ELL2	0.165764	0.0327478	-0.092247	0.658185	NA	NA
cg20062691	ISG15	-0.150986	0.0555501	-0.0672033	0.771827	0.167865	0.951958
cg25778479	BZW2	0.118328	0.152269	-0.140247	0.442651	-0.188302	0.951958
cg22211564	CACNA2D3	-0.171282	0.0265789	0.178819	0.291833	NA	NA
cg19827511	ITPK1	0.0357687	0.725302	0.138128	0.450249	0.166878	0.951958
cg24931346	C1QB	-0.210507	0.00491114	0.128698	0.489669	-0.0730092	0.977783
cg01879488	CD44	-0.137834	0.0857197	-0.0129661	0.967567	-0.145455	0.954317
cg03293976	P2RY1	-0.171457	0.0264316	0.0493531	0.840416	NA	NA
cg03352106	KCNJ8	-0.235043	0.00150166	0.148675	0.404683	NA	NA
cg05936516	TRIM36	0.277429	0.000148493	-0.192718	0.247471	0.0241015	0.993517
cg09113070	ST3GAL5	-0.338496	4.24826e-06	0.131623	0.476238	NA	NA
cg05460130	EIF5A2	0.0480865	0.624238	-0.0909036	0.664091	NA	NA
cg01397325	HTATIP2	-0.14031	0.0792597	-0.00805058	0.9797	0.166596	0.951958
cg08700651	IL28RA	-0.00172662	0.987587	NA	NA	NA	NA
cg00424297	ZNF292	-0.0902027	0.300708	-0.0729497	0.745545	NA	NA
cg19810954	ADARB1	-0.158493	0.0425379	-0.0441682	0.858344	-0.0599013	0.983541
cg22755445	IL1R1	0.0233454	0.825647	-0.0664561	0.774583	NA	NA
cg27417609	CDH3	-0.342501	3.5529e-06	0.293636	0.0641257	0.0921776	0.970469
cg01277155	SLC26A5	-0.0721589	0.429506	-0.0916893	0.66061	NA	NA
cg20693209	SPON1	-0.277418	0.00014851	0.155249	0.380838	-0.078506	0.973503
cg12829142	RPS2P32	-0.351944	2.12606e-06	0.0486571	0.843194	NA	NA
cg05256605	LOX	0.113909	0.171342	-0.1612	0.358736	-0.0611698	0.983541
cg23764900	STK33	-0.205666	0.00615175	-0.00429935	0.989021	NA	NA
cg13548810	DHCR24	0.139717	0.0807325	-0.147129	0.412833	0.217759	0.950923
cg19014335	FMNL3	-0.279055	0.00013452	0.144647	0.424487	0.123185	0.96782
cg10789956	DPYSL2	-0.164382	0.034353	0.130155	0.482737	-0.170261	0.951958
cg14091631	DNAH14	0.303369	3.27099e-05	-0.106615	0.59175	NA	NA
cg12588200	SLC25A15	0.203842	0.00670511	-0.0128137	0.968069	0.0676533	0.979617
cg02836135	SCML4	-0.261249	0.000368634	0.178551	0.292524	NA	NA
cg05217983	RUNX2	-0.308057	2.43064e-05	0.189247	0.25914	NA	NA
cg00296121	FRMD4A	-0.00182521	0.987122	-0.0700546	0.758609	NA	NA
cg04954894	DDHD2	0.0138233	0.901342	0.00847515	0.979036	-0.0684989	0.979172
cg01701634	NKG7	-0.301148	3.71098e-05	0.104427	0.600139	NA	NA
cg10259701	KLF13	-0.0761428	0.39958	0.0273387	0.918274	NA	NA
cg16582517	BHLHE40	-0.378514	6.09089e-07	0.188914	0.260086	NA	NA
cg06369624	KCNS1	-0.0754287	0.404855	0.0561011	0.811698	NA	NA
cg26357596	GZMA	-0.181251	0.0178581	0.0187324	0.946304	NA	NA
cg12649175	DPP4	-0.0663763	0.474433	-0.102032	0.612366	0.0369274	0.991483
cg08296680	SLC16A3	-0.334235	5.4015e-06	0.143262	0.430899	NA	NA
cg09505809	QSOX1	-0.357736	1.58841e-06	0.124155	0.510223	-0.229175	0.950923
cg11117945	EYA2	-0.0775522	0.389393	0.224156	0.164775	NA	NA
cg03142975	MRRF	0.286735	8.6583e-05	-0.112549	0.563802	0.0677942	0.979617
cg10885338	C2orf40	-0.134644	0.0945992	0.133733	0.467355	NA	NA
cg10740054	ISYNA1	-0.234357	0.00155196	0.298943	0.0619691	0.0677942	0.979617
cg03943081	TCERG1L	0.0124361	0.911797	0.0732688	0.744459	NA	NA
cg21073930	MAST1	0.0267035	0.800525	0.217687	0.180796	NA	NA
cg08188886	JAG2	-0.303479	3.25343e-05	0.250419	0.109542	NA	NA
cg05871694	HOXD1	-0.0636741	0.495156	0.0272992	0.918274	NA	NA
cg15677087	SLC17A9	-0.217474	0.00355302	0.259452	0.10165	NA	NA
cg01903374	TNFAIP8L2	-0.248744	0.00072956	0.0776799	0.723123	0.0132488	0.998828
cg26359133	SH2B3	-0.289258	7.4775e-05	0.157644	0.371855	NA	NA
cg03313542	TMEM209	0.163882	0.0349689	-0.00767382	0.980384	-0.171106	0.951958
cg05517541	FYN	-0.104709	0.216658	0.21215	0.193603	NA	NA
cg09771429	LDLRAD1	0.171216	0.0266481	0.114374	0.555519	NA	NA
cg18105842	FGF11	-0.28449	9.80363e-05	0.295771	0.0641257	NA	NA
cg20728156	IGFBP2	0.0473226	0.629797	-0.0624924	0.789248	-0.0186047	0.997112
cg21304453	SLC4A11	-0.368739	8.30346e-07	0.23308	0.144909	NA	NA
cg07964754	COTL1	-0.0906828	0.297611	0.104006	0.602663	-0.0880902	0.970469
cg05769889	DUSP6	-0.348976	2.47526e-06	0.105063	0.597608	NA	NA
cg05153345	RNASE1	-0.0859847	0.329484	0.124026	0.510676	NA	NA
cg09213964	LRRC43	-0.34351	3.38881e-06	0.263085	0.0973055	NA	NA
cg07027613	C1RL	-0.1573	0.0443509	0.0278752	0.915337	-0.122903	0.96782
cg10045354	C11orf93	-0.343312	3.38881e-06	NA	NA	NA	NA
cg06659209	FZD4	0.142262	0.0745454	-0.128169	0.491461	NA	NA
cg24687805	RAB27A	-0.131456	0.104149	-0.00515541	0.987673	-0.00662438	0.999104
cg11230435	MAP3K8	-0.267216	0.000264858	0.114278	0.555788	NA	NA
cg03583857	CD34	-0.233751	0.00160107	0.187346	0.26511	-0.0235377	0.993517
cg17217691	DDR2	-0.279395	0.000131832	0.0960306	0.637526	NA	NA
cg27534599	CECR1	-0.311213	1.9918e-05	0.0844079	0.694732	0.124313	0.96782
cg01081083	SGSM1	-0.355935	1.69361e-06	0.175888	0.303721	NA	NA
cg00253681	ART4	0.0684733	0.457988	-0.130516	0.480715	NA	NA
cg14723032	PITPNM3	-0.320123	1.1876e-05	0.203166	0.217175	NA	NA
cg25429672	UCP2	-0.141636	0.0761044	0.145521	0.420247	NA	NA
cg00897875	MAP3K14	-0.313746	1.72225e-05	0.117949	0.539446	NA	NA
cg08071719	MCF2L	0.0371575	0.712835	0.0379669	0.879557	0.0407329	0.990033
cg08729686	IGF1R	-0.0719497	0.431294	0.0306241	0.905431	-0.0780832	0.973503
cg01225788	SULF1	-0.103587	0.222281	0.00888381	0.978805	0.0298802	0.9929
cg07994696	LITAF	-0.0640599	0.492729	0.0587872	0.800833	-0.132911	0.959642
cg26924440	IFFO2	-0.379734	5.78444e-07	0.263115	0.0973055	NA	NA
cg01059385	WBP2NL	0.0425903	0.66898	0.0896743	0.670261	NA	NA
cg11740416	FAM43A	-0.210565	0.00490108	0.133011	0.471086	NA	NA
cg20132273	FNDC3A	0.0129377	0.908234	-0.0166055	0.955021	-0.0610289	0.983541
cg22325572	CD53	-0.183312	0.016414	0.134508	0.464447	NA	NA
cg25360761	CD22	-0.0858793	0.33007	0.0811665	0.706758	NA	NA
cg11174847	NNAT	-0.286371	8.865e-05	0.145881	0.418359	NA	NA
cg07044282	ANGPTL1	-0.280738	0.000122044	0.00579024	0.985687	NA	NA
cg14981313	RIMKLA	0.0632669	0.498522	-0.180675	0.287182	NA	NA
cg03089725	FGFR1	-0.228908	0.00205451	0.109549	0.576959	NA	NA
cg21483415	MUC20	-0.150051	0.0575272	0.163021	0.350704	NA	NA
cg10504436	DERL3	-0.136054	0.0905844	0.106058	0.59444	NA	NA
cg07164631	ZNF652	0.214831	0.00401711	-0.217885	0.180357	-0.035377	0.991483
cg08134678	ARHGAP9	-0.131321	0.104626	0.234261	0.142883	NA	NA
cg02772951	C1orf126	-0.255814	0.000498049	NA	NA	NA	NA
cg04936242	TTLL12	0.177869	0.020485	-0.0850489	0.691893	0.187033	0.951958
cg15800907	FPR3	-0.14559	0.067035	0.0225314	0.934239	NA	NA
cg25666919	ORAI2	-0.27106	0.000213075	0.11193	0.566783	NA	NA
cg20918957	GNAI2	-0.188367	0.0132698	0.242922	0.123154	-0.109373	0.969695
cg14918927	ALDH1L2	-0.324144	9.35067e-06	0.0133072	0.966661	-0.350247	0.950923
cg27631256	TNFSF8	-0.181833	0.0174463	0.0105409	0.974545	NA	NA
cg16310003	HPD	-0.195454	0.00977593	0.221906	0.170186	NA	NA
cg05119316	LOC285830	-0.156594	0.0455425	NA	NA	NA	NA
cg04461867	SERPINA11	0.23139	0.00180982	-0.100749	0.616609	0.188865	0.951958
cg09644952	CD86	-0.273902	0.000181709	0.0817533	0.704492	NA	NA
cg26152983	MAGEF1	-0.116047	0.161798	0.109504	0.577373	NA	NA
cg15454374	HLA-B	-0.171761	0.0261042	0.0937833	0.64802	-0.0573643	0.983541
cg12193484	SLC25A46	-0.0541022	0.574775	-0.00837472	0.979036	0.0470754	0.990033
cg25685519	NID2	-0.310565	2.06709e-05	0.0829129	0.700187	-0.254264	0.950923
cg15662251	PAQR7	-0.336743	4.65877e-06	0.166492	0.338424	NA	NA
cg08144503	ZDHHC1	-0.117762	0.154435	0.149682	0.40231	NA	NA
cg20372666	HK1	-0.187375	0.0138136	0.120913	0.527187	0.0679352	0.979617
cg09744051	A4GALT	-0.223955	0.00262091	0.10509	0.597468	NA	NA
cg19299739	TEAD2	-0.0548541	0.568203	0.12842	0.490324	NA	NA
cg07949011	KANK4	-0.31536	1.58018e-05	0.222239	0.168885	NA	NA
cg03296797	CRISPLD2	-0.37526	6.34757e-07	0.216123	0.185262	0.0575053	0.983541
cg00822361	SSR3	0.131103	0.105399	-0.160413	0.361701	-0.00352361	0.999104
cg15604242	RAB3D	0.262237	0.000348379	-0.272107	0.0876084	-0.042988	0.990033
cg22812770	OSBPL9	-0.0359316	0.723731	-0.0755548	0.732575	0.203946	0.950923
cg26518580	DENND2D	-0.0823394	0.355002	0.104536	0.599506	-0.0233968	0.993517
cg14019186	LXN	-0.0715099	0.434744	0.133776	0.467355	0.108245	0.970469
cg00601836	ESR1	-0.208298	0.0054515	0.079593	0.714397	-0.176603	0.951958
cg11011913	TM4SF18	0.0925706	0.285812	0.0255317	0.924668	NA	NA
cg14447193	NTRK2	-0.337439	4.51936e-06	0.179499	0.288938	NA	NA
cg24055525	SRC	0.201843	0.00735387	-0.0338756	0.893926	-0.248062	0.950923
cg08289063	C6orf147	0.106704	0.206237	NA	NA	NA	NA
cg14951497	STAT1	-0.11158	0.182116	-0.135104	0.462018	0.252008	0.950923
cg21488279	PRDM6	-0.273664	0.000183765	0.12909	0.487734	NA	NA
cg01995743	SLC35F1	-0.00419824	0.970575	0.018488	0.947443	NA	NA
cg06928993	BCAT2	0.0827038	0.352501	-0.0584424	0.802662	0.0604651	0.983541
cg02838492	KIF12	-0.0854755	0.332949	0.0185214	0.947407	NA	NA
cg02341197	C21orf62	-0.217892	0.00348274	0.0601486	0.795985	NA	NA
cg07986525	NFE2L3	-0.0664012	0.474293	-0.149654	0.40231	NA	NA
cg18159646	SNHG1	0.143732	0.071093	-0.0772488	0.724944	NA	NA
cg23124613	ABHD2	0.238329	0.00126681	-0.0943084	0.646709	NA	NA
cg16924061	CYB5A	0.22182	0.00288571	-0.21035	0.197814	0.0394644	0.990645
cg19777644	BRP44	0.296586	4.87204e-05	NA	NA	NA	NA
cg09749922	WFDC1	-0.270284	0.000222452	0.175548	0.304482	NA	NA
cg07058971	FAM110C	-0.291167	6.66532e-05	0.182339	0.281083	NA	NA
cg12485428	SCARF1	-0.0629454	0.500947	0.143974	0.42709	NA	NA
cg01005308	TMEM189	-0.0045103	0.968918	0.0316983	0.901865	NA	NA
cg27560864	SCN4B	-0.241842	0.0010571	0.213192	0.191501	NA	NA
cg13460409	DSCR6	0.0475292	0.628605	NA	NA	NA	NA
cg05962239	MME	-0.0479879	0.625147	0.0420947	0.864932	-0.0638478	0.983245
cg15587571	UBE2E3	0.204093	0.00662688	-0.0210097	0.9395	0.236927	0.950923
cg17192247	MAPRE3	-0.0811486	0.363564	0.157071	0.373417	0.173221	0.951958
cg18030943	LAMP3	-0.137224	0.0874509	0.203063	0.217287	NA	NA
cg15457899	SCN3B	-0.0400689	0.688317	0.0816651	0.704492	NA	NA
cg02310882	ZFHX3	-0.103009	0.225277	-0.0337819	0.894158	NA	NA
cg01770296	MIA3	0.136569	0.0892322	0.0404281	0.871389	-0.00775194	0.999104
cg12974599	CELSR1	-0.289846	7.25371e-05	0.199113	0.228112	NA	NA
cg10672726	AP2S1	0.164206	0.0345628	-0.0432249	0.861822	0.00972516	0.998828
cg17984022	INF2	-0.147656	0.0623837	0.128558	0.48971	0.211839	0.950923
cg05686026	PFKFB3	-0.297384	4.66384e-05	0.198096	0.23073	NA	NA
cg06121808	SLC20A1	-0.293572	5.82166e-05	0.0961387	0.637324	NA	NA
cg13922488	PKN1	0.0658714	0.478172	0.0134685	0.965562	-0.048203	0.990033
cg19974120	TMPRSS2	0.162843	0.0363793	-0.0802417	0.711379	-0.223115	0.950923
cg15944457	WRN	0.100585	0.239237	-0.155894	0.377976	0.0752643	0.975569
cg27326113	NECAB1	-0.200617	0.00776657	0.21142	0.195287	NA	NA
cg19817912	HOXA3	-0.0297281	0.774826	0.052814	0.825004	NA	NA
cg08881019	LMNA	-0.32169	1.08247e-05	0.154874	0.382438	-0.00887949	0.999055
cg05777316	ELMO3	0.180872	0.0181063	-0.137445	0.451925	0.0501762	0.989463
cg09233395	TRPS1	-0.136192	0.0902392	0.12938	0.485869	NA	NA
cg17453374	DIO1	0.198761	0.00843728	-0.118645	0.536767	NA	NA
cg11827453	CACNA1B	-0.0225918	0.831935	0.0720553	0.749589	NA	NA
cg08960987	MANEA	0.0376685	0.70836	-0.163758	0.349595	NA	NA
cg10896586	GPR110	-0.148663	0.0602822	NA	NA	NA	NA
cg10236239	SULT1C4	-0.343201	3.40746e-06	0.0743955	0.739448	NA	NA
cg03314569	TINAGL1	-0.275919	0.000161685	0.262144	0.0973055	-0.0993693	0.970469
cg24657085	ERBB2	0.1309	0.105999	0.0214231	0.938403	0.14334	0.954317
cg05006092	SYNGR2	0.284625	9.74154e-05	-0.180103	0.288527	0.03284	0.991483
cg24772525	TLK1	0.0157093	0.886977	-0.0841946	0.695653	NA	NA
cg22724765	CCL28	-0.219228	0.00327523	0.00840021	0.979036	NA	NA
cg16462073	LAT	-0.171106	0.0267613	0.142221	0.435243	NA	NA
cg12930727	HYAL1	-0.225	0.00248795	0.159275	0.366132	NA	NA
cg16163765	MYCL1	0.0188317	0.862289	NA	NA	NA	NA
cg10256468	GYG1	-0.147978	0.0617042	-0.00668516	0.984014	-0.00817477	0.999104
cg02389949	C7orf41	-0.313386	1.75224e-05	NA	NA	NA	NA
cg11828446	CYP4X1	-0.0569665	0.550817	0.180883	0.286284	NA	NA
cg16303353	CACNA1C	-0.353068	1.99779e-06	0.119649	0.532287	NA	NA
cg10679597	PCDHGA11	-0.273821	0.000182233	0.0374846	0.880865	NA	NA
cg17497052	HYLS1	0.213045	0.00437121	-0.0812848	0.706268	NA	NA
cg00018198	CEP68	-0.315354	1.58018e-05	0.117961	0.539446	NA	NA
cg00147160	CNKSR1	0.175651	0.0223612	-0.000714645	0.998895	NA	NA
cg24021113	C6orf145	-0.382675	5.43322e-07	NA	NA	NA	NA
cg25891069	SALL3	-0.280967	0.000120858	0.146455	0.415351	NA	NA
cg05306773	FUT3	-0.117418	0.156005	0.252087	0.108222	NA	NA
cg22540233	CLDN8	0.304778	2.9967e-05	-0.116024	0.549277	NA	NA
cg02072322	IL22RA1	-0.275279	0.000167816	0.303321	0.0595599	NA	NA
cg04869122	COL6A3	-0.25882	0.000422454	0.134586	0.463836	-0.206061	0.950923
cg14848289	FXYD6	-0.15534	0.0476228	0.0907457	0.665236	NA	NA
cg22481632	CD93	-0.193228	0.0107667	0.230607	0.148251	0.0476392	0.990033
cg04198215	ITM2C	-0.106266	0.208569	0.108902	0.579946	0.173362	0.951958
cg26822097	psiTPTE22	-0.0733377	0.42035	NA	NA	NA	NA
cg14492337	P4HB	0.153693	0.0504768	-0.144138	0.426255	0.243693	0.950923
cg01313363	PLXNB1	0.0758547	0.401916	0.149	0.404076	0.133333	0.959642
cg15364537	MFSD4	-0.0787139	0.381104	-0.0286431	0.912602	NA	NA
cg08930413	PRKAG2	0.0710392	0.438179	-0.00881764	0.978834	-0.200987	0.950923
cg06418113	RNF165	-0.303656	3.22429e-05	0.24474	0.119128	NA	NA
cg18102633	PLVAP	-0.0771759	0.392086	0.182916	0.279203	-0.133051	0.959642
cg17055959	RB1	0.0045566	0.96875	0.0336268	0.894449	0.103594	0.970469
cg21883598	DUOX2	-0.175695	0.0223527	0.251046	0.109542	NA	NA
cg02102103	CNTLN	-0.0979219	0.254289	0.102497	0.609522	NA	NA
cg01498900	ACOT2	-0.0787027	0.381165	0.0429034	0.862759	NA	NA
cg09489281	NNT	-0.187685	0.0136489	-0.00862356	0.979035	-0.0955603	0.970469
cg24650940	ZNF608	-0.163356	0.035693	-0.00859399	0.979035	NA	NA
cg08423533	MKX	-0.307873	2.45881e-05	0.0824733	0.701505	NA	NA
cg11826961	THRA	-0.173771	0.0241345	0.115149	0.551917	NA	NA
cg13560901	TRIL	-0.17122	0.0266481	0.0591025	0.799811	NA	NA
cg24258886	USP2	-0.229726	0.00197827	0.250476	0.109542	NA	NA
cg10331424	MTSS1L	-0.357137	1.58841e-06	0.199922	0.225342	0.0260747	0.993517
cg08906015	DACT3	-0.239091	0.00121896	0.20688	0.206008	NA	NA
cg02694099	CT62	-0.117945	0.153864	0.0656065	0.777933	NA	NA
cg24036523	PAPLN	-0.19334	0.0107172	0.175085	0.306225	0.257082	0.950923
cg24794857	CYP4V2	0.0948776	0.271816	-0.0284143	0.913681	NA	NA
cg05740895	PAPSS2	-0.164251	0.0345208	0.0795497	0.714431	0.012685	0.998828
cg10012530	HS6ST1	-0.259778	0.000399546	0.0944804	0.645721	NA	NA
cg13954457	FBLL1	-0.0794374	0.37581	-0.0138944	0.964691	0.349683	0.950923
cg05475172	WNT7B	0.0145897	0.896072	0.0342492	0.892931	NA	NA
cg07072704	FBLN1	-0.318241	1.32036e-05	0.0883608	0.676443	-0.155321	0.954317
cg26248552	TNPO1	0.0548498	0.568203	-0.136502	0.456381	0.183087	0.951958
cg27423228	FAM198A	-0.246882	0.000808317	0.150342	0.400054	NA	NA
cg18586780	SH3BP4	0.0733668	0.420174	-0.0542778	0.820245	-0.228189	0.950923
cg05403469	TSPAN32	-0.158437	0.0426264	0.249985	0.110582	NA	NA
cg02583091	SLC39A4	0.0993193	0.246223	0.00233119	0.994735	NA	NA
cg16463558	C11orf70	-0.178665	0.0198078	0.186033	0.269128	NA	NA
cg11247695	MUC2	0.0468374	0.633889	0.00889713	0.978805	-0.0432699	0.990033
cg17284119	C6orf186	-0.261244	0.000368634	NA	NA	NA	NA
cg26916966	HSPB9	-0.0200619	0.852283	-0.0512678	0.831892	NA	NA
cg02671171	RPH3AL	0.327594	7.74415e-06	-0.150361	0.400054	-0.102044	0.970469
cg04882759	MYOCD	-0.200267	0.00788137	0.239997	0.130154	NA	NA
cg23832814	KIAA1274	-0.15433	0.0493307	NA	NA	NA	NA
cg11399254	TAL1	-0.198537	0.00852002	0.209741	0.198364	NA	NA
cg16000463	UPK1A	-0.0488058	0.618347	0.239408	0.131233	NA	NA
cg16750777	NKD1	-0.383717	5.43322e-07	0.156723	0.374589	NA	NA
cg12473916	SHC1	-0.311121	1.99764e-05	0.1553	0.380727	0.104017	0.970469
cg02734358	GPRIN3	-0.241795	0.00105863	0.150108	0.400488	NA	NA
cg03129884	MAL	-0.290262	7.06178e-05	0.140324	0.44217	NA	NA
cg09926783	FGF7	-0.223777	0.00263668	0.0572806	0.807352	NA	NA
cg04880052	PNKD	0.0892528	0.306805	-0.0702625	0.758128	0.163918	0.951958
cg21579399	LPIN1	-0.338122	4.30825e-06	0.193567	0.244686	NA	NA
cg24717490	ITGA9	-0.248886	0.000724781	0.197147	0.234316	-0.0116984	0.998828
cg22664064	NMI	-0.106083	0.209461	0.0971674	0.632763	0.1284	0.961139
cg19308497	ATP1A4	-0.11554	0.164161	0.128063	0.492309	NA	NA
cg11874323	C3orf52	-0.0531137	0.583636	0.0982061	0.628245	NA	NA
cg08692006	TNFAIP8L1	-0.338365	4.26583e-06	0.184447	0.273286	NA	NA
cg19202384	PYCR1	0.286581	8.7537e-05	-0.112795	0.562417	0.0594785	0.983541
cg25526061	ADAM8	-0.333582	5.51262e-06	0.104984	0.597798	NA	NA
cg20042291	ZBTB47	-0.29565	5.15037e-05	0.184453	0.273286	NA	NA
cg10784030	INPP5B	-0.359884	1.42613e-06	0.0970909	0.632763	0.0608879	0.983541
cg08292467	PCDHGA9	-0.256481	0.000481789	0.0123044	0.970072	NA	NA
cg10927178	PPP4R1L	-0.168162	0.0299957	0.215098	0.188936	NA	NA
cg07882007	TMEM106C	0.144981	0.0682971	-0.0219709	0.936527	NA	NA
cg05794117	OBSCN	-0.194804	0.0100678	0.237588	0.133892	0.240451	0.950923
cg10586317	CD276	-0.208553	0.00538639	0.0512709	0.831892	0.193658	0.950923
cg14689537	HHEX	-0.217727	0.00351153	0.151602	0.395153	NA	NA
cg01378515	HEG1	-0.334103	5.42475e-06	0.224502	0.16425	NA	NA
cg11497957	ZNF572	0.0196607	0.855797	0.0039984	0.989021	NA	NA
cg20886049	TSKU	-0.197746	0.00883691	0.0156261	0.958544	-0.00281889	0.999104
cg21722418	COL9A3	0.112091	0.17975	0.0885386	0.676019	NA	NA
cg00742851	LRRN1	-0.086512	0.325802	-0.0307363	0.90488	NA	NA
cg10218605	PTPRN2	0.142527	0.0739234	-0.17333	0.312131	0.0132488	0.998828
cg01968002	SNX33	-0.171726	0.0261356	0.0386408	0.877401	-0.0914729	0.970469
cg20785674	PLEKHO1	-0.328023	7.53565e-06	0.203687	0.215342	NA	NA
cg06874326	SNX31	-0.166185	0.0323064	0.155766	0.378638	NA	NA
cg14259520	ATAD1	0.0725892	0.426252	0.00734271	0.981612	-0.103735	0.970469
cg11817589	ONECUT2	0.174845	0.0230816	-0.0349547	0.890307	NA	NA
cg20577477	FDFT1	-0.0188042	0.862528	0.0479466	0.846079	0.104017	0.970469
cg24825027	CREB3L1	0.0695287	0.449801	-0.119147	0.53499	NA	NA
cg07766743	EPHX2	0.104083	0.219717	-0.00276035	0.993276	-0.128541	0.961139
cg17591595	HOXA4	-0.04434	0.654867	0.0632749	0.785754	NA	NA
cg03325931	BAMBI	0.0515312	0.595875	-0.0481003	0.845174	NA	NA
cg08071609	FAM162B	-0.220514	0.0030696	0.0988134	0.625096	NA	NA
cg04939673	C4orf38	-0.332681	5.77161e-06	NA	NA	NA	NA
cg03107888	HOXA13	-0.180567	0.0183344	0.0546824	0.818099	NA	NA
cg02382666	CALD1	-0.191649	0.0115654	0.149609	0.40231	-0.0174771	0.998828
cg25605277	SCYL3	0.165096	0.0335106	-0.0523572	0.826558	0.078506	0.973503
cg08477106	PARM1	-0.330876	6.36441e-06	0.15426	0.384662	NA	NA
cg14896003	RASSF7	0.191069	0.0118529	-0.0093359	0.97755	NA	NA
cg00356694	SPNS3	-0.208278	0.00545317	0.148503	0.405589	NA	NA
cg04590610	LYPD5	-0.19901	0.00834922	0.166133	0.339716	NA	NA
cg18433784	S100B	-0.270147	0.000224228	0.257007	0.103419	-0.288231	0.950923
cg08128228	POU2F1	-0.0377619	0.707534	-0.0359952	0.887273	0.110359	0.969695
cg27136228	AMD1	0.0607018	0.520036	-0.0696524	0.759027	NA	NA
cg25445707	ALS2CL	-0.140204	0.0794941	0.2775	0.0800084	NA	NA
cg14226747	PDE6B	-0.165119	0.0334939	0.125567	0.504381	NA	NA
cg04875062	MFAP2	-0.248713	0.000730705	0.0995892	0.621094	-0.10148	0.970469
cg14337027	HOXB13	0.232321	0.00172831	0.0363846	0.886392	0.196758	0.950923
cg09373511	DHX32	0.231771	0.00177889	-0.191347	0.251335	-0.116279	0.968724
cg14751552	RDH10	-0.247586	0.000778275	0.0793156	0.715648	0.149542	0.954317
cg05875421	GPR68	-0.318161	1.32289e-05	0.118387	0.537599	NA	NA
cg25924746	IRS2	0.0552527	0.565381	0.0634908	0.785029	0.192389	0.950923
cg05858136	ALKBH2	0.186783	0.0141371	-0.0799786	0.712692	NA	NA
cg17397592	IQCA1	-0.149466	0.0585767	0.273259	0.0869811	NA	NA
cg22148297	GPR18	-0.114924	0.166735	0.0860761	0.686007	NA	NA
cg09617556	IHH	-0.00688848	0.950712	0.00761029	0.980633	NA	NA
cg17693604	TLE2	-0.332973	5.66498e-06	0.252395	0.108222	NA	NA
cg05001932	FLJ44606	0.171029	0.0268459	NA	NA	NA	NA
cg03095562	HEY2	0.114952	0.166598	-0.0543754	0.819729	NA	NA
cg12972233	S1PR3	-0.389469	4.75136e-07	0.153941	0.385854	NA	NA
cg01275297	TGIF2	-0.0567556	0.552615	0.118589	0.536869	NA	NA
cg01034993	CORO2B	-0.32167	1.08247e-05	0.143771	0.428203	-0.139253	0.955186
cg20332503	ZYX	-0.232687	0.00169617	0.178138	0.293781	-0.30895	0.950923
cg07965640	SPAG16	0.0810835	0.36412	0.0307317	0.90488	NA	NA
cg05652533	DPYSL4	0.110824	0.18575	0.0435918	0.860897	-0.175617	0.951958
cg21578541	TLR9	-0.259989	0.000395276	0.152792	0.390113	NA	NA
cg19959917	CXCL12	-0.135674	0.0916469	0.0705915	0.756177	-0.108668	0.969695
cg01462856	TNFSF13B	-0.20896	0.00527995	0.0282263	0.91419	NA	NA
cg13443165	B4GALT1	-0.269643	0.000229865	0.017754	0.949928	-0.0965469	0.970469
cg25249241	MPZL2	-0.209081	0.00525554	0.186345	0.268118	NA	NA
cg07010486	PLEKHA6	0.112768	0.176422	0.04781	0.846468	-0.268358	0.950923
cg14186066	SIX6	-0.125001	0.126179	0.0360745	0.88695	NA	NA
cg11802442	ELF3	0.0386106	0.700234	0.046145	0.851683	NA	NA
cg00713286	RAP1GAP2	0.284703	9.70891e-05	-0.0917154	0.660471	NA	NA
cg05136956	PTP4A3	0.166802	0.0315851	3.88141e-05	0.999897	-0.0651163	0.983245
cg03762081	KLK10	-0.217317	0.00357367	0.295023	0.0641257	NA	NA
cg14612428	GNAL	-0.154571	0.0489095	0.206769	0.206008	NA	NA
cg02189017	VIPR2	-0.253854	0.000554783	0.155561	0.379292	NA	NA
cg11737164	VGLL3	0.0583725	0.538941	0.039465	0.875656	NA	NA
cg10129493	CD33	-0.136222	0.0901649	0.044261	0.858335	NA	NA
cg14385245	BNC1	-0.219177	0.00328271	0.257565	0.103419	NA	NA
cg07433905	SERPINF2	-0.0134435	0.904412	0.0859316	0.686782	-0.315997	0.950923
cg06639870	CACNB4	-0.0677626	0.463601	0.148421	0.40582	NA	NA
cg13066963	ESPN	-0.310661	2.05352e-05	0.280065	0.0764691	NA	NA
cg04474049	CAV1	-0.326289	8.36978e-06	0.173288	0.312171	-0.262861	0.950923
cg15792957	EPCAM	0.260225	0.000391024	-0.192069	0.249347	0.148837	0.954317
cg07237906	FA2H	0.159509	0.0411177	-0.127115	0.495078	NA	NA
cg23068939	C1orf162	-0.168688	0.0294028	0.154726	0.382861	NA	NA
cg21276197	SLC16A10	-0.142859	0.0731897	0.0197741	0.942695	NA	NA
cg07122893	OLFML2B	-0.210667	0.00488226	0.0940231	0.64741	NA	NA
cg15375424	IRF1	-0.281109	0.000120052	0.0324851	0.898886	NA	NA
cg06433658	FAM63A	0.175355	0.0226254	-0.0522026	0.827142	-0.211276	0.950923
cg23109891	SOX10	-0.177261	0.020967	0.19302	0.246078	NA	NA
cg13023677	FAM53C	0.091745	0.291145	-0.153628	0.387464	NA	NA
cg10148841	ROBO4	-0.156168	0.0462151	0.207682	0.203812	NA	NA
cg27285720	GBP4	-0.236767	0.00137311	0.0758294	0.731191	0.0923185	0.970469
cg09372386	DNAH10	0.153509	0.0508064	-0.113481	0.559649	NA	NA
cg27372920	FST	-0.315178	1.58527e-05	0.140844	0.439643	NA	NA
cg22579075	SGCE	-0.253386	0.000569432	0.199667	0.226158	-0.170543	0.951958
cg04977602	PRLR	-0.0815413	0.360597	-0.0922624	0.658185	NA	NA
cg17459635	ISG20	-0.0347476	0.734043	-0.000399559	0.999333	NA	NA
cg07177852	CCDC68	-0.104054	0.219884	0.135304	0.461071	NA	NA
cg17009433	GLDC	0.0986926	0.249769	0.00733466	0.981612	NA	NA
cg14329059	DTX4	-0.332357	5.91169e-06	0.0691698	0.762775	NA	NA
cg26141228	CBS	0.00321062	0.978205	-0.0585477	0.801742	-0.0882311	0.970469
cg20284239	GPR161	-0.330607	6.47256e-06	0.195421	0.237947	NA	NA
cg08511772	CDC42EP1	-0.219164	0.00328407	0.11	0.57457	-0.0765328	0.974185
cg16682329	COL22A1	-0.0613868	0.514524	0.113597	0.55883	NA	NA
cg03238162	DSG3	-0.20293	0.0069907	0.262649	0.0973055	NA	NA
cg04728789	CSNK1E	0.0594167	0.530645	0.0193841	0.943958	NA	NA
cg15843331	VWCE	-0.287563	8.2367e-05	0.0950127	0.643514	NA	NA
cg01662102	HSPA13	0.0834016	0.347391	-0.125867	0.50309	-0.0593376	0.983541
cg14818176	HN1	-0.136827	0.0884817	0.0445864	0.858156	-0.18661	0.951958
cg20239391	ELMO2	0.0972317	0.258196	-0.118383	0.537599	0.0224101	0.993517
cg01263942	C10orf108	0.0525402	0.588463	NA	NA	NA	NA
cg10410170	NBN	0.0216651	0.839067	-0.092752	0.654751	0.131219	0.960514
cg08217910	TMEM37	-0.289996	7.17641e-05	0.179473	0.288938	NA	NA
cg14309307	PREP	0.255843	0.00049772	-0.122118	0.519994	0.114024	0.969695
cg02219949	SP6	-0.199471	0.00817089	0.21488	0.189673	NA	NA
cg09247619	PTPRC	0.012245	0.913083	0.137694	0.451404	0.0754052	0.975569
cg09825327	TRAF5	-0.0416438	0.676428	0.149377	0.403299	NA	NA
cg01577760	ALDH3B1	-0.24069	0.00112212	0.246655	0.11682	NA	NA
cg26529437	ITGB8	-0.202464	0.00714127	0.194801	0.239953	NA	NA
cg18276125	C10orf2	0.291207	6.65817e-05	-0.0429649	0.862558	NA	NA
cg17233819	PLK3	-0.307543	2.51064e-05	0.154421	0.38438	NA	NA
cg06901890	FNBP1	-0.26112	0.000371394	0.121629	0.522596	0.0483439	0.990033
cg13130319	ISM2	-0.209867	0.00506115	0.251888	0.108222	NA	NA
cg13749927	DDB2	-0.20804	0.00551768	0.114876	0.553045	0.148273	0.954317
cg07602073	TRIM17	-0.33623	4.78225e-06	0.220252	0.17394	NA	NA
cg16891104	UPK3A	0.00162374	0.98817	0.172323	0.315652	NA	NA
cg05423018	EEPD1	0.129658	0.109876	-0.0527016	0.825598	0.216631	0.950923
cg06634862	LNX1	0.0823446	0.354992	-0.114324	0.555788	NA	NA
cg18002602	SLC29A2	0.0505375	0.603951	0.0368585	0.883871	NA	NA
cg00517511	TBX3	0.129838	0.109352	0.0523462	0.826558	0.18365	0.951958
cg11579630	CCNG2	0.218079	0.00344969	-0.160568	0.361125	NA	NA
cg16131748	GPR183	-0.263415	0.000326836	0.0611946	0.792656	NA	NA
cg04177684	FAM83E	0.172337	0.025556	-0.0705429	0.756272	NA	NA
cg03345232	RIN3	-0.204182	0.00660555	0.190261	0.255073	NA	NA
cg19400926	TRIM27	0.3221	1.05859e-05	-0.0932767	0.651447	NA	NA
cg05020125	LOC728024	-0.13915	0.0821988	NA	NA	NA	NA
cg24049468	AK3L1	0.101286	0.23535	NA	NA	NA	NA
cg07774177	PLA2G4D	-0.25612	0.000490438	0.255261	0.104866	NA	NA
cg04741211	EML4	0.107321	0.203078	-0.0488806	0.842198	0.389006	0.950923
cg22274234	KCTD10	-0.175241	0.0227124	0.128521	0.48971	NA	NA
cg01812328	ACADL	0.0454906	0.644908	0.0643077	0.783434	0.163918	0.951958
cg01821113	DIRC3	-0.330737	6.4182e-06	0.180341	0.288527	NA	NA
cg12319004	LEFTY1	-0.201135	0.00759078	0.245685	0.117996	NA	NA
cg03333776	RAB3B	0.133126	0.0991784	-0.280636	0.0764691	-0.157717	0.954317
cg02327530	C7orf51	-0.347514	2.71266e-06	NA	NA	NA	NA
cg21233722	DOCK2	-0.333866	5.46955e-06	0.125847	0.50311	0.132347	0.960179
cg20065569	C14orf169	-0.0386869	0.699519	0.0941978	0.646769	NA	NA
cg25446612	GPC1	-0.202007	0.00730149	0.175289	0.305268	-0.267371	0.950923
cg23999170	TSPAN2	-0.250294	0.000675204	0.216946	0.182605	NA	NA
cg04132288	DHRS9	0.00867683	0.936595	0.019136	0.944742	NA	NA
cg14498666	PTPLAD2	-0.231655	0.00178606	NA	NA	NA	NA
cg04958654	ZNF550	0.0864999	0.325873	-0.103356	0.606146	NA	NA
cg24531955	LOXL2	-0.249292	0.000711651	0.173806	0.310207	NA	NA
cg00520708	C5orf24	0.138356	0.0843482	-0.140003	0.443494	-0.032981	0.991483
cg07141002	H1F0	0.0788107	0.380289	0.110587	0.571905	0.206765	0.950923
cg23505299	CSF1R	-0.240591	0.00112777	0.129484	0.485685	NA	NA
cg24874783	FAM13C	0.15416	0.0496154	-0.109818	0.575283	NA	NA
cg26348803	PPP1R12B	-0.228688	0.00207588	0.21107	0.196088	0.098802	0.970469
cg19764345	IL17RD	-0.322102	1.05859e-05	0.0719987	0.749589	NA	NA
cg00007076	RRS1	0.299714	4.03732e-05	-0.0220062	0.936449	0.0871036	0.970469
cg21583694	TGFBI	-0.0716016	0.43393	0.0255146	0.924668	-0.187597	0.951958
cg06536619	USP10	0.0754167	0.404906	-0.013521	0.96526	0.0610289	0.983541
cg06970290	CAPN1	-0.301073	3.72557e-05	0.136499	0.456381	0.156595	0.954317
cg07760796	MKRN3	-0.187802	0.0135969	0.110283	0.57321	NA	NA
cg09386771	HN1L	0.235007	0.00150415	-0.178065	0.294236	0.020155	0.994983
cg04054907	VPS37A	-0.0935556	0.279643	-0.00599563	0.985519	0.0384778	0.990999
cg03640051	ATP8A1	0.277335	0.00014899	-0.103421	0.605971	-0.0038055	0.999104
cg00155526	NPR3	-0.130732	0.106513	-0.0310352	0.904163	-0.116984	0.968724
cg14792031	KBTBD6	-0.0122578	0.913083	0.00109368	0.99869	NA	NA
cg26162554	GHR	0.0626745	0.503573	-0.0104501	0.974996	NA	NA
cg21684845	GATA6	0.024946	0.813125	-0.076607	0.727713	NA	NA
cg01107874	C10orf41	-0.0510759	0.599789	NA	NA	NA	NA
cg14364212	ITGA8	-0.21959	0.00321627	0.0386431	0.877401	-0.167724	0.951958
cg00315394	MGAT4B	0.198238	0.00863255	-0.0208089	0.939515	NA	NA
cg13656878	PAPPA	-0.344568	3.22746e-06	-0.0598969	0.796889	NA	NA
cg00920938	BMP1	-0.330228	6.52559e-06	0.214902	0.189673	NA	NA
cg25405145	SYT3	-0.0255367	0.808744	0.112816	0.562417	NA	NA
cg22738800	NPNT	-0.0121738	0.913737	-0.153084	0.388789	-0.142636	0.954317
cg14209037	DLL4	0.040567	0.684537	0.184412	0.273286	NA	NA
cg02679745	FUT7	-0.161843	0.0376678	0.197328	0.233925	NA	NA
cg22535403	ABO	-0.154762	0.0485575	0.258685	0.102783	0.0149401	0.998828
cg02256576	CES3	-0.139488	0.0812955	0.155151	0.381172	NA	NA
cg18175606	BACE2	-0.138011	0.0852471	0.119827	0.531904	-0.0668076	0.980834
cg14667235	ZP3	0.213933	0.00419515	-0.026371	0.921604	NA	NA
cg08277369	KIAA1609	0.0421925	0.672038	NA	NA	NA	NA
cg13555464	NFIL3	-0.123418	0.131738	0.0469374	0.848892	NA	NA
cg04617786	MAK16	0.120659	0.14281	-0.0865437	0.684192	0.318816	0.950923
cg04789776	KIAA1967	-0.0482854	0.62263	NA	NA	NA	NA
cg07992044	LRP5	-0.119188	0.148936	-0.0306427	0.905431	NA	NA
cg07107113	FBLIM1	-0.377095	6.34757e-07	0.0882012	0.67731	-0.0603242	0.983541
cg02400942	CSPG4	-0.25288	0.000585025	0.206728	0.206032	-0.147146	0.954317
cg23471482	CCL22	-0.0937759	0.278332	0.069207	0.762467	NA	NA
cg09464728	CYGB	-0.202629	0.00708962	0.133533	0.468362	-0.362368	0.950923
cg18603577	RILPL2	-0.288938	7.60409e-05	0.176242	0.301946	NA	NA
cg20034617	C9orf167	-0.257086	0.000466725	NA	NA	NA	NA
cg10398217	SYDE1	-0.150335	0.0569233	0.16074	0.360701	0.143763	0.954317
cg13348944	SCN2B	-0.0916447	0.291684	0.181593	0.283484	NA	NA
cg27411370	KCTD9	0.0545463	0.570852	0.0735891	0.743241	NA	NA
cg15787039	SCG5	-0.296583	4.87204e-05	-0.0500555	0.837114	NA	NA
cg09958483	PYGM	-0.225376	0.0024458	0.156656	0.374766	0.0116984	0.998828
cg15487251	IGF2BP2	-0.228394	0.00210621	0.130179	0.482606	NA	NA
cg23795429	ABHD11	0.0580681	0.541342	0.0114616	0.972245	0.0508809	0.988896
cg24678803	SYCE1	-0.0284575	0.785703	0.0349379	0.890328	NA	NA
cg18108623	SLFN11	-0.182155	0.0172004	0.110649	0.571649	NA	NA
cg15916646	HOXA11	0.0844193	0.340444	-0.0224075	0.934473	NA	NA
cg02873263	SMOC1	-0.261966	0.000352923	0.183359	0.277617	-0.0174771	0.998828
cg18515587	SELENBP1	0.119277	0.148561	0.0203021	0.941105	0.0159267	0.998828
cg14518276	TRAF1	-0.191472	0.0116392	0.212109	0.193603	NA	NA
cg15153976	PFKFB2	0.179715	0.0189466	-0.0593223	0.799091	0.0848485	0.970469
cg15374435	SPRY2	-0.240022	0.00115792	0.12529	0.505472	NA	NA
cg06716182	MAML2	-0.103377	0.22345	0.143539	0.429956	NA	NA
cg14141912	ATOH8	-0.337272	4.5606e-06	0.15781	0.371605	NA	NA
cg09664220	GSTT2	0.0114288	0.919508	-0.0634808	0.785029	-0.106695	0.970469
cg15971010	SLC47A1	-0.198685	0.00846698	0.267792	0.0927755	NA	NA
cg08101264	ZSWIM3	-0.0711833	0.436975	-0.0953299	0.642036	NA	NA
cg07677047	PDLIM5	0.288642	7.73267e-05	-0.232415	0.145969	-0.195631	0.950923
cg03093033	VPS4B	-0.0449119	0.649872	-0.046246	0.851163	-0.180691	0.951958
cg07219844	ZNF511	0.259012	0.000417584	-0.137929	0.451152	NA	NA
cg24426691	CLDN10	-0.268411	0.000247476	0.0860553	0.686007	NA	NA
cg22697684	USP43	0.211079	0.00478729	0.215705	0.187042	0.187033	0.951958
cg15469709	C1orf161	0.0875982	0.317973	NA	NA	NA	NA
cg24708145	C5orf20	-0.017808	0.870201	NA	NA	NA	NA
cg16574155	C1orf172	0.224058	0.0026114	NA	NA	NA	NA
cg04275881	SLAMF8	-0.129371	0.110838	0.183979	0.274718	NA	NA
cg20256245	NEFH	-0.291759	6.455e-05	0.265882	0.0939239	-0.0307259	0.992808
cg06226724	IL11RA	-0.0439765	0.657682	0.0849989	0.692153	NA	NA
cg15120341	TFDP1	0.088723	0.310502	-0.0440907	0.858637	NA	NA
cg08358803	RANBP17	0.297655	4.58537e-05	-0.0897456	0.670069	NA	NA
cg21225450	MTDH	0.107763	0.200988	0.021576	0.937916	0.0696265	0.979172
cg02633729	DNM3	-0.246107	0.000841453	0.169557	0.326338	NA	NA
cg20120371	MPP2	-0.177321	0.0209211	0.192438	0.247657	NA	NA
cg13951797	TRAF7	0.257723	0.000449653	0.0391452	0.876561	NA	NA
cg12229151	PRKCDBP	-0.0306745	0.766862	0.0803944	0.710704	-0.117407	0.968724
cg01408817	FXYD3	0.222188	0.00284079	-0.12985	0.484047	NA	NA
cg12323063	MAP2K6	0.220941	0.00300768	-0.209932	0.198051	0.035377	0.991483
cg23705155	FRY	-0.219928	0.00316397	0.137731	0.451404	0.022692	0.993517
cg12473775	RHOD	0.0578452	0.542996	0.0227479	0.934014	NA	NA
cg07945733	C10orf82	-0.206112	0.00602373	0.164423	0.346789	NA	NA
cg13516551	BNIP3L	0.0380157	0.705268	-0.0626799	0.788909	NA	NA
cg24806326	PLCD3	-0.233373	0.00163141	0.102835	0.608056	-0.010007	0.998828
cg02824980	CYP4F12	-0.106147	0.209171	0.150888	0.397672	NA	NA
cg26572165	CD244	-0.185199	0.015126	0.162971	0.350947	NA	NA
cg10142436	EHD4	-0.297196	4.707e-05	0.0997186	0.62087	-0.210007	0.950923
cg13694680	FIBIN	-0.183562	0.0162552	-0.0574341	0.806818	NA	NA
cg10362211	RHPN2	0.206191	0.00600643	-0.0357522	0.888475	0.130514	0.960514
cg05393058	TAX1BP3	-0.284141	0.000100109	0.11891	0.535993	0.0311487	0.992688
cg03322334	WBSCR27	0.0512937	0.59795	-0.0160054	0.957198	NA	NA
cg02260587	PCDHB2	-0.0860722	0.328867	-0.086348	0.684479	NA	NA
cg21187352	GRM7	-0.17474	0.0231756	0.154695	0.382861	NA	NA
cg05802386	SLC2A1	0.0612796	0.515283	0.00860307	0.979035	-0.0735729	0.977783
cg16332610	CYP11A1	-0.285809	9.13163e-05	-0.0353106	0.889915	NA	NA
cg02454806	LRFN5	-0.172636	0.0252952	0.0979492	0.629131	NA	NA
cg20876987	SCAND3	0.238477	0.0012589	NA	NA	NA	NA
cg00498211	SLC1A4	-0.0466779	0.635174	0.0129959	0.967567	0.0381959	0.990999
cg01138839	PPM1J	-0.0883843	0.312666	0.0266518	0.920518	NA	NA
cg16318349	PBXIP1	-0.249502	0.000704844	0.112377	0.564151	0.0345314	0.991483
cg09996240	HMG20B	0.132927	0.0998014	-0.13104	0.478873	0.070895	0.979172
cg00494337	ID1	-0.151505	0.0545631	0.268951	0.0906434	NA	NA
cg24960799	FAM65B	-0.308168	2.41802e-05	0.278573	0.0774658	0.199577	0.950923
cg03049249	CCDC144A	-0.20022	0.00789768	0.125659	0.504376	NA	NA
cg08135379	AMIGO2	-0.252268	0.000605897	0.256848	0.103419	NA	NA
cg23257461	RHBDL2	-0.222905	0.00274818	0.196009	0.237167	NA	NA
[truncated: 13,495 more rows]
