# Supplementary material for: The telomere length landscape of prostate cancer
Source: Nat Commun. 2021 Nov 25;12:6893. doi: 10.1038/s41467-021-27223-6 (PMC8617305; doi:10.1038/s41467-021-27223-6)
Supplement: Supplementary file 8 — Supplementary Data 5 [file 41467_2021_27223_MOESM8_ESM.xlsx]

## Sheet: Sheet1
Supplementary Data 5. Associations between CNAs and Tumour TL, two-sided Mann-Whitney U test, n = 381
Chromosome	Start	End	Mean Tumour TL (samples without CNA)	Mean Tumour TL (samples with a CNA)	P value	Q value	Gene Name(s)
6	83920109	84140938	3.51364	3.0234	5.55159e-05	0.0364773	ME1
10	45952816	46090354	3.46476	2.65705	5.99701e-05	0.0364773	MARCH8
10	46111038	46168251	3.46476	2.65705	5.99701e-05	0.0364773	ZFAND4
6	92231377	92231455	3.51799	3.05395	8.30862e-05	0.0364773	MIR4643
10	45798101	45811056	3.46328	2.6385	8.34092e-05	0.0364773	OR13A1
6	84569369	84670146	3.51366	3.03816	8.74654e-05	0.0364773	CYB5R4
10	46222647	46342921	3.46077	2.64141	9.48595e-05	0.0364773	FAM21C,AGAP4
6	89887222	89941007	3.51746	3.06876	0.000107996	0.0364773	GABRR1
6	83903031	83906256	3.50893	3.0379	0.000119965	0.0364773	RWDD2A
6	84743419	84937335	3.51109	3.0352	0.000120602	0.0364773	MRAP2,KIAA1009
13	107820878	108519460	3.4679	2.59347	0.0001211	0.0364773	FAM155A
6	91223291	91297020	3.51875	3.07579	0.000133012	0.0364773	MAP3K7
6	89790428	89827800	3.51496	3.07255	0.000147046	0.0364773	PNRC1,SRSF12
6	90353230	90529442	3.51657	3.07227	0.000151248	0.0364773	MDN1
6	84262604	84567234	3.51051	3.0452	0.000153774	0.0364773	SNAP91,RIPPLY2
6	90142896	90348474	3.51562	3.06992	0.000163575	0.0364773	ANKRD6,LYRM2
6	90539618	90605819	3.51493	3.07268	0.000193122	0.036482	CASP8AP2,GJA10
6	89855768	89875284	3.51348	3.07851	0.000207114	0.036482	PM20D2
6	90036343	90121995	3.51348	3.07851	0.000207114	0.036482	UBE2J1,RRAGD
6	91022460	91022552	3.51555	3.0763	0.000207338	0.036482	MIR4464
10	44282859	44390881	3.46212	2.71047	0.00021472	0.036482	HNRNPA3P1,LINC00619,LOC100506835
6	84222193	84235421	3.5086	3.0539	0.000250734	0.0406644	PRSS35
10	45869623	45941567	3.46227	2.70738	0.000263614	0.0408945	ALOX5
6	83602185	83903655	3.50442	3.06615	0.000303288	0.0450889	UBE3D,DOPEY1,PGM3
10	45659461	45659536	3.46193	2.75592	0.000400981	0.0515718	MIR3156-1
13	41371120	41495886	3.50468	3.10833	0.000420692	0.0515718	TPTE2P5
13	41486024	41495910	3.50468	3.10833	0.000420692	0.0515718	SUGT1P3
13	41363546	41386596	3.50189	3.09688	0.000420953	0.0515718	SLC25A15
13	41384901	41384997	3.50189	3.09688	0.000420953	0.0515718	MIR621
6	89319988	89673348	3.5112	3.10461	0.000433619	0.0515718	RNGTT
6	85442215	85473954	3.50677	3.0755	0.000496792	0.0553108	TBX18
6	89966839	90025018	3.51006	3.10895	0.000503385	0.0553108	GABRR2
6	87647023	87726397	3.5088	3.09727	0.000542178	0.0553108	HTR1E
13	40755945	40794639	3.50085	3.07612	0.00054921	0.0553108	LINC00332,LINC00548
10	45594923	45681489	3.46219	2.78836	0.000551139	0.0553108	RSU1P2,LOC338579
13	40229763	40365802	3.49384	3.08317	0.000592172	0.0553108	COG6
13	41301963	41345347	3.49981	3.10006	0.000598373	0.0553108	MIR320D1,MRPS31
10	44051792	44143467	3.45923	2.76905	0.000648266	0.0553108	ZNF239,ZNF485,ZNF32-AS3,ZNF32,ZNF32-AS1,ZNF32-AS2
8	12803182	12887284	3.54641	3.21147	0.000656148	0.0553108	KIAA1456
13	41129800	41240734	3.50018	3.10441	0.000656235	0.0553108	FOXO1
13	41506054	41593508	3.50193	3.11955	0.000677322	0.0553108	ELF1
13	42140960	42535221	3.50248	3.12786	0.000677576	0.0553108	VWA8
10	51565107	51590734	3.461	2.80974	0.000730703	0.0553108	NCOA4
13	41635696	41658139	3.50226	3.12353	0.000746481	0.0553108	WBP4
13	97874549	98046374	3.46814	2.72054	0.000752112	0.0553108	MBNL2
8	22436253	22526661	3.56032	3.257	0.000753542	0.0553108	PDLIM2,C8orf58,KIAA1967,BIN3
8	22925741	22941132	3.55614	3.25079	0.000769849	0.0553108	LOC286059
13	40238170	40238272	3.49221	3.08464	0.000779273	0.0553108	MIR4305
8	23286664	23315244	3.55766	3.2527	0.000788481	0.0553108	ENTPD4
6	87795215	87804865	3.50877	3.11387	0.000791138	0.0553108	CGA
8	22497883	22499722	3.55779	3.25642	0.000809187	0.0553108	FLJ14107
13	42031541	42045013	3.50293	3.12606	0.000831801	0.0553108	RGCC
6	90636246	91006627	3.50894	3.11843	0.000857966	0.0553108	BACH2
10	44404751	44465355	3.45996	2.79349	0.000858496	0.0553108	LOC283033
8	22941867	23088439	3.55681	3.25383	0.000873847	0.0553108	LOC254896,TNFRSF10C,TNFRSF10D,TNFRSF10A,LOC389641
13	48870648	48877797	3.50713	3.13501	0.000887251	0.0553108	LINC00441
13	97593534	97636426	3.46691	2.70334	0.000925351	0.0553108	LINC00359
6	88757506	88875767	3.50587	3.11447	0.000947817	0.0553108	SPACA1,CNR1
8	22409250	22433008	3.56049	3.26055	0.000949213	0.0553108	SORBS3
13	39917028	40177356	3.494	3.10231	0.000977474	0.0553108	LHFP
10	51464161	51486327	3.4626	2.84587	0.000989617	0.0553108	AGAP7
8	22545173	22550815	3.55546	3.25755	0.00099091	0.0553108	EGR3
6	82879955	83077133	3.49525	3.07598	0.0010144	0.0553108	IBTK,TPBG
6	87865268	88038996	3.50699	3.11543	0.00102388	0.0553108	ZNF292,GJB7
10	45306471	45455137	3.45899	2.7739	0.00105713	0.0553108	TMEM72-AS1
10	45406763	45430642	3.45899	2.7739	0.00105713	0.0553108	TMEM72
10	45455218	45474330	3.45899	2.7739	0.00105713	0.0553108	RASSF4,C10orf10
8	23101149	23223638	3.55612	3.25669	0.00108058	0.0553108	CHMP7,R3HCC1,LOXL2,LOC100507156
8	22570764	22785421	3.5568	3.25579	0.00108838	0.0553108	PEBP4
13	108859791	108870716	3.46061	2.74109	0.00112122	0.0553108	LIG4
10	45493145	45500777	3.45958	2.8007	0.00114551	0.0553108	C10orf25,ZNF22
13	98795433	99102023	3.4634	2.72778	0.00114551	0.0553108	FARP1
13	98828038	99738660	3.4634	2.72778	0.00114551	0.0553108	RNF113B,MIR3170,STK24,SLC15A1,DOCK9
13	43787665	44361116	3.50176	3.13573	0.00121576	0.0553108	ENOX1
13	114518582	114569805	3.45824	2.58306	0.00123485	0.0553108	GAS6-AS1,GAS6,LOC100506394
13	114629486	114898095	3.45824	2.58306	0.00123485	0.0553108	LINC00565,RASA3
13	41701708	42017902	3.50037	3.13618	0.00124233	0.0553108	KBTBD6,KBTBD7,MTRF1,NAA16,OR7E37P
10	51592080	51623386	3.45892	2.81326	0.0012526	0.0553108	TIMM23
13	42614171	42803891	3.49848	3.14364	0.00125328	0.0553108	DGKH
8	22844929	22926700	3.55197	3.25837	0.00127353	0.0553108	RHOBTB2,TNFRSF10B
13	43355685	43566407	3.49643	3.13694	0.00128562	0.0553108	FAM216B,EPSTI1
13	44410488	44468068	3.50211	3.13925	0.0012858	0.0553108	CCDC122,LACC1
13	40921270	41055143	3.49614	3.10458	0.00128666	0.0553108	LINC00598
13	42142421	42142531	3.49691	3.14005	0.00134126	0.0569715	MIR5006
8	22298482	22398657	3.56108	3.27065	0.00137928	0.0578973	PPP3CC
13	99848627	100639019	3.4622	2.70898	0.00140358	0.058232	UBAC2-AS1,UBAC2,MIR548AN,GPR18,GPR183,FKSG29,MIR623,TM9SF2,CLYBL,MIR4306,ZIC5,ZIC2
5	112212080	112258031	3.47413	2.95558	0.00152357	0.0624837	REEP5
13	42846288	43182149	3.49508	3.14257	0.00160285	0.0625951	AKAP11,TNFSF11
6	86159301	86303629	3.50263	3.11669	0.00163324	0.0625951	NT5E,SNX14
8	23386362	23430063	3.55231	3.26169	0.00163527	0.0625951	SLC25A37
13	39540061	39624244	3.48735	3.09652	0.00164514	0.0625951	STOML3,PROSER1,NHLRC3
8	23536205	23540450	3.55313	3.26248	0.00166005	0.0625951	NKX3-1
8	15397595	15624158	3.5396	3.23322	0.0016938	0.0625951	TUSC3
6	93949739	94129300	3.49801	3.11393	0.00169695	0.0625951	EPHA7
6	88032305	88052043	3.50331	3.12459	0.00173448	0.0625951	SMIM8
10	44788197	44880545	3.45736	2.80686	0.00177884	0.0625951	LOC100130539,CXCL12
13	52706778	52733996	3.50253	3.15612	0.00178795	0.0625951	NEK3
6	94416800	94486199	3.4933	3.11183	0.00180437	0.0625951	TSG1
13	43597361	43683306	3.49602	3.14857	0.00181172	0.0625951	DNAJC15
13	52126724	52336171	3.5024	3.15659	0.00182536	0.0625951	MIR4703,WDFY2
13	38624953	38717369	3.48275	3.09378	0.00183244	0.0625951	LINC00571
9	13105702	13279563	3.45295	2.77665	0.00183909	0.0625951	MPDZ
8	22102618	22108680	3.55177	3.26607	0.00184941	0.0625951	POLR3D
13	52342128	52378298	3.50108	3.15249	0.00185126	0.0625951	DHRS12
8	13424351	13425797	3.53503	3.22957	0.00185357	0.0625951	C8orf48
6	96463844	96663488	3.49303	3.11901	0.00189195	0.0625951	FUT9
5	101569691	101632253	3.48307	3.07626	0.00189457	0.0625951	SLCO4C1
13	55748588	55748683	3.49893	3.12116	0.00192938	0.0625951	MIR5007
8	22132809	22291640	3.55305	3.2698	0.00193385	0.0625951	PIWIL2,SLC39A14
13	48516790	48836232	3.50324	3.15798	0.0019379	0.0625951	SUCLA2,NUDT15,MED4,MED4-AS1,ITM2B
9	4598315	4666674	3.45401	2.75034	0.00195641	0.0625951	SPATA6L
13	42535304	42555701	3.4948	3.14865	0.00197427	0.0625951	VWA8-AS1
17	42030106	42081837	3.47894	3.00769	0.00198659	0.0625951	PYY
13	49882785	50018221	3.50339	3.16588	0.00200588	0.0625951	CAB39L
13	98086474	98120252	3.46125	2.83809	0.0020175	0.0625951	RAP2A
13	49794473	49796513	3.50204	3.16637	0.002046	0.0626592	MLNR
8	15965386	16050300	3.53371	3.23889	0.00205469	0.0626592	MSR1
6	88117689	88411985	3.50187	3.13025	0.00207311	0.0626854	C6orf165,SLC35A1,RARS2,ORC3,AKIRIN2
10	51549552	51562518	3.45972	2.8925	0.00214509	0.0643165	MSMB
13	49822046	49867622	3.50078	3.16662	0.00233666	0.0694767	CDADC1
5	111248204	111353003	3.47121	2.98456	0.0024161	0.071245	NREP-AS1
17	41831098	41836156	3.47095	2.9559	0.00247091	0.0718267	SOST
13	54389553	54450254	3.4994	3.13503	0.0024775	0.0718267	LINC00558
13	52387482	52703214	3.50023	3.16005	0.00249622	0.0718267	LINC00282,CCDC70,ATP7B,ALG11,UTP14C,NEK5
13	102373204	103054124	3.46111	2.80787	0.00255787	0.0725555	FGF14
8	12940871	13372429	3.53351	3.23697	0.00256222	0.0725555	DLC1
12	132621139	132628880	3.4745	3.05387	0.00272594	0.0742605	DDX51
6	86317501	86387377	3.499	3.12626	0.00273611	0.0742605	SYNCRIP,SNHG5,SNORD50A,SNORD50B
13	52741844	52768602	3.49914	3.15964	0.0027563	0.0742605	MRPS31P5
13	80910111	80915086	3.47936	3.03747	0.00275949	0.0742605	SPRY2
10	50942686	51371316	3.45704	2.98123	0.00277964	0.0742605	OGDHL,PARG,AGAP8,LOC728407
13	101182417	101327103	3.46047	2.81923	0.00279612	0.0742605	GGACT,TMTC4
13	113621797	113622952	3.45595	2.79655	0.00282637	0.0742605	MCF2L-AS1
13	113623534	113919392	3.45595	2.79655	0.00282637	0.0742605	MCF2L,F7,F10,PROZ,PCID2,CUL4A
13	47345390	47471211	3.51131	3.15626	0.00284452	0.0742605	ESD,HTR2A
5	112312406	112357892	3.47101	2.95532	0.00284806	0.0742605	DCP2
13	109248499	109860355	3.4592	2.80796	0.00285137	0.0742605	MYO16
8	22102474	22102556	3.5464	3.27123	0.00287934	0.0744456	MIR320A
5	110074753	110098484	3.47065	3.00431	0.00292026	0.0744986	SLC25A46
13	54886106	54886183	3.49812	3.14014	0.00292427	0.0744986	MIR1297
6	88054570	88109459	3.49945	3.13482	0.00296058	0.0744986	C6orf163,C6orf164
5	102201526	102366808	3.47863	3.07131	0.00296491	0.0744986	PAM
8	23559963	23564111	3.54756	3.26971	0.00298632	0.0745117	NKX2-6
13	97637972	97646604	3.4646	2.78089	0.00303488	0.0750192	OXGR1
13	113978504	114107839	3.45411	2.74803	0.00306705	0.0750192	GRTP1,ADPRHL1
17	41843488	41940997	3.4711	2.97054	0.00306973	0.0750192	DUSP3,C17orf105,MPP3,CD300LG
5	102594441	102614361	3.47482	3.05133	0.00313535	0.075878	C5orf30
5	102884555	102898490	3.47582	3.06366	0.00314855	0.075878	NUDT12
2	149402559	149883273	3.45701	2.84954	0.00316867	0.075878	EPC2,KIF5C
13	80055258	80130212	3.48261	3.03427	0.00336517	0.0800461	NDFIP2
13	39141860	39153653	3.48311	3.11966	0.00343048	0.0810593	LINC00366
5	101707651	101834720	3.47911	3.0932	0.00362631	0.0846691	SLCO6A1
10	43867091	43904696	3.45121	2.77134	0.00363071	0.0846691	FXYD4,HNRNPF
13	101360578	101711638	3.46059	2.84933	0.003755	0.0864886	NALCN-AS1
12	133200347	133263945	2.95412	3.45444	0.00380813	0.0864886	POLE
6	79644135	79788011	3.47947	3.08278	0.00381803	0.0864886	PHIP
8	12623570	12668910	3.52936	3.23761	0.00382465	0.0864886	LOC340357
8	24298508	24367077	3.53865	3.26748	0.00387289	0.0864886	ADAM7
8	22022652	22089851	3.54276	3.27424	0.00394165	0.0864886	BMP1,PHYHIP
13	38923941	38937143	3.48067	3.12001	0.00394436	0.0864886	UFM1
6	96969701	97003151	3.48872	3.12184	0.00394869	0.0864886	UFL1
9	14081841	14398982	3.45458	2.86306	0.00395131	0.0864886	NFIB
10	49654067	49864310	3.46036	2.93239	0.00398176	0.0864886	ARHGAP22
10	60936347	61469649	3.45525	2.81173	0.00399961	0.0864886	PHYHIPL,FAM13C,SLC16A9
10	61496747	61513203	3.45525	2.81173	0.00399961	0.0864886	M1
5	112196884	112228776	3.47091	3.00177	0.00405139	0.0870804	SRP19
3	124303505	124440036	3.46792	2.97219	0.00415954	0.0883407	KALRN
3	124449212	124468119	3.46792	2.97219	0.00415954	0.0883407	UMPS
8	20831496	20852630	3.54022	3.27417	0.00427921	0.0903446	LOC286114
13	113951468	113977741	3.45428	2.79123	0.00434409	0.0908055	LAMP1
13	39261172	39461267	3.48324	3.12533	0.00435386	0.0908055	FREM2
6	79910961	79946517	3.47835	3.08185	0.00443649	0.0908055	HMGN3,LOC100288198
13	79894099	80055366	3.48105	3.03532	0.00444003	0.0908055	RBM26,RBM26-AS1,NDFIP2-AS1
6	82455446	82462428	3.48819	3.12442	0.00444747	0.0908055	FAM46A
13	49550047	49783915	3.49643	3.18577	0.00445374	0.0908055	FNDC3A
6	75994729	76001580	3.47443	3.03285	0.0045692	0.0922249	LOC100506804
6	78171947	78173120	3.47508	3.05947	0.00457896	0.0922249	HTR1B
8	16884746	17080241	3.52983	3.25815	0.00460091	0.0922249	EFHA2,ZDHHC2
8	20002365	20040717	3.5414	3.27772	0.00462867	0.0922631	SLC18A1
13	103249285	103331523	3.45843	2.85602	0.0046702	0.0925737	TPP2
10	61717974	61720671	3.45483	2.82072	0.0047387	0.0926433	C10orf40
13	44596470	44732358	3.49438	3.17719	0.00478271	0.0926433	LINC00284,SMIM2-IT1
8	12584740	12584808	3.52828	3.24186	0.00482335	0.0926433	MIR3926-1,MIR3926-2
10	51748077	51770259	3.45538	2.84692	0.0048363	0.0926433	AGAP6
8	17086739	17104387	3.5303	3.25936	0.00485849	0.0926433	CNOT7
8	27317277	27336813	3.53338	3.25438	0.00488998	0.0926433	CHRNA2
9	4792833	4861064	3.45318	2.81656	0.00489107	0.0926433	RCL1
13	103381716	103411422	3.45836	2.85727	0.00494071	0.0926433	CCDC168
17	41952726	41995355	3.47022	2.99438	0.00498652	0.0926433	MPP2,FAM215A
10	50723150	50820766	3.45619	3.01298	0.0050012	0.0926433	PGBD3,CHAT,SLC18A3
9	2804154	3525983	3.45291	2.86212	0.00503673	0.0926433	KIAA0020,RFX3
8	24151579	24212726	3.53818	3.27348	0.00505471	0.0926433	ADAM28
13	51935700	52027275	3.49679	3.18452	0.00506309	0.0926433	INTS6
6	112668531	112672498	3.48402	3.12118	0.00506442	0.0926433	RFPL4B
13	53602875	53626196	3.49336	3.16383	0.0051176	0.0926433	OLFM4
13	52951302	53384275	3.49393	3.1661	0.00512391	0.0926433	THSD1,VPS36,CKAP2,TPTE2P3,HNRNPA1L2,SUGT1,LECT1,MIR759
13	53418108	53422775	3.49393	3.1661	0.00512391	0.0926433	PCDH8
3	133118789	133194056	3.4692	3.00455	0.00515152	0.0926433	BFSP2
10	63661012	63736088	3.45398	2.79797	0.00516705	0.0926433	ARID5B,MIR548AV
9	8314245	10612723	3.45678	2.88569	0.00522532	0.0932197	PTPRD
10	50887683	50916956	3.45599	3.01574	0.00535794	0.0951102	C10orf53
8	14710946	14711019	3.52419	3.24931	0.00544271	0.0958281	MIR383
5	110405777	110466200	3.46877	3.02231	0.00547896	0.0958281	TSLP,WDR36
5	110834021	111312628	3.46877	3.02231	0.00547896	0.0958281	STARD4,STARD4-AS1,NREP
8	20133283	20147969	3.53978	3.27983	0.00555773	0.096646	LZTS1-AS1
10	50664490	50747147	3.4565	3.02651	0.00560174	0.096646	ERCC6
8	20054703	20112803	3.54056	3.28047	0.00560927	0.096646	ATP6V1B2,LZTS1
13	98605928	98676550	3.45598	2.90019	0.00564084	0.096646	IPO5
8	24241797	24263526	3.53549	3.27373	0.00566116	0.096646	ADAMDEC1
13	45150031	45154568	3.49458	3.1845	0.00578264	0.0982089	TSC22D1-AS1
20	60813579	60871269	3.46522	3.05651	0.00580776	0.0982089	OSBPL2
5	110559946	110820748	3.47015	3.04643	0.00593687	0.0999186	CAMK4
6	76311621	76427994	3.47378	3.05945	0.00597598	0.100105	SENP6
6	114178526	114194512	3.48179	3.12034	0.00606161	0.101065	MARCKS,LOC285758
8	23699433	23712320	3.53888	3.27767	0.00609915	0.101217	STC1
5	102421703	102538909	3.47251	3.07898	0.00615699	0.101476	GIN1,PPIP5K2
8	11351520	11422108	3.516	3.24518	0.00621144	0.101476	BLK
13	84714736	85180903	3.47173	3.03264	0.00621377	0.101476	LINC00333
13	47127295	47327175	3.50861	3.18016	0.00624895	0.101476	LRCH1
8	19796581	19824770	3.539	3.28248	0.0062918	0.101476	LPL
13	50018428	50159719	3.49594	3.18746	0.00641812	0.101476	SETDB2,PHF11,RCBTB1
5	109755197	110062450	3.46929	3.04246	0.00647657	0.101476	TMEM232
10	60272903	60588845	3.45498	2.85489	0.00647889	0.101476	BICC1
8	27348518	27402439	3.52717	3.26055	0.00652458	0.101476	EPHX2
13	100741268	101133269	3.45702	2.84943	0.00654463	0.101476	PCCA,PCCA-AS1
13	102104943	102373207	3.45702	2.84943	0.00654463	0.101476	ITGBL1
13	102619991	103048055	3.45702	2.84943	0.00654463	0.101476	MIR2681,MIR4705,FGF14-IT1,FGF14-AS2
13	103338096	103346854	3.45702	2.84943	0.00654463	0.101476	METTL21C
8	16850333	16859674	3.5258	3.26281	0.00656577	0.101476	FGF20
17	42082031	42092345	3.4749	3.06086	0.00661344	0.101476	NAGS,TMEM101
13	57715051	58303065	3.49112	3.14926	0.00663669	0.101476	PRR20C,PRR20A,PRR20B,PRR20D,PRR20E,PCDH17
8	21549529	21646346	3.53586	3.28003	0.00664668	0.101476	GFRA2
6	110567148	110679475	3.48433	3.1195	0.00669551	0.101476	METTL24
5	106712589	107006596	3.46764	3.07893	0.00671235	0.101476	EFNA5
6	73677409	73853237	3.47157	3.04558	0.00674569	0.101476	MIR4282,KCNQ5-AS1
8	21946713	22021991	3.53566	3.28031	0.0067497	0.101476	FAM160B2,NUDT18,HR,REEP4,LGI3,SFTPC
10	62538088	62554610	3.45549	2.8786	0.00677752	0.101476	CDK1
6	108023363	108145521	3.48206	3.12536	0.00680663	0.101476	SCML4
6	111804674	112194655	3.48214	3.12489	0.00680663	0.101476	TRAF3IP2-AS1,TRAF3IP2,FYN
5	89312437	89312537	3.45533	2.96366	0.00682574	0.101476	MIR3660
13	45694630	45858239	3.50244	3.18087	0.00690646	0.101819	GTF2F2
13	45911303	45992516	3.50244	3.18087	0.00690646	0.101819	TPT1,SNORA31,TPT1-AS1,SLC25A30
13	79173229	79414160	3.4772	3.04336	0.00693441	0.101819	POU4F1,RNF219,LINC00331
13	50486841	50510625	3.49488	3.19113	0.00700507	0.102017	SPRYD7
13	50570550	50595058	3.49488	3.19113	0.00700507	0.102017	MIR3613,TRIM13,KCNRG
6	97010423	97064512	3.48513	3.15046	0.00714209	0.102578	FHL5
5	108083522	108523373	3.47047	3.06553	0.00715144	0.102578	FER
6	106959729	107435636	3.48189	3.12629	0.00715715	0.102578	AIM1,RTN4IP1,QRSL1,LOC100422737,C6orf203,BEND3
5	112357795	112824527	3.46944	3.01593	0.00715864	0.102578	MCC
8	17104400	17155533	3.52853	3.26788	0.00720468	0.102825	VPS37A
8	12579405	12612992	3.52515	3.24971	0.00724644	0.103009	LONRF1
6	80194707	80247147	3.47572	3.09937	0.00728623	0.103164	LCA5
13	45373639	45383766	3.4939	3.19076	0.00732148	0.103253	LINC00330
12	133067156	133161773	3.47237	3.11416	0.00740803	0.104062	FBRSL1
8	24771273	24814383	3.52942	3.27375	0.00746489	0.10445	NEFM,NEFL
5	109025155	109221200	3.46645	3.0789	0.0075529	0.105057	MAN2A1,LOC100289673
5	104435174	104435799	3.46573	3.09516	0.00759183	0.105057	RAB9BP1
12	133179735	133187037	3.4712	3.1063	0.00760019	0.105057	LRCOL1
10	48155942	48158691	3.45253	2.93494	0.00762608	0.105057	CTSL1P2
10	64926987	65384883	3.45252	2.83183	0.00787388	0.105994	JMJD1C,MIR1296,LOC84989,REEP3
10	60094738	60158990	3.45384	2.84211	0.00792636	0.105994	UBE2D1,TFAM
10	60474774	60477293	3.45384	2.84211	0.00792636	0.105994	FAM133CP
5	99715208	99922440	3.47007	3.16324	0.00793274	0.105994	LOC100133050,FAM174A
8	27454433	27472328	3.52497	3.26225	0.00794603	0.105994	CLU
13	114239002	114514899	3.45091	2.82738	0.00798517	0.105994	TFDP1,ATP4B,GRK1,LINC00552,TMEM255B
9	13406378	13945606	3.45007	2.88835	0.00799275	0.105994	FLJ41200,LINC00583
17	42018171	42019833	3.46921	3.01811	0.00801624	0.105994	PPY
8	21766383	21940036	3.53486	3.28301	0.00805676	0.105994	DOK2,XPO7,NPM2,FGF17,EPB49
8	27491576	27534286	3.52559	3.26316	0.00808818	0.105994	SCARA3
13	49280950	49283498	3.49397	3.2015	0.00811825	0.105994	CYSLTR2
13	50556687	50699677	3.49459	3.19581	0.00822288	0.105994	DLEU2
13	50623108	50679433	3.49459	3.19581	0.00822288	0.105994	MIR16-1,MIR15A,DLEU1
12	132680916	132857486	3.47297	3.12516	0.00824705	0.105994	GALNT9,LOC100130238
5	108063525	108063962	3.46472	3.0728	0.0082637	0.105994	HP07349
9	3898645	3901248	3.44978	2.85538	0.00829953	0.105994	GLIS3-AS1
5	100142638	100238987	3.46852	3.16062	0.00830307	0.105994	ST8SIA4
8	17154305	17271040	3.52907	3.2725	0.00830769	0.105994	MTMR7
10	62629197	62761198	3.45434	2.86796	0.00831078	0.105994	RHOBTB1
8	11141999	11189695	3.51438	3.25069	0.00832604	0.105994	MTMR9,SLC35G5
8	11225910	11324276	3.51438	3.25069	0.00832604	0.105994	C8orf12,FAM167A
13	48877882	49056026	3.49661	3.21314	0.00839253	0.105994	RB1
13	103418462	103934848	3.45713	2.87953	0.00853389	0.105994	TEX30,KDELC1,BIVM,BIVM-ERCC5,ERCC5,METTL21EP,SLC10A2,MIR548AS
6	107473760	107780779	3.48207	3.13759	0.00855361	0.105994	PDSS2
9	2535654	2622373	3.44965	2.85855	0.00855895	0.105994	FLJ35024
8	8860313	9009152	3.52367	3.25025	0.00856788	0.105994	ERI1,MIR4660,PPP1R3B
8	27093813	27168834	3.52283	3.26773	0.00857394	0.105994	STMN4,TRIM35
13	51796469	51922775	3.49217	3.19686	0.0085781	0.105994	FAM124A,SERPINE3,MIR5693
3	130397777	130735555	3.46878	3.03503	0.00860235	0.105994	PIK3R4,ATP2C1
3	124481794	124774802	3.46582	3.01056	0.00865327	0.105994	ITGB5,MUC13,HEG1
5	111496222	111497314	3.46476	3.02189	0.00865327	0.105994	EPB41L4A-AS1,SNORA13
3	133292433	133309118	3.46654	3.01741	0.00865735	0.105994	CDV3
5	113698015	113832197	3.46595	2.9939	0.00867443	0.105994	KCNN2
10	52499707	52645435	3.45016	2.98012	0.00880507	0.10713	ASAH2B,A1CF
8	11434043	11438850	3.51233	3.25044	0.0088274	0.10713	LINC00208
5	98264837	98266713	3.47183	3.17577	0.00895127	0.107915	LOC100289230
13	78628989	79191460	3.47726	3.06262	0.00899371	0.107915	POU4F1-AS1
10	51780941	52008370	3.4514	2.98257	0.00899843	0.107915	FLJ31813,FAM21A,FAM21B,ASAH2
10	48355088	48373866	3.45338	2.94699	0.00905805	0.107915	ZNF488
6	111620233	111804414	3.48143	3.13497	0.00907358	0.107915	REV3L
6	112429133	112575917	3.48143	3.13497	0.00907358	0.107915	LAMA4
13	38210772	38443939	3.47465	3.15426	0.00913836	0.108171	TRPC4
13	72012097	72441330	3.48943	3.13572	0.0091557	0.108171	DACH1
3	132757170	133116619	3.46766	3.03306	0.00919377	0.108262	TMEM108
8	19171080	19253729	3.53357	3.28632	0.00935666	0.109818	SH2D4A
13	51286758	51640293	3.49492	3.20529	0.00951014	0.111153	DLEU7,DLEU7-AS1,RNASEH2B-AS1,RNASEH2B,GUCY1B2
10	61548505	61666414	3.45395	2.8758	0.00955422	0.111153	CCDC6
10	63166400	63213208	3.45392	2.87653	0.00962053	0.111153	TMEM26
6	97241997	97285353	3.48336	3.15884	0.00962113	0.111153	GPR63
13	84451342	84456528	3.47092	3.06185	0.00962616	0.111153	SLITRK1
2	148602569	148688393	3.4558	2.97867	0.0098352	0.1132	ACVR2A
3	123632273	123851872	3.46504	3.01886	0.0099704	0.114387	CCDC14,ROPN1,MIR5002
6	107811316	107982513	3.48078	3.13844	0.0100731	0.114827	SOBP
6	108188959	108279482	3.48078	3.13844	0.0100731	0.114827	SEC63
X	153485202	153558713	3.47031	3.14255	0.0101121	0.114905	OPN1MW2,OPN1MW,TEX28,TKTL1
6	114225550	114292359	3.47829	3.13356	0.0102094	0.115563	FLJ34503,HDAC2
3	118661922	118667088	3.45929	2.9482	0.0102349	0.115563	IGSF11-AS1
8	12219527	12523120	3.5186	3.25538	0.0103715	0.116737	FAM66A,LOC649352,DEFB109P1,FAM90A25P,FAM86B2,LOC100506990,LOC729732
6	72596405	73112845	3.46819	3.05239	0.0106401	0.118844	RIMS1
6	76017799	76203496	3.4704	3.07623	0.0106505	0.118844	FILIP1
13	50202434	50367057	3.49132	3.19984	0.0107504	0.118844	ARL11,EBPL,KPNA3
8	19674917	19709586	3.53357	3.28944	0.0107976	0.118844	INTS10
12	132628992	132636986	3.47018	3.12155	0.0108027	0.118844	NOC4L
8	27168998	27316908	3.52224	3.27238	0.0108188	0.118844	PTK2B
5	98190907	98262238	3.47594	3.1696	0.0108229	0.118844	CHD1
3	132276981	132593050	3.46826	3.05172	0.0108477	0.118844	ACAD11,NPHP3-ACAD11,CCRL1,UBA5,NPHP3,NPHP3-AS1
5	95997740	96110385	3.45879	3.09706	0.0108585	0.118844	CAST
6	114376749	114384041	3.47785	3.13608	0.0109398	0.119368	HS3ST5
9	2621792	2730037	3.44983	2.89371	0.0111282	0.121053	VLDLR,KCNV2
8	18027970	18081198	3.52681	3.28432	0.0112147	0.121232	NAT1
10	50117528	50342065	3.45663	3.00687	0.0112231	0.121232	LRRC18,MIR4294,VSTM4,LOC100506733,FAM170B
X	153287263	153424507	3.47046	3.14823	0.0112466	0.121232	MECP2,OPN1LW
5	96271345	96478520	3.46031	3.10369	0.0113895	0.122376	LNPEP,LIX1
19	10501808	10514214	3.45651	3.00843	0.0114853	0.122376	CDC37,MIR1181
19	10527448	10580307	3.45651	3.00843	0.0114853	0.122376	PDE4A
13	49063098	49107316	3.49176	3.21227	0.0114899	0.122376	RCBTB2
17	42282400	42402217	3.47619	3.11906	0.011564	0.122518	UBTF,SLC4A1,RUNDC3A,SLC25A39
8	11561716	11617509	3.51385	3.25604	0.0115917	0.122518	GATA4
10	49893517	50191001	3.45707	3.01886	0.0116062	0.122518	WDFY4
8	19261671	19540261	3.53221	3.28966	0.0116516	0.122556	CSGALNACT1
17	42219273	42275529	3.47453	3.0994	0.0117148	0.122556	C17orf53,ASB16,ASB16-AS1,TMUB2,ATXN7L3
13	44947977	44971850	3.49017	3.20388	0.0117238	0.122556	SERP2
3	120315127	120461384	3.45995	2.9987	0.0117507	0.122556	NDUFB4,HGD,RABL3
6	98472406	98472495	3.48024	3.14714	0.0117972	0.122556	MIR2113
13	78469615	78627730	3.47749	3.0791	0.0118159	0.122556	EDNRB,LINC00439,LINC00446
5	112768250	112770728	3.46525	3.01662	0.0118813	0.122877	TSSK1B
13	113139327	113242481	3.45176	2.92015	0.0119712	0.12307	TUBGCP3
5	96096513	96149848	3.45854	3.09958	0.012014	0.12307	ERAP1
10	48381486	48390991	3.45342	2.97157	0.0120724	0.12307	RBP3
10	48413091	48439138	3.45342	2.97157	0.0120724	0.12307	GDF2,GDF10
10	48927373	48952629	3.45342	2.97157	0.0120724	0.12307	BMS1P1,BMS1P5
9	140144670	140147935	3.47786	3.17019	0.0121271	0.123274	LOC100129722,C9orf173
10	59064238	59064319	3.45411	2.90495	0.0122911	0.124587	MIR3924
8	27559189	27559276	3.52047	3.2698	0.0123434	0.124693	MIR3622B,MIR3622A
6	110501623	110553422	3.47935	3.1401	0.0123714	0.124693	CDC40
6	108362612	108582464	3.47932	3.14024	0.0124202	0.124831	OSTM1,NR2E1,SNX3
13	49151109	49155037	3.49071	3.21243	0.0125148	0.125429	LINC00462
10	68685791	68860867	3.45149	2.85559	0.0125714	0.125644	LRRTM3
13	115000361	115092803	3.44747	2.76668	0.0126777	0.126352	CDC16,UPF3A,CHAMP1
6	73933267	74079515	3.46929	3.0753	0.012779	0.127007	KHDC1L,KHDC1,C6orf147,DPPA5,KHDC3L,OOEP
20	60790016	60795323	3.45821	3.06631	0.0128702	0.127558	HRH3
13	45513383	45602404	3.48959	3.2094	0.0129539	0.127678	NUFIP1,KIAA1704
13	45766987	45775175	3.48959	3.2094	0.0129539	0.127678	KCTD4
13	101706129	102068813	3.45636	2.94687	0.0130963	0.128595	NALCN
13	114110133	114204544	3.45056	2.87689	0.013119	0.128595	DCUN1D2,TMCO3
8	17780365	17887457	3.52056	3.28201	0.0131591	0.128634	PCM1
17	42112002	42153712	3.47193	3.09242	0.0132712	0.12894	LSM12,G6PC3
5	108670409	108745675	3.46435	3.1069	0.0132945	0.12894	PJA2
13	50746153	50747751	3.49156	3.20958	0.0133418	0.12894	ST13P4
3	120461557	120501916	3.46018	3.01286	0.0133525	0.12894	GTF2E1
6	79577188	79608320	3.47097	3.12374	0.013371	0.12894	IRAK1BP1
20	61867275	62103993	3.4702	3.10524	0.0135045	0.128971	BIRC7,MIR3196,NKAIN4,FLJ16779,ARFGAP1,MIR4326,COL20A1,CHRNA4,KCNQ2
13	50464544	50467516	3.49054	3.20614	0.0135371	0.128971	CTAGE10P
17	41717757	41739262	3.45987	3.04728	0.0135573	0.128971	MEOX1
6	111580481	111590261	3.47983	3.14932	0.0135601	0.128971	KIAA1919
8	11197145	11225961	3.50902	3.2635	0.0137286	0.128971	TDH
1	2938045	2939467	3.46662	3.10657	0.0137403	0.128971	ACTRT2
1	2976180	2984289	3.46662	3.10657	0.0137403	0.128971	FLJ42875
9	140033608	140138159	3.47791	3.17498	0.0137527	0.128971	GRIN1,LRRC26,MIR3621,ANAPC2,SSNA1,TPRN,TMEM203,NDOR1,RNF208,C9orf169,RNF224,SLC34A3,TUBB4B
9	140138036	140142222	3.47791	3.17498	0.0137527	0.128971	FAM166A
6	80513303	80580137	3.47642	3.13791	0.0137719	0.128971	C6orf7
6	80714321	80752244	3.47642	3.13791	0.0137719	0.128971	TTK
6	76458908	76782335	3.46904	3.10531	0.0138593	0.128985	MYO6,IMPG1
8	8641998	8751131	3.51831	3.26202	0.0138906	0.128985	MFHAS1
8	9182560	9599278	3.51831	3.26202	0.0138906	0.128985	LOC157273,TNKS,MIR597
5	96496570	96519005	3.46023	3.11464	0.0139433	0.128985	RIOK2
12	133195402	133198972	3.46117	3.06008	0.0140397	0.128985	P2RX2
2	145277180	145278465	3.45488	2.97088	0.0140774	0.128985	ZEB2-AS1
5	112043201	112181936	3.46612	3.08179	0.0140785	0.128985	APC
2	147344624	147348558	3.45335	2.97279	0.0140923	0.128985	PABPC1P2
5	111755279	111756677	3.46222	3.03514	0.0141	0.128985	FLJ11235
8	17354596	17428077	3.51943	3.27867	0.0141348	0.128985	SLC7A2
3	123331142	123603149	3.46447	3.03867	0.0143005	0.130106	MYLK
10	50574160	50599907	3.45243	3.08119	0.0143489	0.130106	DRGX
8	19041185	19103032	3.52746	3.29284	0.0143677	0.130106	LOC100128993
8	9911829	10286401	3.51341	3.259	0.0144489	0.130106	MSRA
21	39739182	40033704	3.47979	3.24899	0.0145034	0.130106	ERG
13	64311567	64316701	3.48254	3.17725	0.014554	0.130106	OR7E156P
6	106632351	106773695	3.47694	3.15891	0.0146097	0.130106	ATG5
13	38136718	38172981	3.47147	3.16671	0.0146149	0.130106	POSTN
8	10753656	11058875	3.5114	3.26289	0.0146203	0.130106	XKR6
6	112375277	112423993	3.47804	3.14726	0.0146278	0.130106	WISP3,TUBE1,C6orf225
17	42422490	42441235	3.47466	3.12153	0.0146588	0.130106	GRN,FAM171A2
10	52065344	52383737	3.44957	3.01552	0.0147606	0.130685	SGMS1
10	54525139	54531460	3.44982	2.95939	0.0148177	0.130866	MBL2
3	130732720	131198077	3.46579	3.05101	0.0148694	0.130997	ASTE1,NEK11,LOC339874,NUDT16P1,NUDT16,MRPL3,SNORA58
6	116892582	116914436	3.47639	3.13158	0.0153585	0.133125	RWDD1
3	140396865	140419992	3.46543	3.0545	0.0153735	0.133125	TRIM42
13	106111405	106143383	3.4556	2.90706	0.0154189	0.133125	DAOA-AS1,DAOA
13	46870579	46961635	3.5007	3.21042	0.0154454	0.133125	LINC00563,KIAA0226L
8	10383055	10411676	3.51048	3.2606	0.0154544	0.133125	PRSS55
3	133319448	133380737	3.46342	3.03611	0.0155101	0.133125	TOPBP1
3	133464976	133497850	3.46342	3.03611	0.0155101	0.133125	TF
3	133502876	133540336	3.46342	3.03611	0.0155101	0.133125	SRPRB
3	133543079	134293855	3.46342	3.03611	0.0155101	0.133125	RAB6B,C3orf36,SLCO2A1,RYK,AMOTL2,MIR4788,ANAPC13,CEP63
3	134318764	134369864	3.46342	3.03611	0.0155101	0.133125	KY
3	124870308	124870396	3.46271	3.02966	0.0155991	0.133125	MIR5092
3	124944512	125094198	3.46271	3.02966	0.0155991	0.133125	ZNF148
13	74993309	75131257	3.48477	3.13555	0.015621	0.133125	LINC00381,LINC00347
13	45006278	45150701	3.48855	3.21638	0.0156715	0.133125	TSC22D1
20	60758080	60777810	3.45701	3.06655	0.0157598	0.133125	GTPBP5
8	10892715	10892812	3.50932	3.26289	0.0157753	0.133125	MIR598
3	152880028	152886263	3.46508	3.08047	0.0158257	0.133125	RAP2B
3	96533424	97467786	3.45173	2.88755	0.0158399	0.133125	EPHA6
2	148687965	149271044	3.45363	2.99107	0.0158571	0.133125	ORC4,MBD5
10	53455245	53459355	3.45091	3.03524	0.0158571	0.133125	CSTF2T
3	120627049	121143608	3.46213	3.03611	0.0159152	0.133299	STXBP5L
10	61786055	62493284	3.45363	2.9425	0.0160035	0.133496	ANK3
10	57358749	57360487	3.45284	2.89836	0.0160299	0.133496	MTRNR2L5
13	46626982	46756459	3.50109	3.21242	0.0160652	0.133496	CPB2-AS1,CPB2,LCP1
6	111408780	111544606	3.47838	3.15688	0.0160883	0.133496	SLC16A10
8	11627171	11725646	3.5112	3.26327	0.0161517	0.133711	NEIL2,FDFT1,CTSB
5	111498314	111755010	3.46403	3.06798	0.0161962	0.133769	EPB41L4A
9	139971952	139981269	3.47423	3.17336	0.0166256	0.136998	UAP1L1,LOC100289341
6	100836749	100911551	3.47501	3.15806	0.0168778	0.138636	SIM1
1	225117355	225616557	3.45066	2.99592	0.0169169	0.138636	DNAH14,LBR
8	27590832	27630170	3.51655	3.27456	0.0169409	0.138636	CCDC25
13	48985181	49018840	3.48863	3.22258	0.0170606	0.139296	LPAR6
13	38109076	38125673	3.4696	3.16612	0.017119	0.139453	LINC00547
3	118619478	118864898	3.457	3.01986	0.0172721	0.139952	IGSF11
6	80816343	81055987	3.47772	3.16031	0.0172746	0.139952	BCKDHB
18	30252633	30352974	3.46367	3.08261	0.0172978	0.139952	KLHL14
6	75947390	75994632	3.46709	3.0935	0.0173414	0.139986	COX7A2,TMEM30A
3	132136552	132257876	3.46558	3.06483	0.0174585	0.140238	DNAJC13
6	116262692	116361107	3.47533	3.14424	0.0174904	0.140238	FRK,TPI1P3
6	116596021	116759442	3.47533	3.14424	0.0174904	0.140238	TSPYL1,DSE
17	42154120	42201014	3.47187	3.10968	0.0176235	0.140683	HDAC5
13	106359217	106414143	3.45464	2.89488	0.0177114	0.140683	LINC00343
6	110012423	110501207	3.47806	3.15291	0.0177886	0.140683	FIG4,GPR6,WASF1
9	3824127	4300035	3.44874	2.91897	0.0178208	0.140683	GLIS3
3	119884327	120068186	3.45795	3.00707	0.0178389	0.140683	GPR156,LRRC58
3	120113060	120169918	3.45795	3.00707	0.0178389	0.140683	FSTL1
3	120114514	120114576	3.45795	3.00707	0.0178389	0.140683	MIR198
6	96025372	96057328	3.47852	3.18636	0.0178614	0.140683	MANEA
5	115420726	115628978	3.4642	3.0414	0.0181434	0.141729	COMMD10
2	144703580	145090083	3.45553	3.02229	0.0181978	0.141729	GTDC1
8	18248754	18258723	3.52085	3.29127	0.0182206	0.141729	NAT2
5	96211643	96255406	3.45753	3.12059	0.0182799	0.141729	ERAP2
13	78109808	78219398	3.4773	3.11933	0.0182983	0.141729	SCEL
10	1223252	1779670	3.45415	2.98273	0.0183578	0.141729	ADARB2
5	115779250	115910551	3.46376	3.03251	0.0184113	0.141729	SEMA6A
20	62119364	62153524	3.46837	3.11044	0.0184196	0.141729	EEF1A2,PPDPF
5	107194733	107717799	3.46492	3.12862	0.018449	0.141729	FBXL17
18	30091625	30094597	3.4621	3.07514	0.0184531	0.141729	WBP11P1
6	97337186	97345767	3.47917	3.17379	0.0184966	0.141729	NDUFAF4
3	118864996	118959752	3.45511	3.00958	0.0185177	0.141729	C3orf30,UPK1B,B4GALT4
9	140149758	140168000	3.47584	3.18984	0.0185633	0.141729	COBRA1
9	140172279	140177093	3.47584	3.18984	0.0185633	0.141729	TOR4A
13	60970590	61148013	3.48206	3.1839	0.0186441	0.141729	TDRD3
2	152657479	152685009	3.4521	2.96989	0.0186542	0.141729	ARL5A
8	86566827	87242604	3.46851	3.18391	0.0186724	0.141729	REXO1L2P,REXO1L1,PSKH2,ATP6V0D2,SLC7A13
13	60239720	60738119	3.48203	3.18403	0.0187092	0.141729	DIAPH3
10	53059332	53059415	3.44857	3.03347	0.0189967	0.143296	MIR605
6	73331570	73908573	3.46823	3.09365	0.0190229	0.143296	KCNQ5
6	116782555	116880031	3.47444	3.14319	0.0190365	0.143296	FAM26F,BET3L,FAM26E,FAM26D
3	125509246	125655887	3.46295	3.05431	0.0192124	0.144045	MIR548I1,FAM86JP,ALG1L
3	148415657	148460790	3.46574	3.08509	0.0192572	0.144045	AGTR1
3	148545587	148614872	3.46574	3.08509	0.0192572	0.144045	CPB1,CPA3
13	46039029	46189874	3.49622	3.21114	0.0193177	0.144085	COG3,FAM194B
3	130064358	130203688	3.46404	3.06781	0.0193433	0.144085	COL6A5
8	11831445	11832108	3.51022	3.26714	0.0194906	0.14488	DEFB136
8	11946846	12175825	3.51017	3.26723	0.019546	0.14499	ZNF705D,FAM66D,LOC392196,USP17L7,USP17L2,FAM90A2P,FAM86B1,LOC100133267,DEFB130
17	41605210	41623800	3.45652	3.04284	0.0197899	0.145882	ETV4
5	95726039	95768985	3.45468	3.10668	0.0198263	0.145882	PCSK1
3	148709194	148745456	3.46395	3.08004	0.0198495	0.145882	GYG1
3	148747903	148804341	3.46395	3.08004	0.0198495	0.145882	HLTF
13	71589272	71742549	3.48094	3.16526	0.0198707	0.145882	LINC00348
8	17913924	17942507	3.51712	3.29051	0.0200084	0.146591	ASAH1
9	4985244	5128183	3.44715	2.92045	0.0204312	0.149382	JAK2
8	27667137	27695349	3.51335	3.27823	0.0205932	0.150259	PBK
1	2985741	3355185	3.46743	3.12573	0.0206414	0.1503	PRDM16
6	110713382	110797844	3.47677	3.15981	0.0207834	0.1503	DDO,SLC22A16
20	60878026	60883918	3.46782	3.1228	0.0208126	0.1503	ADRM1
3	186560462	186796341	3.45511	2.98931	0.0209101	0.1503	ADIPOQ,ADIPOQ-AS1,ST6GAL1
8	17433941	17500642	3.51431	3.28519	0.0209575	0.1503	PDGFRL
3	135969166	136471245	3.46438	3.08676	0.0209686	0.1503	PCCB,STAG1
3	136537860	136574734	3.46438	3.08676	0.0209686	0.1503	SLC35G2
3	136581049	136729926	3.46438	3.08676	0.0209686	0.1503	NCK1,IL20RB
3	125688027	125702296	3.4632	3.06421	0.0210326	0.1503	ROPN1B
3	147103834	147134506	3.46516	3.09016	0.0210405	0.1503	ZIC4,ZIC1
3	137483133	137485172	3.46437	3.08686	0.0210623	0.1503	SOX14
8	9757573	9760982	3.50789	3.26573	0.0212211	0.151132	LINC00599,MIR124-1
10	59951277	60049019	3.45163	2.92274	0.0213863	0.152004	IPMK,CISD1
13	96743092	97491816	3.45878	2.97657	0.0215158	0.152323	HS6ST3
3	124801479	124931609	3.46147	3.06953	0.0215164	0.152323	SLC12A8
5	112849390	112930984	3.46317	3.05204	0.0222322	0.157078	YTHDC2
8	30890777	31031277	3.50594	3.25727	0.0225932	0.159064	WRN
5	87836596	87980620	3.45223	3.03368	0.0226025	0.159064	LINC00461
8	8086091	8239257	3.50857	3.27029	0.0228774	0.160299	FAM86B3P,SGK223
3	134514098	134979307	3.4644	3.07583	0.0229277	0.160299	EPHB1
8	26605666	26722922	3.51125	3.29174	0.0229976	0.160299	ADRA1A
8	30853320	30891231	3.50643	3.25838	0.0230344	0.160299	PURG
8	87354993	87480178	3.46539	3.19172	0.0230475	0.160299	WWP1
8	87484577	87521009	3.46539	3.19172	0.0230475	0.160299	FAM82B
5	116751207	116915439	3.46241	3.03303	0.0234199	0.162572	LOC728342
8	27879480	27941388	3.51548	3.27814	0.0237353	0.163663	NUGGC
5	114460458	115394827	3.46139	3.0442	0.0237572	0.163663	TRIM36,PGGT1B,CCDC112,FEM1C,TICAM2,TMED7-TICAM2,TMED7,CDO1,ATG12,AP3S1,AQPEP,ARL14EPL
17	41522173	41522253	3.45362	3.0315	0.0238143	0.163663	MIR2117
6	80340999	80451669	3.47162	3.14746	0.0238557	0.163663	SH3BGRL2,RNY4
6	105725441	105850999	3.4727	3.18152	0.0240348	0.163663	PREP
5	88014057	88199922	3.45259	3.04663	0.0240718	0.163663	MEF2C
4	91048683	92523370	3.45016	2.9525	0.0240795	0.163663	CCSER1
13	76445173	76457948	3.47466	3.12149	0.0243085	0.163663	C13orf45
3	130279177	130395888	3.46268	3.06933	0.0243604	0.163663	COL6A6
3	187868993	187871876	3.45097	2.96478	0.0243789	0.163663	LPP-AS2
3	187896330	187898596	3.45097	2.96478	0.0243789	0.163663	FLJ42393
3	188889762	188958383	3.45097	2.96478	0.0243789	0.163663	TPRG1,TPRG1-AS2
8	10463859	10682953	3.50414	3.27125	0.0243863	0.163663	RP1L1,C8orf74,SOX7,PINX1,MIR1322
16	2039945	2089027	3.47689	3.20249	0.0244378	0.163663	SYNGR3,ZNF598,NPW,SLC9A3R2
13	78271988	78272251	3.4749	3.11998	0.0244951	0.163663	SLAIN1,MIR3665
13	46536313	46626894	3.49795	3.2244	0.0245431	0.163663	ZC3H13
5	98104998	98132198	3.46643	3.18539	0.0245743	0.163663	RGMB
3	155197670	155572248	3.46415	3.09901	0.0246149	0.163663	PLCH1,C3orf33,SLC33A1
13	88270919	88331870	3.46081	3.05071	0.0247945	0.163663	MIR4500,SLITRK5
13	90201047	90216667	3.46056	2.99073	0.0248022	0.163663	LINC00353
16	1535939	1560460	3.47953	3.18626	0.024839	0.163663	PTX4,TELO2
20	60697516	60710434	3.45456	3.08244	0.0249461	0.163663	LSM14B
20	60711782	60757566	3.45456	3.08244	0.0249461	0.163663	PSMA7,SS18L1
20	60884120	60942368	3.46398	3.11915	0.0251127	0.163663	LAMA5
20	60907542	61051026	3.46398	3.11915	0.0251127	0.163663	MIR4758,RPS21,CABLES2,RBBP8NL,GATA5
20	61141437	61148768	3.46398	3.11915	0.0251127	0.163663	C20orf166-AS1
20	61147659	61167971	3.46398	3.11915	0.0251127	0.163663	C20orf166
20	61151512	61162220	3.46398	3.11915	0.0251127	0.163663	MIR1-1,MIR133A2
20	61273796	61297973	3.46398	3.11915	0.0251127	0.163663	SLCO4A1,LOC100127888
20	61340188	61394123	3.46398	3.11915	0.0251127	0.163663	NTSR1
20	61405472	61408208	3.46398	3.11915	0.0251127	0.163663	LINC00659
20	61427804	61477543	3.46398	3.11915	0.0251127	0.163663	MRGBP,OGFR,COL9A3,TCFL5,DPH3P1
6	106534194	106557814	3.47246	3.17764	0.025126	0.163663	PRDM1
6	105175967	105531207	3.47149	3.17765	0.0251435	0.163663	HACE1,LINC00577,LIN28B
6	110931180	111368757	3.47498	3.16935	0.0251825	0.163663	CDK19,AMD1,GTF3C6,RPF2,GSTM2P1
3	187386693	187463513	3.45235	2.98977	0.0253098	0.163897	SST,RTP2,LOC100131635,BCL6
3	125165487	125314381	3.4615	3.05652	0.0253103	0.163897	SNX4,OSBPL11
3	150126787	150421742	3.4622	3.09627	0.0253889	0.164108	TSC22D2,SERP1,EIF2A,SELT,FAM194A
3	114056946	114866127	3.45705	3.0009	0.0254814	0.164329	ZBTB20
11	612554	867116	3.47919	3.16869	0.0255153	0.164329	IRF7,CDHR5,SCT,DRD4,DEAF1,TMEM80,EPS8L2,TALDO1,PDDC1,NS3BP,CEND1,SLC25A22,PIDD,RPLP2,SNORA52,PNPLA2,EFCAB4A,CD151,POLR2L,TSPAN4
3	157154579	157161417	3.46342	3.09541	0.0255619	0.164333	PTX3
18	30517365	31327399	3.46318	3.10747	0.0256968	0.164903	CCDC178,ASXL3
9	139981378	140009195	3.47148	3.19766	0.0258768	0.16576	MAN1B1,DPP7
8	27632057	27662424	3.51019	3.28364	0.0262625	0.167929	ESCO2
13	90712500	90883531	3.46095	3.00331	0.026341	0.16813	LINC00559,MIR622
6	80624528	80657315	3.47196	3.16954	0.0264609	0.168427	ELOVL4
6	116937641	117086886	3.47219	3.1504	0.026482	0.168427	RSPH4A,ZUFSP,KPNA5,FAM162B
16	1664640	1727909	3.47299	3.17998	0.0268498	0.170268	CRAMP1L
8	8559665	8561617	3.51014	3.27489	0.0268668	0.170268	CLDN23
13	67551520	67559908	3.47786	3.18944	0.0271046	0.171288	PCDH9-AS3
10	134145613	134195010	3.05027	3.45354	0.0271238	0.171288	LRRC27
13	61773931	61989655	3.47769	3.19466	0.0272125	0.171427	MIR3169,PCDH20
10	63952952	64028466	3.44934	2.905	0.0272739	0.171427	RTKN2
8	32298261	32300241	3.49764	3.26492	0.0272899	0.171427	NRG1-IT3
8	26149006	26230195	3.51431	3.29922	0.0274194	0.171937	PPP2R2A
18	29843483	30050447	3.45896	3.12643	0.0274714	0.171962	GAREM
8	18384812	18871196	3.51822	3.30234	0.0275241	0.17199	PSD3
6	100367785	100524295	3.47197	3.17501	0.0278144	0.1735	MCHR2,LOC728012
6	99990262	100063454	3.47243	3.17781	0.0278737	0.173566	CCNC,PRDM13
6	74104284	74127289	3.46457	3.12306	0.028002	0.173835	DDX43
3	122628039	122747452	3.4595	3.06508	0.0280144	0.173835	SEMA5B
2	143635194	143799885	3.45308	3.07256	0.028226	0.174845	KYNU
1	2517898	2564481	3.46544	3.15489	0.0282879	0.174924	FAM213B,MMEL1
3	153202283	153220486	3.46282	3.11067	0.0283421	0.174956	C3orf79
13	74260148	74708066	3.48398	3.18443	0.0284179	0.175062	KLF12
3	128338812	128369719	3.4652	3.10906	0.0284574	0.175062	RPN1
3	122785855	122880953	3.45992	3.07336	0.0285365	0.175246	PDIA5
13	60586884	60727639	3.47848	3.19541	0.0287028	0.17546	DIAPH3-AS1,DIAPH3-AS2
2	145141941	145277958	3.453	3.02187	0.0287188	0.17546	ZEB2
8	11839829	11853760	3.50542	3.27445	0.028719	0.17546	DEFB135,DEFB134
9	140194082	140196703	3.47237	3.20225	0.028786	0.17546	NRARP
5	98105321	98108788	3.46519	3.18747	0.0288902	0.17546	FLJ35946
9	140201347	140317714	3.47279	3.20455	0.0289359	0.17546	EXD3
20	61809851	61847538	3.46434	3.15575	0.0289828	0.17546	MIR124-3,YTHDF1
6	108616097	108844251	3.47547	3.17207	0.0290329	0.17546	LACE1
6	108881025	110012415	3.47547	3.17207	0.0290329	0.17546	FOXO3,LINC00222,ARMC2,SESN1,CEP57L1,CCDC162P,CD164,PPIL6,SMPD2,MICAL1,ZBTB24,AKD1
13	92050934	93519487	3.4635	3.03521	0.029063	0.17546	GPC5
6	105544698	105627858	3.47117	3.18466	0.0296019	0.177774	BVES,BVES-AS1,POPDC3
3	131704698	131704775	3.46244	3.08328	0.0296444	0.177774	MIR5704
3	132036210	132087146	3.46244	3.08328	0.0296444	0.177774	ACPP
13	73356229	73590591	3.48303	3.18845	0.0296455	0.177774	PIBF1
3	151283663	151599876	3.46309	3.09839	0.0297133	0.177881	MIR5186,MIR548H2,AADACL2,LOC201651,AADAC,SUCNR1
8	25699245	25902640	3.5155	3.30326	0.0299969	0.179047	EBF2
10	66585284	66586634	3.44955	2.93465	0.0300085	0.179047	ANXA2P3
5	92953430	93447404	3.45623	3.08889	0.0301444	0.179536	FAM172A
13	85937737	86118797	3.46653	3.07817	0.0301911	0.179536	LINC00351
7	45951843	45960871	3.45987	3.08595	0.030469	0.180887	IGFBP3
21	42836477	42880085	3.47175	3.24909	0.030645	0.18163	TMPRSS2
8	87526655	87755903	3.46436	3.20306	0.0306981	0.181643	CPNE3,CNGB3
17	42449549	42466873	3.46653	3.17917	0.0307602	0.181709	ITGA2B
6	75794041	75915623	3.46569	3.12258	0.0309441	0.182494	COL12A1
8	70584567	70747299	3.46746	3.19515	0.0315481	0.185091	SLCO5A1
8	17501302	17658426	3.5105	3.29448	0.0316063	0.185091	MTUS1
13	91543207	91863952	3.45982	3.00033	0.0316441	0.185091	LINC00410,LINC00379
13	92002858	92003645	3.45982	3.00033	0.0316441	0.185091	MIR17,MIR18A,MIR19A,MIR20A,MIR19B1,MIR92A1
22	24373116	24384284	3.38798	3.62506	0.0317471	0.185091	LOC391322,GSTT1
17	41277599	41466266	3.45096	3.03432	0.0317805	0.185091	NBR2,NBR1,TMEM106A,TMEM106A-AS1,LOC100130581
17	41476352	41478504	3.45096	3.03432	0.0317805	0.185091	ARL4D
3	97483594	97691295	3.4488	2.91754	0.0317996	0.185091	ARL6,CRYBG3,MINA
13	70681344	70713885	3.47619	3.18343	0.0319783	0.18558	ATXN8OS
13	73282494	73330328	3.48077	3.19387	0.0319993	0.18558	MZT1,BORA
8	17721899	17753047	3.50978	3.29407	0.0320395	0.18558	FGL1
10	63422718	63526091	3.44971	2.98881	0.0321774	0.186047	C10orf107
13	46276445	46288693	3.49409	3.22685	0.0322501	0.186047	SPERT
3	128290842	128294929	3.46366	3.10329	0.0322766	0.186047	C3orf27
3	153742189	153975616	3.46474	3.12169	0.032663	0.187284	ARHGEF26-AS1,ARHGEF26
3	153993456	154042286	3.46474	3.12169	0.032663	0.187284	DHX36
3	154055460	154147504	3.46474	3.12169	0.032663	0.187284	GPR149
3	135684514	135914688	3.46171	3.10087	0.0327717	0.187284	PPP2R3A,MSL2
10	50363890	50396407	3.44905	3.12674	0.0327991	0.187284	C10orf128
19	2289773	2308156	3.46265	3.1867	0.0328888	0.187284	LINGO3
3	137717657	137851229	3.4617	3.10098	0.0329112	0.187284	CLDN18,DZIP1L,A4GNT
3	137879829	137893791	3.4617	3.10098	0.0329112	0.187284	DBR1
3	157813799	158450275	3.46172	3.1008	0.0330513	0.187782	SHOX2,RSRC1,MLF1,GFM1,LXN,RARRES1
10	67679724	69455949	3.45042	2.97522	0.033121	0.187879	CTNNA3
13	92000073	92006829	3.46016	3.01309	0.0332445	0.18828	MIR17HG
16	1560427	1605581	3.47552	3.19594	0.0333317	0.188475	IFT140,TMEM204
3	148804118	149051548	3.46081	3.09894	0.0334649	0.18863	HLTF-AS1,HPS3,CP,TM4SF18
3	149086804	149379149	3.46081	3.09894	0.0334649	0.18863	TM4SF1,TM4SF4,WWTR1,WWTR1-AS1
6	116421998	116575261	3.47042	3.17834	0.0336169	0.189188	NT5DC1,COL10A1,TSPYL4
17	79476996	79519429	3.4687	3.18281	0.0336699	0.189188	ACTG1,FSCN2,C17orf70
17	41561333	41601680	3.45306	3.05692	0.0339509	0.190467	DHX8
3	194018988	194072057	3.45399	3.00667	0.0340178	0.190543	LOC100131551,CPN2
10	72530994	72545157	3.4451	3.00285	0.0340803	0.190593	TBATA
8	89049459	89339717	3.46313	3.21042	0.0341857	0.190884	MMP16
3	238278	451097	3.05423	3.44857	0.0349645	0.194902	CHL1
5	118172568	118310362	3.46013	3.05812	0.0350693	0.194902	DTWD2,MIR1244-1,MIR1244-3,MIR1244-2
5	118407083	118584822	3.46013	3.05812	0.0350693	0.194902	DMXL1
3	155008020	155011489	3.4631	3.11754	0.0352029	0.195076	LOC100507537
8	27743555	27743633	3.50782	3.28603	0.035256	0.195076	MIR4287
3	137906114	138048728	3.46195	3.10875	0.0353019	0.195076	ARMC8,NME9
6	117113247	117253326	3.47021	3.15623	0.0353193	0.195076	GPRC6A,RFX6
6	117609529	117747018	3.46748	3.14761	0.0354514	0.195503	ROS1
2	143886898	144525921	3.45384	3.10421	0.0356031	0.195998	ARHGAP15
10	49203372	49643183	3.45072	3.05697	0.035651	0.195998	FAM25B,FAM25G,FAM25C,LOC399753,FRMPD2P1,FRMPD2,MAPK8
3	193675160	193856401	3.45169	3.00108	0.0357332	0.196148	LOC647323,DPPA2P3,HES1
3	139654026	140286919	3.46135	3.1141	0.0358923	0.196495	CLSTN2
6	71571068	72086734	3.45939	3.05277	0.0359336	0.196495	B3GAT2,OGFRL1,MIR30C2
6	101846860	102517958	3.47123	3.18435	0.0359616	0.196495	GRIK2
16	1494933	1525085	3.47533	3.19231	0.0360731	0.19667	CLCN7
21	40110878	40196878	3.47194	3.2753	0.0361039	0.19667	LINC00114,ETS2
13	46354415	46425846	3.49381	3.23339	0.0361801	0.196784	SIAH3
17	78965640	79091232	3.46418	3.17648	0.03662	0.198271	CHMP6,BAIAP2-AS1,BAIAP2
17	79099075	79099749	3.46418	3.17648	0.03662	0.198271	MIR657,MIR3065,MIR338
17	79106995	79107108	3.46418	3.17648	0.03662	0.198271	MIR1250
5	94042288	94620279	3.45187	3.13888	0.0367617	0.198471	MCTP1
3	119421868	119537332	3.45581	3.08087	0.0367768	0.198471	MAATS1,NR1I2
13	75811888	75814517	3.47397	3.14598	0.0368239	0.198471	CTAGE11P
8	27950583	28048669	3.50819	3.28872	0.0369522	0.198862	ELP3
1	224804178	224928249	3.44701	3.01625	0.0371204	0.199466	CNIH3
5	89689528	89705603	3.44932	3.06095	0.037295	0.200103	CETN3
5	93954390	94031573	3.45126	3.13496	0.0374622	0.200698	ANKRD32
3	122140747	122233786	3.45654	3.05791	0.0375926	0.200721	KPNA1
1	2572806	2706230	3.46361	3.16098	0.0376275	0.200721	TTC34
5	92745064	92917003	3.45498	3.09074	0.0376353	0.200721	FLJ42709
9	138585254	138591374	3.45451	3.09627	0.037809	0.201153	SOHLH1
20	60528601	60528718	3.45327	3.05398	0.0378833	0.201153	MIR1257
6	99817347	99981059	3.46687	3.20809	0.03798	0.201153	COQ3,PNISR,USP45,TSTD3
19	42734337	42759309	3.45191	3.07303	0.0380709	0.201153	GSK3A,ERF
3	195686791	195809032	3.45217	3.01474	0.0380885	0.201153	SDHAP1,TFRC
3	195869506	196065291	3.45217	3.01474	0.0380885	0.201153	LOC401109,ZDHHC19,SLC51A,PCYT1A,TCTEX1D2,TM4SF19-TCTEX1D2,TM4SF19
16	2089815	2097867	3.47419	3.21845	0.0381107	0.201153	NTHL1
10	71897732	72043450	3.44382	3.00304	0.0381922	0.201285	TYSND1,SAR1A,PPA1,NPFFR1
8	145751602	145754458	3.47055	3.20243	0.0383403	0.201741	C8orf82
19	2511217	2702746	3.453	3.0406	0.0384398	0.201741	GNG7
3	119013219	119138323	3.45285	3.05987	0.0384484	0.201741	ARHGAP31
20	62159775	62205592	3.46252	3.16201	0.0385955	0.202215	PTK6,SRMS,C20orf195,HELZ2
16	2009516	2015311	3.47281	3.21687	0.0388868	0.202552	NDUFB10,RPS2,SNORA10,SNORA64,SNHG9,SNORA78
16	2016874	2018976	3.47281	3.21687	0.0388868	0.202552	RNF151
16	2022063	2028751	3.47281	3.21687	0.0388868	0.202552	TBL3
16	2028917	2037750	3.47281	3.21687	0.0388868	0.202552	NOXO1,GFER
6	117803819	118031886	3.46672	3.15281	0.039033	0.203017	DCBLD1,GOPC,NUS1
8	86019322	86058314	3.4646	3.22474	0.0391189	0.203167	LRRCC1
13	76123615	76180156	3.47212	3.14436	0.0391757	0.203167	UCHL3
3	128689781	128880073	3.46207	3.15086	0.0393194	0.203616	KIAA1257,CCDC48,GP9,RAB43,ISY1-RAB43,ISY1
8	33228343	33330664	3.49422	3.26652	0.0395848	0.204398	FUT10
8	33342684	33370703	3.49422	3.26652	0.0395848	0.204398	MAK16,TTI2
8	30643125	30706533	3.50114	3.27539	0.0396606	0.204493	PPP2CB,TEX15
6	97537842	97731052	3.47289	3.19515	0.0400522	0.205121	MIR548H3,MMS22L
3	142168076	142297668	3.46049	3.12189	0.0401018	0.205121	ATR
5	93486555	93954309	3.45605	3.12528	0.0401551	0.205121	KIAA0825
19	2714564	2813599	3.45277	3.04404	0.0402135	0.205121	DIRAS1,SLC39A3,SGTA,THOP1
13	73633141	73651676	3.47888	3.18921	0.0404004	0.205121	KLF5
9	137967088	138013030	3.4535	3.06688	0.0404511	0.205121	OLFM1
7	55247442	55256642	3.46047	3.10218	0.0404857	0.205121	EGFR-AS1
8	25276773	25282556	3.50925	3.3052	0.0405014	0.205121	GNRH1
8	87878675	88394955	3.46338	3.21835	0.0405328	0.205121	CNBD1
13	76194569	76434006	3.47261	3.1478	0.0405399	0.205121	LMO7
5	87491022	87732491	3.44941	3.05948	0.0405557	0.205121	TMEM161B,TMEM161B-AS1
5	87962670	87962757	3.44941	3.05948	0.0405557	0.205121	MIR9-2
8	28203101	28243977	3.50655	3.28658	0.0406639	0.205121	ZNF395
9	140317846	140335901	3.47026	3.21679	0.0406949	0.205121	NOXA1,ENTPD8
6	74134855	74538041	3.46333	3.14102	0.0407049	0.205121	MB21D1,MTO1,EEF1A1,SLC17A5,CD109
3	150458909	150690786	3.46046	3.12219	0.0407597	0.205121	SIAH2,CLRN1
3	150690464	150797617	3.46046	3.12219	0.0407597	0.205121	CLRN1-AS1
19	2977535	2995182	3.45409	3.07418	0.0409999	0.206039	TLE6
13	75858808	76056250	3.47295	3.14576	0.0411106	0.206305	TBC1D4
3	125725199	126076236	3.46027	3.10406	0.0413379	0.206755	SLC41A3,ALDH1L1,ALDH1L1-AS1,ALDH1L1-AS2,KLF15
3	126113781	126327398	3.46027	3.10406	0.0413379	0.206755	CCDC37,ZXDC,UROC1,CHST13,C3orf22,TXNRD3NB
5	119800018	120022964	3.45836	3.05048	0.0414292	0.206755	PRR16
10	50507186	50535537	3.44826	3.13734	0.041432	0.206755	C10orf71
3	154797435	154901518	3.46192	3.11854	0.0417297	0.20773	MME
6	100956607	101329224	3.47032	3.18928	0.041744	0.20773	ASCC3
8	30436030	30503469	3.50136	3.27684	0.0420949	0.207995	GTF2E2,LOC100507341
8	30535579	30624520	3.50136	3.27684	0.0420949	0.207995	GSR,UBXN8
2	152973314	153032506	3.44498	3.05743	0.0421477	0.207995	STAM2
19	2819871	2836733	3.45309	3.05646	0.0421966	0.207995	ZNF554
3	72200407	72223490	3.47041	3.20759	0.0422009	0.207995	LOC201617
18	29598444	29653154	3.45639	3.14139	0.0422052	0.207995	RNF125
18	29769986	29800366	3.45639	3.14139	0.0422052	0.207995	MEP1B
2	152689285	152955593	3.44975	3.0341	0.0426423	0.208715	CACNB4
21	41239346	41301322	3.47055	3.28658	0.0428584	0.208715	PCP4
9	140342022	140353786	3.46957	3.21602	0.0428779	0.208715	NELF
3	186501360	186524484	3.45291	3.04186	0.0428977	0.208715	EIF4A2,SNORD2,MIR1248,SNORA81,SNORA63,SNORA4,RFC4
3	186838740	186919253	3.45127	3.02934	0.0429349	0.208715	RPL39L,RTP1
3	186933872	187089369	3.45127	3.02934	0.0429349	0.208715	MASP1,RTP4
19	2841432	2918474	3.45349	3.06701	0.0430435	0.208715	ZNF555,ZNF556,ZNF57
19	2933215	2944969	3.45349	3.06701	0.0430435	0.208715	ZNF77
20	59827481	60515673	3.45341	3.06808	0.0430435	0.208715	CDH4
13	73329539	73356344	3.47827	3.20055	0.0430661	0.208715	DIS3
3	157261132	157319021	3.46127	3.12423	0.0430831	0.208715	C3orf55
11	69455872	69469242	3.474	3.2154	0.0431938	0.208715	CCND1
20	62218954	62339365	3.46427	3.16964	0.0432293	0.208715	GMEB2,STMN3,RTEL1,RTEL1-TNFRSF6B,TNFRSF6B,ARFRP1
10	64280206	64578927	3.44792	2.96979	0.0433322	0.208715	ZNF365,ADO,EGR2
8	86089618	86126753	3.46257	3.22297	0.0433838	0.208715	E2F5
6	70925742	71012786	3.45921	3.06833	0.0435882	0.208715	COL9A1
16	1728277	1752073	3.46897	3.19666	0.0435962	0.208715	HN1L
11	554849	612222	3.4763	3.19225	0.0436147	0.208715	C11orf35,RASSF7,MIR210HG,MIR210,LOC143666,PHRF1
8	28351721	28431785	3.50341	3.28713	0.0436587	0.208715	FZD3
8	28747910	28910242	3.50204	3.28625	0.0436722	0.208715	HMBOX1
5	94727047	94786144	3.45033	3.13478	0.0438	0.208715	FAM81B
5	94799598	95414916	3.45033	3.13478	0.0438	0.208715	TTC37,ARSK,GPR150,RFESD,SPATA9,RHOBTB3,GLRX,C5orf27,ELL2,MIR583
16	1383605	1399442	3.47061	3.21509	0.0438137	0.208715	BAIAP3
16	1399240	1401873	3.47061	3.21509	0.0438137	0.208715	TSR3
16	1401899	1464705	3.47061	3.21509	0.0438137	0.208715	GNPTG,UNKL
6	97372495	97588630	3.47329	3.21065	0.0439507	0.208819	KLHL32
3	185864989	186080023	3.4533	3.05353	0.0440772	0.208819	DGKG
3	186172769	186211450	3.4533	3.05353	0.0440772	0.208819	LOC253573
3	186256231	186462199	3.4533	3.05353	0.0440772	0.208819	CRYGS,TBCCD1,DNAJB11,AHSG,FETUB,HRG,KNG1
8	31497267	32622558	3.49154	3.28808	0.0441282	0.208819	NRG1
8	26240522	26515693	3.5053	3.30695	0.0443983	0.209818	BNIP3L,PNMA2,DPYSL2
13	70274724	70682625	3.47451	3.19626	0.0445178	0.210105	KLHL1
8	85095452	85834078	3.46273	3.23472	0.0446848	0.210615	RALYL
3	29322802	30051886	3.05812	3.44834	0.044947	0.211571	RBMS3
18	28570051	28622781	3.45804	3.14405	0.045263	0.212778	DSC3
2	152214105	152333860	3.44423	3.07256	0.0453808	0.212996	TNFAIP6,MIR4773-1,MIR4773-2,RIF1
20	60549853	60640866	3.45231	3.11027	0.0454289	0.212996	TAF4
3	119360907	119396243	3.45314	3.08636	0.045645	0.213729	POPDC2,COX17
16	1988233	2004679	3.47211	3.22006	0.0458113	0.214227	MSRB1,RPL3L
13	67399300	67489163	3.47373	3.21268	0.0459541	0.214347	PCDH9-AS2
8	88882970	88886296	3.46065	3.22512	0.0459572	0.214347	DCAF4L2
6	70576447	70922157	3.46084	3.07602	0.0461966	0.214829	COL19A1
21	40777769	40816128	3.46936	3.28828	0.0462772	0.214829	LCA5L
21	40547371	40555440	3.46961	3.28309	0.0464285	0.214829	PSMG1
3	190023489	190129932	3.44944	3.0179	0.0464821	0.214829	CLDN1,CLDN16
3	190146443	190167665	3.44944	3.0179	0.0464821	0.214829	TMEM207
3	190231839	190374986	3.44944	3.0179	0.0464821	0.214829	IL1RAP
3	190570525	190967910	3.44944	3.0179	0.0464821	0.214829	GMNC,SNAR-I,OSTN
17	79849598	79894968	3.46527	3.20761	0.0465578	0.214901	ANAPC11,NPB,PCYT2,SIRT7,MAFG,MAFG-AS1,PYCR1
8	25285363	25365425	3.50836	3.30788	0.0467125	0.215336	KCTD9,CDCA2
9	140354404	140444986	3.46965	3.21973	0.0468353	0.215624	PNPLA7
9	137772657	137809806	3.45114	3.05053	0.0471521	0.216069	FCN2,FCN1
8	25042286	25270619	3.50821	3.3081	0.0471676	0.216069	DOCK5
10	54056607	54077417	3.4459	3.08154	0.0472321	0.216069	LOC100506939,DKK1
20	61640734	61716423	3.46238	3.17637	0.0472451	0.216069	LOC63930
20	61726844	61735737	3.46238	3.17637	0.0472451	0.216069	HAR1B,HAR1A
3	127872312	128127489	3.45921	3.10383	0.0472954	0.216069	EEFSEC
8	39308563	39380508	3.47354	3.225	0.047491	0.21615	ADAM3A
3	122246759	122294049	3.45643	3.08671	0.047616	0.21615	PARP9,DTX3L
3	122296448	122355536	3.45643	3.08671	0.047616	0.21615	PARP15
3	122399671	122449687	3.45643	3.08671	0.047616	0.21615	PARP14
3	122458843	122611263	3.45643	3.08671	0.047616	0.21615	HSPBAP1,DIRC2,LOC100129550
8	28362632	28362699	3.50197	3.28808	0.0478496	0.216827	MIR4288
9	138466770	138478958	3.45468	3.11831	0.0479475	0.216827	LOC100130954
9	138515501	138557755	3.45468	3.11831	0.0479475	0.216827	GLT6D1,LCN9
19	10415478	10444314	3.45382	3.13834	0.048198	0.217214	ZGLP1,FDX1L,RAVER1
3	193119865	193345121	3.45144	3.04585	0.0483374	0.217214	ATP13A4,OPA1,OPA1-AS1
3	194429149	194502897	3.45144	3.04585	0.0483374	0.217214	LOC100507391
3	194789012	194991895	3.45144	3.04585	0.0483374	0.217214	XXYLT1
3	194995464	195426368	3.45144	3.04585	0.0483374	0.217214	ACAP2,MIR5692C1,PPP1R2,APOD,SDHAP2,MIR570
5	121187649	121414055	3.45243	3.0812	0.0484244	0.217331	FTMT,SRFBP1,LOX
3	155588324	155655520	3.46039	3.14055	0.0485068	0.217427	GMPS
6	99321600	99395849	3.46605	3.22128	0.0486629	0.217853	FBXL4
8	86240457	86393721	3.46152	3.22454	0.048827	0.218148	CA1,CA3,CA2
8	30241943	30429734	3.4988	3.28553	0.048851	0.218148	RBPMS
3	128181274	128229429	3.45952	3.11127	0.0491138	0.219048	DNAJB8,DNAJB8-AS1,GATA2,LOC90246
6	117586720	117594728	3.4652	3.15653	0.0493246	0.219713	VGLL2
8	28558989	28747698	3.50028	3.28785	0.0496836	0.221036	EXTL3,INTS9
5	118788137	118878030	3.45816	3.06687	0.0499527	0.221864	HSD17B4
19	676388	695461	3.46999	3.21806	0.0500303	0.221864	FSTL3,PRSS57
1	1981908	2144159	3.46168	3.16824	0.0500561	0.221864	PRKCZ,C1orf86
7	22766765	22771621	3.45871	3.10881	0.0503011	0.221892	IL6
18	47007547	47018935	3.45926	3.10335	0.0503011	0.221892	C18orf32,RPL17-C18ORF32
8	69242956	69731258	3.46408	3.20477	0.0503469	0.221892	C8orf34
8	70378858	70573147	3.46408	3.20477	0.0503469	0.221892	SULF1
9	2015341	2193623	3.44267	3.08289	0.0503735	0.221892	SMARCA2
21	40817796	41034815	3.46906	3.2934	0.0506319	0.221951	SH3BGR,C21orf88,B3GALT5
3	122920773	122992982	3.45768	3.1085	0.0506356	0.221951	SEC22A
3	123001142	123167392	3.45768	3.1085	0.0506356	0.221951	ADCY5
3	123213362	123349666	3.45768	3.1085	0.0506356	0.221951	PTPLB,MYLK-AS1
19	2321519	2355100	3.45955	3.20194	0.0507694	0.222264	LSM7,SPPL2B
14	105767169	105880196	3.45519	3.15296	0.0513422	0.223947	PACS2,TEX22
14	105886185	105937057	3.45519	3.15296	0.0513422	0.223947	MTA1
14	105939274	105965585	3.45519	3.15296	0.0513422	0.223947	CRIP2,CRIP1,C14orf80
8	86126287	86132643	3.46084	3.22402	0.0515406	0.224357	C8orf59
5	52083773	52098452	3.44624	3.11071	0.0515619	0.224357	PELO
19	2164147	2282181	3.45984	3.21589	0.0516626	0.224522	DOT1L,PLEKHJ1,MIR1227,SF3A2,AMH,MIR4321,JSRP1,OAZ1,C19orf35
3	192514604	192635950	3.45127	3.04854	0.0520444	0.225224	MB21D2
3	192958916	193096514	3.45127	3.04854	0.0520444	0.225224	HRASLS,MGC2889,ATP13A5
8	30013812	30041155	3.49879	3.28729	0.0520679	0.225224	DCTN6
9	138700332	138799005	3.45206	3.07104	0.0520768	0.225224	CAMSAP1
16	1756220	1785067	3.46756	3.19951	0.0521781	0.225389	MAPK8IP3,MIR3177
21	41117333	41174023	3.46933	3.29457	0.0522422	0.225393	IGSF5
3	151980404	152058779	3.45906	3.12552	0.0529358	0.226452	MBNL1-AS1,MBNL1,TMEM14E
7	1748797	1787590	3.46906	3.17517	0.0531102	0.226452	ELFN1
3	113666747	114035416	3.45195	3.01834	0.0531322	0.226452	ZDHHC23,KIAA1407,QTRTD1,DRD3,ZNF80,TIGIT,MIR568
3	114070657	114107825	3.45195	3.01834	0.0531322	0.226452	ZBTB20-AS1
3	145787227	146262628	3.46042	3.13168	0.053223	0.226452	PLOD2,PLSCR4,PLSCR2,PLSCR1
3	158787040	158984096	3.46042	3.13168	0.053223	0.226452	IQCJ
3	158787040	159615155	3.46042	3.13168	0.053223	0.226452	IQCJ-SCHIP1,SCHIP1
3	159000434	159000523	3.46042	3.13168	0.053223	0.226452	MIR3919
3	159706622	159713806	3.46042	3.13168	0.053223	0.226452	IL12A
13	86366921	86373483	3.46017	3.10506	0.0532278	0.226452	SLITRK6
3	126325894	126390782	3.45883	3.10765	0.0532492	0.226452	TXNRD3,NUP210P1
3	126423062	126756235	3.45883	3.10765	0.0532492	0.226452	CHCHD6,PLXNA1
8	30239634	30242917	3.49748	3.28639	0.0533324	0.226536	LOC100128750
7	45614124	45933267	3.45758	3.12001	0.0536819	0.22767	ADCY1,SEPT7P2,IGFBP1
17	79897520	79919057	3.46493	3.21418	0.0537271	0.22767	MYADML2,NOTUM
3	158519714	158547508	3.45859	3.1203	0.0540843	0.228766	MFSD1
8	69824037	70016425	3.46421	3.20887	0.0541139	0.228766	LOC100505718
18	31431063	31803515	3.45741	3.1659	0.054199	0.228854	NOL4
8	29952921	29995222	3.49725	3.28856	0.0546173	0.229821	LEPROTL1
6	118228688	118638839	3.46434	3.16255	0.0546691	0.229821	SLC35F1
5	118965253	118971517	3.45783	3.07067	0.054681	0.229821	FAM170A
3	71803200	71804328	3.46267	3.19234	0.0546856	0.229821	GPR27
6	99720792	99797531	3.46481	3.22361	0.0549731	0.230758	FAXC
17	42472644	42580957	3.46034	3.21269	0.0553035	0.231557	GPATCH8
12	132434464	132565011	3.44412	2.99555	0.0553582	0.231557	EP400
12	132568827	132610885	3.44412	2.99555	0.0553582	0.231557	EP400NL
3	140660661	140698785	3.45689	3.1166	0.055653	0.232246	SLC25A36
3	140770742	140867453	3.45689	3.1166	0.055653	0.232246	SPSB4
8	33405272	33457439	3.48918	3.27848	0.0558411	0.232758	RNF122,DUSP26
3	115342150	115440334	3.45341	3.0681	0.0561261	0.233673	GAP43
8	39172181	39260375	3.47967	3.26729	0.0565602	0.234996	ADAM5
3	119540801	119813264	3.45463	3.11886	0.0565755	0.234996	GSK3B
3	8918879	9005159	3.06497	3.44794	0.056658	0.235065	RAD18
17	79373539	79418214	3.46389	3.2059	0.0567415	0.235138	BAHCC1,MIR4740,MIR3186
11	450279	507283	3.474	3.21143	0.056919	0.2356	PTDSS2,RNH1
2	154728425	155313950	3.44551	3.0467	0.0572874	0.23685	GALNT13,LOC100144595
5	90664540	90716532	3.44871	3.11796	0.0574352	0.237186	ARRDC3,ARRDC3-AS1
3	140950681	141645382	3.45719	3.12388	0.05771	0.238045	ACPL2,ZBTB38,RASA2,RNF7,GRK7,ATP1B3
3	150804675	151176497	3.45935	3.14107	0.0578908	0.238516	MED12L,GPR171,P2RY14,GPR87,P2RY13,P2RY12,IGSF10
8	145722108	145752416	3.46795	3.21991	0.0583123	0.239975	PPP1R16A,GPT,MFSD3,RECQL4,LRRC14,LRRC24
8	86157715	86196302	3.46015	3.22809	0.0584417	0.24023	CA13
21	40557403	40685712	3.4686	3.29484	0.0586366	0.24039	BRWD1
13	77454303	77661911	3.46926	3.16819	0.0587082	0.24039	KCTD12,BTF3P11,IRG1,CLN5,FBXL3,MYCBP2,MYCBP2-AS1
18	32073253	32723432	3.45792	3.17636	0.0587091	0.24039	DTNA,MAPRE2
18	19321544	19450912	3.45301	3.02162	0.05875	0.24039	MIB1
3	161062579	161089871	3.45865	3.12934	0.0588352	0.240463	SPTSSB
17	79935425	79995573	3.46498	3.21837	0.0589735	0.240752	ASPSCR1,STRA13,LRRC45,RAC3,DCXR
8	92261515	92410378	3.46164	3.2282	0.0593408	0.241975	SLC26A7
5	86690078	86708850	3.44777	3.08602	0.0595262	0.242454	CCNH
5	52285155	52410952	3.44526	3.11066	0.0598784	0.24361	ITGA2,MOCS2,LOC257396
8	38368351	38386180	3.47706	3.26577	0.0600195	0.243906	C8orf86
1	93544791	93604638	3.44652	3.07049	0.0603734	0.245065	MTF2
8	6261076	6264069	3.49221	3.29188	0.060549	0.245499	LOC100287015
10	55562532	56561051	3.44951	3.01651	0.060683	0.245754	PCDH15
21	40685860	40695144	3.46737	3.29475	0.0607687	0.245754	BRWD1-IT2,BRWD1-AS1
7	49813256	49952138	3.45544	3.12109	0.0608185	0.245754	VWC2
17	79523912	79688046	3.46338	3.21831	0.0610776	0.246247	NPLOC4,TSPAN10,PDE6G,OXLD1,CCDC137,ARL16,HGS,MRPL12,SLC25A10
8	28174648	28200868	3.50047	3.29878	0.0610786	0.246247	PNOC
3	131253576	131753844	3.45845	3.14031	0.0615913	0.247824	CPNE4
16	1469943	1494490	3.46768	3.22529	0.0616543	0.247824	C16orf91,CCDC154
3	156799455	156840791	3.45959	3.15536	0.0618171	0.247824	LOC339894
3	156865585	156878482	3.45959	3.15536	0.0618171	0.247824	CCNL1
3	156977531	157221415	3.45959	3.15536	0.0618171	0.247824	VEPH1
8	70963885	70983562	3.46181	3.21826	0.0619692	0.248133	PRDM14
5	93076014	93077309	3.4494	3.15706	0.0620778	0.248133	POU5F2
3	138066489	138124377	3.45792	3.13618	0.0621029	0.248133	MRAS
21	40752212	40769815	3.46631	3.29414	0.0624304	0.249163	WRB
14	105675622	105781914	3.45297	3.14737	0.0630822	0.251305	BRF1
3	114462291	114462372	3.45044	3.04273	0.0631079	0.251305	MIR4796
18	18822202	19263558	3.45074	3.01727	0.063249	0.251586	GREB1L,ESCO1,SNRPD1,ABHD3,MIR320C1
6	99282579	99286666	3.46402	3.2278	0.0633327	0.251638	POU3F2
17	79762009	79849462	3.46281	3.21703	0.0638469	0.252228	GCGR,FAM195B,PPP1R27,P4HB,ARHGDIA,ALYREF
5	86564069	86687743	3.44704	3.08037	0.0638784	0.252228	RASA1
5	54515424	54529508	3.44706	3.15341	0.0639618	0.252228	MCIN,CCNO
5	54552072	54603521	3.44706	3.15341	0.0639618	0.252228	DHX29
3	138153414	138197256	3.45823	3.14231	0.0639692	0.252228	ESYT3
3	138213186	138352213	3.45823	3.14231	0.0639692	0.252228	CEP70,FAIM
13	96453835	96705736	3.45114	3.11221	0.0639761	0.252228	UGGT2
7	1272653	1544018	3.47337	3.2143	0.064108	0.25246	UNCX,MICALL2,INTS1
10	58117198	58121034	3.44954	3.01608	0.0641763	0.25246	ZWINT
8	29920257	30108213	3.49704	3.29397	0.0642685	0.252544	MIR548O2
3	113251217	113348422	3.45084	3.03631	0.064652	0.253214	SIDT1
3	113313722	113415493	3.45084	3.03631	0.064652	0.253214	MIR4446,KIAA2018
3	113435306	113465120	3.45084	3.03631	0.064652	0.253214	NAA50
13	89193083	89197764	3.45575	3.0815	0.0647639	0.253232	LINC00433
21	41584278	42002693	3.46562	3.30044	0.0647985	0.253232	MIR4760,DSCAM-AS1,DSCAM-IT1
19	42788816	42882921	3.45132	3.12251	0.0649847	0.253682	CIC,PAFAH1B3,PRR19,TMEM145,MEGF8
13	76099349	76111991	3.46902	3.16966	0.0651779	0.254158	COMMD6
3	149456256	149510610	3.45707	3.14404	0.0655194	0.254361	COMMD2,ANKUB1
3	149530474	149691029	3.45707	3.14404	0.0655194	0.254361	RNF13,PFN2,LOC646903
17	79091095	79139872	3.46197	3.2023	0.065781	0.254361	AATK
17	79139306	79156964	3.46197	3.2023	0.065781	0.254361	AATK-AS1
17	79163392	79196751	3.46197	3.2023	0.065781	0.254361	AZI1
17	79202076	79215098	3.46197	3.2023	0.065781	0.254361	ENTHD2,C17orf89
17	79218798	79269096	3.46197	3.2023	0.065781	0.254361	SLC38A10
8	6602684	6602761	3.49024	3.29258	0.0658002	0.254361	MIR4659A,MIR4659B
13	96230455	96447243	3.45145	3.12082	0.0661074	0.25501	DZIP1,DNAJC3
3	127348001	127391653	3.45718	3.11366	0.0664069	0.25501	PODXL2
3	129693113	129696779	3.45718	3.11366	0.0664069	0.25501	TRH
3	129800673	129830276	3.45718	3.11366	0.0664069	0.25501	ALG1L2,FAM86HP
3	119147806	119308792	3.44985	3.08692	0.0668528	0.25501	TMEM39A,POGLUT1,TIMMDC1,CD80,ADPRH
19	42891170	42894444	3.45082	3.11623	0.0671174	0.25501	CNFN
19	42901299	43156507	3.45082	3.11623	0.0671174	0.25501	LOC100996307
19	42905665	42931578	3.45082	3.11623	0.0671174	0.25501	LIPE
3	155838336	156256927	3.45764	3.14759	0.0671734	0.25501	KCNAB1
3	156158945	156164694	3.45764	3.14759	0.0671734	0.25501	KCNAB1-AS1
3	156257928	156272973	3.45764	3.14759	0.0671734	0.25501	SSR3
3	156390959	156424557	3.45764	3.14759	0.0671734	0.25501	TIPARP-AS1,TIPARP
3	156465131	156534851	3.45764	3.14759	0.0671734	0.25501	LOC730091
3	156527059	156529810	3.45764	3.14759	0.0671734	0.25501	PA2G4P4
8	91803920	91971630	3.46056	3.23013	0.0671831	0.25501	NECAB1
8	91970705	92053203	3.46056	3.23013	0.0671831	0.25501	LOC100127983,TMEM55A
8	92082423	92217786	3.46056	3.23013	0.0671831	0.25501	OTUD6B,LRRC69,MIR4661
8	38965049	39142436	3.47832	3.27365	0.0674231	0.255649	ADAM32
8	28285925	28347835	3.49945	3.29594	0.0676152	0.256105	FBXO16
7	1654105	1656328	3.46805	3.1866	0.0678244	0.256187	TFAMP1
9	138073454	138079152	3.45296	3.11466	0.0678287	0.256187	LOC401557
8	29989186	30002200	3.49516	3.29266	0.0678583	0.256187	MBOAT4
8	13947372	15095792	3.49622	3.31442	0.0679859	0.256187	SGCZ
3	121150272	121264853	3.45273	3.0917	0.0679958	0.256187	POLQ
14	105452615	105487425	3.45263	3.15092	0.0680902	0.256272	C14orf79,CDCA4
3	171318194	171577108	3.45869	3.1628	0.0681917	0.256384	PLD1,TMEM212
10	89117476	89130452	3.47118	3.27548	0.0682971	0.256509	FAM22D
10	72058728	72142382	3.44276	3.05679	0.0686217	0.256813	LRRC20
3	129274055	129627755	3.45748	3.12103	0.0686231	0.256813	PLXND1,TMCC1,LOC100507032
3	129931662	129992649	3.45748	3.12103	0.0686231	0.256813	COL6A4P2
19	571276	583493	3.4655	3.20629	0.0686658	0.256813	BSG
13	93353641	93373867	3.4579	3.06987	0.0688583	0.257263	GPC5-AS1
7	1570367	1596066	3.47247	3.20612	0.0690704	0.257786	MAFK,TMEM184A
16	1359153	1377019	3.46736	3.23452	0.0691977	0.257859	UBE2I
8	145019358	145019447	3.47172	3.22927	0.0692469	0.257859	MIR661
6	71123106	71571716	3.45652	3.08565	0.069426	0.257859	FAM135A,C6orf57,SMAP1
3	128444978	128631957	3.45897	3.18184	0.0696156	0.257859	RAB7A,LOC653712,ACAD9
13	88096241	88323218	3.4571	3.11446	0.0696202	0.257859	MIR4500HG
18	28709213	28993880	3.45314	3.16421	0.0696941	0.257859	DSC1,DSG1,DSG4
18	29078026	29128814	3.45314	3.16421	0.0696941	0.257859	DSG2
18	29122108	29523091	3.45314	3.16421	0.0696941	0.257859	LOC100652770,TTR,B4GALT6,SLC25A52,TRAPPC8
19	589892	663233	3.46715	3.22792	0.0697406	0.257859	HCN2,POLRMT,FGF22,RNF126
11	532241	535550	3.47235	3.21498	0.0699074	0.258209	HRAS
8	67474409	67579452	3.4578	3.18418	0.0700987	0.25838	MYBL1,VCPIP1
8	67579786	67593377	3.4578	3.18418	0.0700987	0.25838	C8orf44
3	160939098	160969795	3.4583	3.15025	0.0702875	0.258809	NMD3
2	139259349	139330805	3.44968	3.10441	0.0704693	0.259211	SPOPL
18	24267584	24283602	3.45434	3.08516	0.0707594	0.26001	LOC728606
3	194075975	194188968	3.4495	3.05807	0.0711431	0.260882	LRRC15,GP5,ATP13A3
3	194207868	194409766	3.4495	3.05807	0.0711431	0.260882	FLJ34208,TMEM44-AS1,TMEM44,LSG1,FAM43A
20	62338793	62367494	3.46211	3.196	0.0712284	0.260927	ZGPAT
8	145754562	145838888	3.46912	3.23724	0.0714479	0.261447	ARHGAP39
2	152104727	152146430	3.44293	3.09887	0.0716847	0.261447	RBM43,NMI
9	138371647	138441815	3.45222	3.13491	0.0717355	0.261447	PPP1R26,C9orf116,MRPS2,LCN1,OBP2A
9	138453603	138458622	3.45222	3.13491	0.0717355	0.261447	PAEP
11	537521	554916	3.47202	3.21654	0.071762	0.261447	LRRC56
8	29578775	29605625	3.4943	3.29596	0.071864	0.261447	LINC00589
19	2037469	2051243	3.46137	3.24576	0.0718832	0.261447	MKNK2
3	93698982	93845630	3.44487	2.97696	0.0720971	0.261895	ARL13B,STX19,DHFRL1,NSUN3
21	40714240	40721047	3.46568	3.29828	0.0721532	0.261895	HMGN1
20	61509089	61638387	3.45914	3.19316	0.0726172	0.262926	DIDO1,GID8,SLC17A9,BHLHE23
20	61665568	61685215	3.45914	3.19316	0.0726172	0.262926	LINC00029,LOC100144597
5	122181159	122344902	3.45245	3.10853	0.0728774	0.262926	SNX24
1	222695601	222721444	3.44285	3.02708	0.0729282	0.262926	HHIPL2
1	222791443	223179337	3.44285	3.02708	0.0729282	0.262926	MIA3,AIDA,BROX,FAM177B,DISP1
1	223282747	224033674	3.44285	3.02708	0.0729282	0.262926	TLR5,SUSD4,C1orf65,CAPN8,CAPN2,TP53BP2
8	38457692	38458775	3.47654	3.27219	0.072953	0.262926	RNF5P1
9	138594030	138684993	3.45074	3.11728	0.0731538	0.263383	KCNT1
18	46065426	46389586	3.45664	3.13906	0.0734942	0.264128	CTIF
5	118604417	118730294	3.45601	3.09141	0.0735086	0.264128	TNFAIP8
6	72113253	72130448	3.4557	3.10705	0.0738059	0.264849	MIR30A,LINC00472
3	71820805	71834357	3.4614	3.20596	0.0739533	0.264849	PROK2
3	195590235	195635880	3.44997	3.06852	0.0739772	0.264849	TNK2
9	139440624	139440711	3.4629	3.20681	0.0740805	0.264849	MIR4674
9	139553307	139581911	3.4629	3.20681	0.0740805	0.264849	EGFL7,MIR126,AGPAT2
2	152341852	152591001	3.44748	3.09076	0.0745837	0.266337	NEB
3	161214595	161221730	3.45705	3.16115	0.0747844	0.266337	OTOL1
3	195447752	195538844	3.45035	3.07953	0.0752442	0.266337	MUC20,MUC4
3	176738541	176915048	3.45652	3.1492	0.0753002	0.266337	TBL1XR1
5	121465214	121489266	3.44998	3.10023	0.0753193	0.266337	ZNF474
3	116428634	116435887	3.4524	3.09597	0.0753688	0.266337	LSAMP-AS3
3	196080368	196159345	3.44835	3.05804	0.0753926	0.266337	UBXN7
3	196195656	196242237	3.44835	3.05804	0.0753926	0.266337	RNF168,C3orf43
3	196281058	196462876	3.44835	3.05804	0.0753926	0.266337	WDR53,FBXO45,LRRC33,CEP19,PIGX
3	196466727	196559518	3.44835	3.05804	0.0753926	0.266337	PAK2
3	196594726	196670884	3.44835	3.05804	0.0753926	0.266337	SENP5,NCBP2,LOC152217
3	196673213	196731615	3.44835	3.05804	0.0753926	0.266337	PIGZ,MFI2,MFI2-AS1
7	48211056	48687091	3.45545	3.14117	0.0755447	0.266611	ABCA13
8	27727398	27850369	3.49941	3.30504	0.0759627	0.267168	SCARA5
10	134210701	134261825	3.10742	3.44745	0.0760458	0.267168	PWWP2B,C10orf91
7	47314751	47621742	3.45529	3.14278	0.0761222	0.267168	TNS3
14	105515736	105635161	3.45174	3.15071	0.0761959	0.267168	GPR132,JAG2
14	105639273	105647660	3.45174	3.15071	0.0761959	0.267168	NUDT14
14	105714878	105717430	3.45174	3.15071	0.0761959	0.267168	BTBD6
13	95091840	95131936	3.45613	3.09006	0.0762353	0.267168	DCT
3	108474485	108836993	3.44858	3.05407	0.0764851	0.267168	RETNLB,TRAT1,GUCA1C,MORC1
7	50344377	50518088	3.45356	3.13063	0.076499	0.267168	IKZF1,FIGNL1
7	50526133	50633154	3.45356	3.13063	0.076499	0.267168	DDC
5	92919042	92957593	3.44817	3.1615	0.0766288	0.267168	NR2F1,MIR548AO
5	92956401	92956494	3.44817	3.1615	0.0766288	0.267168	MIR2277
8	38758752	38854041	3.47652	3.27456	0.0767414	0.267168	PLEKHA2,HTRA4,TM2D2
18	33048290	33077955	3.45598	3.19199	0.0767509	0.267168	INO80C
8	145064225	145316843	3.4743	3.25127	0.0773674	0.269052	GRINA,SPATC1,OPLAH,EXOSC4,GPAA1,CYC1,SHARPIN,MAF1,KIAA1875,FAM203A,HEATR7A
3	191857181	192445388	3.45026	3.08089	0.0776448	0.269561	FGF12
1	225674533	226595801	3.44706	3.11333	0.0778055	0.269561	ENAH,SRP9,EPHX1,TMEM63A,LEFTY1,PYCR2,LEFTY2,SDE2,H3F3A,H3F3AP4,ACBD3,MIXL1,LIN9,PARP1
5	89754019	89825401	3.44674	3.11839	0.0778055	0.269561	MBLAC2,POLR3G,LYSMD3
17	42634811	42638630	3.454	3.22503	0.0778495	0.269561	FZD2
5	121647819	122165802	3.45029	3.11002	0.0778918	0.269561	SNCAIP,MGC32805,SNX2
3	142315228	142432505	3.45732	3.15054	0.0784389	0.269747	PLS1
3	142443265	142779567	3.45732	3.15054	0.0784389	0.269747	TRPC1,PCOLCE2,LOC100507389,PAQR9,LOC100289361,U2SURP
19	708952	805001	3.46764	3.23685	0.0784609	0.269747	PALM,C19orf21,PTBP1,MIR4745
19	812487	821952	3.46764	3.23685	0.0784609	0.269747	LPPR3
19	813583	813653	3.46764	3.23685	0.0784609	0.269747	MIR3187
19	827830	1106787	3.46764	3.23685	0.0784609	0.269747	AZU1,PRTN3,ELANE,CFD,MED16,R3HDM4,KISS1R,ARID3A,WDR18,GRIN3B,C19orf6,CNN2,ABCA7,HMHA1,POLR2E,GPX4
3	127291906	127341278	3.45604	3.11472	0.0784747	0.269747	TPRA1,MCM2
3	190984943	191048325	3.4469	3.04221	0.0788235	0.270373	UTS2D
3	191046873	191179245	3.4469	3.04221	0.0788235	0.270373	CCDC50,PYDC2
3	168269641	168269737	3.45633	3.16745	0.0789449	0.270373	MIR551B
19	10444451	10491248	3.45073	3.16186	0.0789597	0.270373	ICAM3,TYK2
10	88998423	89103331	3.46724	3.27731	0.0792442	0.271086	LOC728190,LOC439994
13	37583450	37679801	3.46136	3.22547	0.0797617	0.272441	SUPT20H,CSNK1A1L
8	35092974	35652181	3.48099	3.2851	0.0797927	0.272441	UNC5D
4	1873122	1983934	3.45249	3.1318	0.0799987	0.272883	WHSC1
3	146303624	146324003	3.45771	3.147	0.0801671	0.273196	PLSCR5
3	107761940	107809935	3.44688	3.01879	0.0803365	0.273512	CD47
14	105391186	105444694	3.45274	3.16812	0.0805692	0.274043	PLD4,AHNAK2
13	69435416	69459457	3.47042	3.21186	0.0809933	0.275223	LINC00550
22	24340594	24347258	3.53255	3.37788	0.0813205	0.276072	GSTTP1
17	40610861	40674597	3.44592	3.08114	0.0814142	0.276127	ATP6V0A1
3	3108007	3221401	3.44032	3.06292	0.0815257	0.276243	IL5RA,TRNT1,CRBN
5	122359077	122372425	3.44971	3.10392	0.0818503	0.27708	PPIC
10	89156330	89167457	3.47015	3.28129	0.0821101	0.277607	LOC728218
13	36048405	36515382	3.45728	3.21215	0.0821616	0.277607	MIR548F5
16	2097989	2138713	3.469	3.25097	0.0826418	0.278701	TSC2
16	2140195	2140285	3.469	3.25097	0.0826418	0.278701	MIR1225
18	43914186	44040783	3.45463	3.1398	0.0828253	0.278949	RNF165
8	29779028	29814864	3.49339	3.29932	0.0829497	0.278949	LOC286135,MIR3148
8	29920630	29940649	3.49339	3.29932	0.0829497	0.278949	TMEM66
8	6565877	6619021	3.48941	3.30084	0.0833207	0.279074	AGPAT5
3	185361526	185826901	3.44944	3.09286	0.0833664	0.279074	IGF2BP2,C3orf65,TRA2B,LOC344887,ETV5
3	121488609	121553926	3.45153	3.09336	0.0834041	0.279074	IQCB1
3	121554033	121741127	3.45153	3.09336	0.0834041	0.279074	EAF2,SLC15A2,ILDR1
3	121774208	122134882	3.45153	3.09336	0.0834041	0.279074	CD86,CASR,CSTA,CCDC58,FAM162A,WDR5B
18	44056934	44236996	3.4546	3.14013	0.0834563	0.279074	LOXHD1
7	93514708	93633690	3.45309	3.11322	0.0836337	0.279406	TFPI2,GNGT1,GNG11,BET1
1	226736500	226796915	3.44726	3.12497	0.0844764	0.281412	C1orf95
3	166958076	167098085	3.4566	3.18006	0.0845941	0.281412	ZBBX
3	167159722	167191818	3.4566	3.18006	0.0845941	0.281412	SERPINI2
3	167196472	167371289	3.4566	3.18006	0.0845941	0.281412	WDR49
13	66876965	67804468	3.47098	3.24275	0.0846938	0.281412	PCDH9
8	113655721	113655812	3.46115	3.23926	0.0847076	0.281412	MIR2053
5	122424840	122523745	3.45001	3.11381	0.0848305	0.281558	PRDM6
8	38585703	38710546	3.47613	3.27798	0.0854028	0.282833	TACC1
8	42911441	42940932	3.45669	3.22653	0.0854707	0.282833	FNTA
18	24432007	24765302	3.45315	3.08621	0.0854892	0.282833	AQP4,AQP4-AS1,CHST9
21	42688660	42729654	3.4618	3.31284	0.0855316	0.282833	FAM3B
7	1192542	1199855	3.47359	3.24497	0.0857122	0.283168	ZFAND2A
3	109128836	109214014	3.44727	3.03518	0.0861904	0.284484	FLJ25363
8	145597730	145701718	3.46532	3.23693	0.0862826	0.284525	ADCK5,CPSF1,MIR939,MIR1234,SLC39A4,VPS28,TONSL,CYHR1,KIFC2,FOXH1
21	42733949	42831141	3.46137	3.31249	0.0864189	0.284711	MX2,MX1
6	118781934	118824996	3.46067	3.18217	0.0869002	0.286033	CEP85L,BRD7P3
16	2227183	2246465	3.47048	3.25701	0.0870873	0.286121	CASKIN1
16	2255177	2264822	3.47048	3.25701	0.0870873	0.286121	MLST8,BRICD5,PGP
3	142984063	143567373	3.4569	3.16253	0.0872141	0.286274	SLC9A9
3	97705526	97754148	3.44523	3.02776	0.0874007	0.286544	GABRR3
19	1609288	1885518	3.46054	3.25366	0.087819	0.286544	TCF3,ONECUT3,ATP8B3,REXO1,MIR1909,LOC100288123,KLF16,FAM108A1
19	1905370	1926012	3.46054	3.25366	0.087819	0.286544	ADAT3,SCAMP4
19	1941160	1954548	3.46054	3.25366	0.087819	0.286544	CSNK1G2,CSNK1G2-AS1
19	1985446	2015702	3.46054	3.25366	0.087819	0.286544	BTBD2
3	108855560	109035364	3.44764	3.05026	0.0883546	0.286544	FLJ22763,LINC00488,DPPA2
3	109044987	109056419	3.44764	3.05026	0.0883546	0.286544	DPPA4
16	681011	698474	3.47051	3.2447	0.0884433	0.286544	WFIKKN1,C16orf13,FAM195A
3	155933348	155945672	3.45589	3.15505	0.0884495	0.286544	KCNAB1-AS2
14	105992952	105996539	3.45256	3.18612	0.0884495	0.286544	TMEM121
8	38854504	38962779	3.47584	3.28101	0.0884938	0.286544	ADAM9
16	1820320	1890203	3.46011	3.2369	0.0885223	0.286544	NME3,MRPS34,EME2,SPSB3,NUBP2,IGFALS,HAGH,FAHD1
21	42513426	42519991	3.46295	3.31088	0.0885563	0.286544	LINC00323
16	1306272	1308494	3.46706	3.24646	0.0887275	0.286544	TPSD1
8	6666040	6699975	3.48707	3.30088	0.0887491	0.286544	XKR5,LOC100652791
7	48964156	48967049	3.4531	3.14593	0.089093	0.286544	CDC14C
3	142838617	142842856	3.45721	3.16764	0.0891126	0.286544	CHST2
3	143061087	143065913	3.45721	3.16764	0.0891126	0.286544	SLC9A9-AS1
16	2138710	2185899	3.46903	3.25394	0.0892031	0.286544	PKD1
16	2183119	2205106	3.46903	3.25394	0.0892031	0.286544	MIR4516,MIR3180-5,RAB26,SNORD60
21	42539483	42539556	3.46253	3.31048	0.0892727	0.286544	MIR3197
21	42547157	42557166	3.46253	3.31048	0.0892727	0.286544	PLAC4
16	765172	776473	3.47044	3.24498	0.0894013	0.286544	METRN,FAM173A,CCDC78
16	777265	820277	3.47044	3.24498	0.0894013	0.286544	HAGHL,NARFL,MSLN,MIR662
14	105331649	105363107	3.45301	3.18187	0.0894095	0.286544	CEP170B
3	121350245	121379791	3.45174	3.10442	0.0894647	0.286544	HCLS1
3	121382045	121468614	3.45174	3.10442	0.0894647	0.286544	GOLGB1
10	71812356	71892690	3.44148	3.08645	0.0896842	0.28699	H2AFY2,AIFM2
9	138235094	138364095	3.45175	3.15056	0.0897988	0.287099	C9orf62,LOC100506599
3	121286777	121349139	3.45213	3.11248	0.0899205	0.28723	ARGFX,FBXO40
8	113235158	114449242	3.4607	3.24167	0.0903884	0.288467	CSMD3
10	88985204	88994733	3.46588	3.27989	0.0906949	0.289186	FAM22A
18	32820993	32957301	3.45474	3.19543	0.0909301	0.289677	ZNF397,ZSCAN30,ZNF271,ZNF24,ZNF396
10	74480786	74480858	3.44403	3.097	0.0918493	0.291296	MIR4676
3	102153858	102198685	3.44648	3.02688	0.092094	0.291296	ZPLD1
8	143545376	143626368	3.46562	3.25915	0.0921945	0.291296	BAI1
8	67579786	67680240	3.45673	3.19887	0.0922109	0.291296	C8orf44-SGK3,SGK3,PTTG3P
7	21467688	21554151	3.45385	3.14783	0.0927066	0.291296	SP4
7	21582832	21941457	3.45385	3.14783	0.0927066	0.291296	DNAH11
7	21940516	21985542	3.45385	3.14783	0.0927066	0.291296	CDCA7L
7	22157907	22396533	3.45385	3.14783	0.0927066	0.291296	RAPGEF5
7	22459062	22613617	3.45385	3.14783	0.0927066	0.291296	STEAP1B,LOC100506178
7	22852250	22862471	3.45385	3.14783	0.0927066	0.291296	TOMM7
7	22896231	23145322	3.45385	3.14783	0.0927066	0.291296	SNORD93,FAM126A,KLHL7-AS1
7	23145352	23742269	3.45385	3.14783	0.0927066	0.291296	KLHL7,NUPL2,GPNMB,MALSU1,IGF2BP3,RPS2P32,TRA2A,CLK2P,CCDC126,FAM221A
7	23749785	24797639	3.45385	3.14783	0.0927066	0.291296	STK31,NPY,MPP6,DFNA5
3	71728439	71803924	3.4587	3.22313	0.0930725	0.291296	EIF4E3
3	183353410	183530413	3.44938	3.10858	0.0930907	0.291296	KLHL24,YEATS2
3	183533663	183543393	3.44938	3.10858	0.0930907	0.291296	MAP6D1
8	72109667	72274467	3.456	3.2488	0.0931592	0.291296	EYA1
1	224301788	224381142	3.4417	3.05545	0.0932802	0.291296	FBXO28,DEGS1
1	224415035	224517891	3.4417	3.05545	0.0932802	0.291296	NVL
1	224444705	224586013	3.4417	3.05545	0.0932802	0.291296	MIR320B2,CNIH4,WDR26,MIR4742
3	174577110	175523428	3.45807	3.17519	0.0932941	0.291296	NAALADL2
8	145051319	145060635	3.47321	3.25806	0.0932974	0.291296	PARP10
3	177159708	177470492	3.45359	3.15052	0.0933977	0.291296	LINC00578
7	142552791	142568847	3.44863	3.10487	0.0937922	0.291296	EPHB6
8	91233715	91400187	3.45782	3.24192	0.0938394	0.291296	LINC00534
8	91634222	91658133	3.45782	3.24192	0.0938394	0.291296	TMEM64
7	27778991	27869386	3.45705	3.16114	0.0938637	0.291296	TAX1BP1
8	59717976	60031767	3.45399	3.20159	0.0940786	0.291296	TOX
18	47013742	47340813	3.45379	3.14851	0.0940928	0.291296	MIR1539,RPL17,SNORD58C,SNORD58A,SNORD58B,LIPG,ACAA2,SCARNA17
18	47652868	47920538	3.45379	3.14851	0.0940928	0.291296	MIR4320,CCDC11,MBD1,CXXC1,SKA1
3	141663269	141944449	3.45493	3.15547	0.094119	0.291296	TFDP2,GK5
13	37523907	37583751	3.46	3.22898	0.0941213	0.291296	ALG5,EXOSC8
3	167967309	168548374	3.45749	3.17987	0.0942385	0.291296	EGFEM1P
18	44259080	44702745	3.45378	3.14853	0.094442	0.291296	ST8SIA5,PIAS2,KATNAL2,TCEB3CL,TCEB3C,TCEB3CL2,TCEB3B,HDHD2,IER3IP1
18	45553638	45663680	3.45378	3.14853	0.094442	0.291296	ZBTB7C
7	30691558	30932002	3.45472	3.15753	0.0944588	0.291296	CRHR2,INMT,INMT-FAM188B,FAM188B
18	28645941	28682388	3.45209	3.18276	0.0944588	0.291296	DSC2
3	128886657	128902810	3.45543	3.18973	0.0947187	0.291422	CNBP
8	122625270	122657564	3.45837	3.24285	0.0947525	0.291422	HAS2,HAS2-AS1
19	1438362	1440492	3.46057	3.25692	0.094959	0.291422	RPS15
19	1450147	1605483	3.46057	3.25692	0.094959	0.291422	APC2,C19orf25,PCSK4,REEP6,ADAMTSL5,PLK5,MEX3D,MBD3,UQCR11
8	6825662	6914259	3.48528	3.30148	0.0949737	0.291422	DEFA10P,DEFT1P,DEFT1P2,DEFA3,DEFA1B,DEFA1,DEFA11P,DEFA5
6	70385640	70507049	3.4547	3.09407	0.0949899	0.291422	LMBRD1
3	181328150	181459005	3.45061	3.1427	0.0953638	0.291638	SOX2-OT
3	181429711	182204150	3.45061	3.1427	0.0953638	0.291638	SOX2,FLJ46066
3	156544095	156763918	3.45643	3.17425	0.0954688	0.291638	LEKR1
3	156807669	156818924	3.45643	3.17425	0.0954688	0.291638	LOC100498859
7	49977023	50132860	3.45193	3.13812	0.0954757	0.291638	ZPBP
3	159974773	160122613	3.45718	3.16789	0.0957959	0.291638	IFT80,SMC4,MIR15B,MIR16-2
3	160153290	160167626	3.45718	3.16789	0.0957959	0.291638	TRIM59
3	160212782	160283376	3.45718	3.16789	0.0957959	0.291638	KPNA4
3	160232694	160233024	3.45718	3.16789	0.0957959	0.291638	SCARNA7
13	36342788	36705514	3.45697	3.22464	0.0966454	0.29349	DCLK1
13	36742344	36943872	3.45697	3.22464	0.0966454	0.29349	SOHLH2,CCDC169-SOHLH2,CCDC169,SPG20,SPG20OS
8	128902873	129113499	3.4614	3.23786	0.0966511	0.29349	PVT1
8	145321516	145323045	3.46496	3.24585	0.0968483	0.293667	SCXA,SCXB
17	79276623	79304474	3.45966	3.22184	0.0970433	0.293667	LINC00482,TMEM105
5	122680578	124080805	3.44862	3.10491	0.0970746	0.293667	CEP120,CSNK1G3,ZNF608
16	2320713	2390747	3.46244	3.25109	0.0971533	0.293667	MIR3677,MIR940,MIR4717,ABCA3
2	153191750	153506348	3.44153	3.14455	0.0973343	0.293667	FMNL2
1	216676587	217311097	3.44162	3.05748	0.0974295	0.293667	ESRRG
7	16127151	16310229	3.45407	3.1549	0.0976425	0.293667	ISPD,LOC100506025
7	16501105	16921613	3.45407	3.1549	0.0976425	0.293667	SOSTDC1,LRRC72,ANKMY2,BZW2,TSPAN13,AGR2,AGR3
7	17338275	17385775	3.45407	3.1549	0.0976425	0.293667	AHR
7	20174278	20826508	3.45407	3.1549	0.0976425	0.293667	MACC1,MACC1-AS1,ITGB8,ABCB5,SP8
7	20866916	20867439	3.45407	3.1549	0.0976425	0.293667	RPL23P8
3	72798427	72897598	3.46468	3.24004	0.097697	0.293667	SHQ1
13	95226307	95364389	3.45554	3.10881	0.0980388	0.294274	TGDS,GPR180,SOX21
16	1271650	1280185	3.46764	3.2536	0.0981227	0.294274	TPSG1,TPSB2
2	139654893	139656744	3.44927	3.13625	0.098258	0.294274	LOC647012
18	21269561	21535029	3.45313	3.08656	0.098258	0.294274	LAMA3
3	180630233	180707562	3.45141	3.15437	0.0984103	0.294274	FXR1,DNAJC19
7	113726364	114659970	3.44376	3.13632	0.0989025	0.294274	FOXP2,MIR3666,MDFIC
7	116502562	116594388	3.44376	3.13632	0.0989025	0.294274	CAPZA2,ST7-AS1
7	116593380	116870075	3.44376	3.13632	0.0989025	0.294274	ST7
7	116593952	117067577	3.44376	3.13632	0.0989025	0.294274	ST7-OT4,ST7-AS2,ST7-OT3,WNT2,ASZ1
7	117350705	117513561	3.44376	3.13632	0.0989025	0.294274	CTTNBP2
7	117824085	117882784	3.44376	3.13632	0.0989025	0.294274	NAA38,ANKRD7
3	113465865	113666021	3.44975	3.07196	0.0990008	0.294274	ATP6V1A,GRAMD1C
9	139414019	139414078	3.46152	3.21995	0.0990187	0.294274	MIR4673
16	1290677	1292555	3.46671	3.25127	0.0990535	0.294274	TPSAB1
19	2071034	2096269	3.45851	3.25721	0.0993535	0.294665	MOB3A
19	2096867	2151556	3.45851	3.25721	0.0993535	0.294665	IZUMO4,AP3D1
5	52084135	52249485	3.44386	3.16269	0.099433	0.294665	ITGA1
3	174797101	175087410	3.45497	3.17935	0.0995395	0.294736	NAALADL2-AS3,MIR4789
3	71591120	71591240	3.45858	3.22389	0.100162	0.296334	MIR1284
3	138951833	139396885	3.45668	3.17213	0.10047	0.296999	PISRT1,MRPS22,COPB2,RBP2,RBP1,NMNAT3
3	170582664	170626426	3.45593	3.17845	0.101153	0.29755	RPL22L1,EIF5A2
3	170714136	170744768	3.45593	3.17845	0.101153	0.29755	SLC2A2
3	170780291	171178197	3.45593	3.17845	0.101153	0.29755	TNIK
3	170824452	170824548	3.45593	3.17845	0.101153	0.29755	MIR569
3	138371539	138478201	3.45595	3.17084	0.10126	0.29755	PIK3CB
3	168801286	169381563	3.45773	3.19121	0.101373	0.29755	MECOM
5	125695787	125829853	3.44926	3.12392	0.101443	0.29755	GRAMD3
8	116420723	116681228	3.46011	3.24489	0.101499	0.29755	TRPS1
8	39420630	39437653	3.47205	3.27725	0.101627	0.29755	LOC100130964
8	39442086	39587583	3.47205	3.27725	0.101627	0.29755	ADAM18
3	152552735	152555843	3.45464	3.17475	0.101643	0.29755	P2RY1
3	72423743	72495774	3.46554	3.24659	0.101657	0.29755	RYBP
8	92967194	93115454	3.45942	3.2559	0.102039	0.298119	RUNX1T1
8	6264112	6420784	3.48551	3.30866	0.102194	0.298119	MCPH1,ANGPT2
8	130760441	130799134	3.45884	3.24807	0.102194	0.298119	GSDMC
19	1354975	1378430	3.45957	3.25862	0.102393	0.298119	MUM1
16	576846	577407	3.46615	3.25053	0.102471	0.298119	LINC00235
16	577855	604636	3.46615	3.25053	0.102471	0.298119	SOLH
16	585315	585368	3.46615	3.25053	0.102471	0.298119	MIR5587
10	88854952	88951222	3.46479	3.28399	0.102603	0.298119	FAM35A
7	107384278	107643804	3.44838	3.10852	0.102604	0.298119	CBLL1,SLC26A3,DLD,LAMB1
8	99439249	99954799	3.45898	3.25102	0.103256	0.299527	KCNS2,STK3
8	99956630	99964326	3.45898	3.25102	0.103256	0.299527	OSR2
7	94023872	94060544	3.45265	3.12992	0.103476	0.299678	COL1A2
7	94139169	94299006	3.45265	3.12992	0.103476	0.299678	CASD1,SGCE,PEG10
6	119498365	119670931	3.45892	3.16839	0.103768	0.300144	MAN1A1
5	54273694	54468181	3.44427	3.18042	0.103805	0.300144	ESM1,GZMK,GZMA,CDC20B,GPX8,MIR449A,MIR449B,MIR449C
3	160473995	160788817	3.4556	3.16608	0.104129	0.300592	PPM1L
3	160801670	160823160	3.4556	3.16608	0.104129	0.300592	B3GALNT1
8	29190578	29208267	3.49036	3.30511	0.104511	0.301315	DUSP4
3	115521209	116164385	3.45141	3.12134	0.104598	0.301315	LSAMP
3	127391780	127842671	3.45414	3.13489	0.104633	0.301315	ABTB1,MGLL,KBTBD12,SEC61A1,RUVBL1
3	138663065	138844005	3.45691	3.17749	0.104745	0.301394	FOXL2,C3orf72,PRR23A,PRR23B,PRR23C,BPESC1
3	65339905	66024509	3.44216	3.1144	0.106222	0.305399	MAGI1
7	1606969	1629261	3.46782	3.22464	0.106733	0.306621	PSMG3,PSMG3-AS1
8	71024266	71316020	3.45577	3.25795	0.107181	0.306973	NCOA2
8	71485452	71648177	3.45577	3.25795	0.107181	0.306973	TRAM1,LOC286190,LACTB2,XKR9
3	189349215	189615068	3.44584	3.10088	0.107286	0.306973	TP63
3	189547710	189547798	3.44584	3.10088	0.107286	0.306973	MIR944
3	189674516	189840226	3.44584	3.10088	0.107286	0.306973	LEPREL1
18	6834431	6929868	3.45007	3.08362	0.107475	0.307175	ARHGAP28,LINC00668
6	119773711	119812467	3.45918	3.17345	0.107529	0.307175	LOC285762
13	33383327	33485790	3.45589	3.19908	0.108575	0.309915	LINC00423
10	72976980	72977985	3.44226	3.11241	0.109349	0.311878	LOC728978
5	121495870	121518358	3.44891	3.1286	0.109564	0.31224	LOC100505841
13	33590570	33640282	3.45527	3.19768	0.110058	0.313397	KL
16	699362	755825	3.46928	3.25293	0.110301	0.31384	WDR90,RHOT2,RHBDL1,STUB1,JMJD8,WDR24,FBXL16
20	62496580	62522898	3.45236	3.18794	0.110814	0.315046	TPD52L2
18	27878875	27878926	3.45091	3.19416	0.111182	0.315842	MIR302F
3	178136988	178562217	3.4527	3.17688	0.111959	0.317796	KCNMB2-IT1,KCNMB2
7	56563915	56564977	3.45272	3.15006	0.112152	0.317838	DKFZp434L192
7	56943077	57023571	3.45272	3.15006	0.112152	0.317838	LOC100130849,MIR4283-2,MIR4283-1
18	18529702	18691812	3.44763	3.05036	0.112582	0.318804	ROCK1
13	35516423	36246874	3.45564	3.22871	0.112766	0.319072	NBEA
20	62367977	62370460	3.4541	3.19406	0.112953	0.319347	LIME1
7	97736196	98030427	3.4511	3.14763	0.113686	0.321165	LMTK2,BHLHA15,TECPR1,BRI3,BAIAP2L1
3	179041550	179169371	3.4502	3.16772	0.113797	0.321226	ZNF639,MFN1,GNB4
18	29027731	29058665	3.45069	3.19627	0.114316	0.322433	DSG3
8	74332308	74353753	3.45438	3.25472	0.114658	0.322657	STAU2-AS1
3	185225569	185270369	3.44857	3.14532	0.114732	0.322657	LIPH
5	54804677	55008163	3.44572	3.19174	0.114808	0.322657	MIR5687,RNF138P1,SLC38A9
16	1031807	1146244	3.46689	3.25977	0.115003	0.322657	SOX8,SSTR5-AS1,SSTR5,C1QTNF8
16	1203240	1271772	3.46689	3.25977	0.115003	0.322657	CACNA1H
8	100025493	100889814	3.45813	3.26264	0.115028	0.322657	VPS13B
8	100548863	100549089	3.45813	3.26264	0.115028	0.322657	MIR599,MIR875
16	2205798	2228130	3.46753	3.26573	0.115489	0.323691	TRAF7
10	88024450	88024545	3.45793	3.27018	0.115578	0.323691	MIR346
5	52776263	52782304	3.4426	3.1561	0.115711	0.323809	FST
5	50668570	50690563	3.44268	3.16838	0.115984	0.324319	LOC642366,ISL1
8	6728096	6817683	3.48331	3.30721	0.116466	0.325411	DEFB1,DEFA6,DEFA4,DEFA8P,DEFA9P
3	164696685	164914469	3.45495	3.18685	0.117119	0.326937	SI,SLITRK3
13	37248048	37271975	3.45747	3.23548	0.117368	0.326937	SERTM1
13	36047925	36050832	3.45452	3.22651	0.11746	0.326937	MAB21L1
18	19405658	19409049	3.44852	3.07381	0.117491	0.326937	MIR133A1,MIR1-2
16	2286467	2288712	3.46629	3.26791	0.117707	0.326937	DNASE1L2
16	2289872	2301602	3.46629	3.26791	0.117707	0.326937	ECI1
16	2303099	2318413	3.46629	3.26791	0.117707	0.326937	RNPS1
8	145486055	145538385	3.4639	3.25421	0.117761	0.326937	BOP1,HSF1
3	119316694	119348658	3.44763	3.13321	0.117837	0.326937	PLA1A
8	93725189	93798288	3.45455	3.26135	0.117947	0.326989	FLJ46284
8	67104348	67430759	3.45271	3.21217	0.11825	0.327576	LOC100505659,LOC100505676,RRS1,ADHFE1,C8orf46
3	128968452	129270204	3.45454	3.15921	0.118737	0.328669	COPG1,C3orf37,H1FX,H1FX-AS1,RPL32P3,SNORA7B,EFCAB12,MBD4,IFT122,RHO,H1FOO
6	170563421	170571657	3.19036	3.44206	0.119482	0.330217	LOC154449
6	170615843	170893780	3.19036	3.44206	0.119482	0.330217	FAM120B,MIR4644,PSMB1,TBP,PDCD2
3	179280707	179342288	3.44963	3.16449	0.119741	0.330677	ACTL6A,MRPL47,NDUFB5
5	68710938	68737890	3.45247	3.1943	0.120074	0.330747	MARVELD2
8	75146938	75279335	3.4547	3.26049	0.120329	0.330747	JPH1,GDAP1
6	121756744	121770873	3.45558	3.16626	0.120476	0.330747	GJA1
9	139388895	139440238	3.46071	3.22923	0.120527	0.330747	NOTCH1
7	124385654	124570037	3.44609	3.11323	0.120552	0.330747	GPR37,LOC154872,POT1
18	46196970	46477081	3.45303	3.16523	0.120808	0.330747	MIR4743,SMAD7
18	46576056	46576138	3.45303	3.16523	0.120808	0.330747	MIR4744
5	52856464	52979171	3.44397	3.16092	0.120991	0.330747	NDUFS4
7	55086724	55275031	3.45602	3.19805	0.121	0.330747	EGFR
16	1961464	1968231	3.46123	3.2501	0.121103	0.330747	HS3ST6
8	102698769	103137135	3.45767	3.25458	0.121117	0.330747	NCALD
8	103137659	103251346	3.45767	3.25458	0.121117	0.330747	MIR5680,RRM2B
8	103264501	103424917	3.45767	3.25458	0.121117	0.330747	UBR5
8	90914095	91064227	3.45401	3.2609	0.12112	0.330747	OSGIN2,NBN,DECR1
8	90769974	90803292	3.45434	3.26264	0.121361	0.330747	RIPK2
2	155555092	155714864	3.44305	3.09647	0.121443	0.330747	KCNJ3
9	139607023	139637411	3.45732	3.23643	0.121527	0.330747	FAM69B,SNHG7,SNORA43,SNORA17,LCN10
9	139638468	139658965	3.45732	3.23643	0.121527	0.330747	LCN6,LOC100128593,LCN8,LCN15
9	139685776	139965028	3.45732	3.23643	0.121527	0.330747	TMEM141,KIAA1984,KIAA1984-AS1,RABL6,MIR4292,C9orf172,PHPT1,MAMDC4,EDF1,TRAF2,MIR4479,FBXW5,C8G,LCN12,PTGDS,LCNL1,C9orf142,CLIC3,ABCA2,C9orf139,FUT7,NPDC1,ENTPD2,SAPCD2
8	28924794	29120610	3.48904	3.30907	0.12183	0.331317	KIF13B
1	226819390	226926876	3.44618	3.15349	0.122667	0.333341	ITPKB
7	47694841	48148330	3.45199	3.16701	0.122859	0.333608	C7orf65,LINC00525,PKD1L1,C7orf69,HUS1,SUN3,C7orf57,UPP1
19	1383882	1395588	3.45907	3.26764	0.123141	0.333866	NDUFS7
19	1397024	1435682	3.45907	3.26764	0.123141	0.333866	GAMT,DAZAP1
18	47349155	47721451	3.45321	3.17203	0.123292	0.334021	MYO5B
7	53103348	53104618	3.45264	3.1603	0.123723	0.334426	POM121L12
7	53723201	53879624	3.45264	3.1603	0.123723	0.334426	FLJ45974
7	54268916	54826939	3.45264	3.1603	0.123723	0.334426	HPVC1,VSTM2A,LOC285878,SEC61G
17	40023178	40117668	3.44387	3.1344	0.124107	0.334521	ACLY,TTC25
17	40118758	40129754	3.44387	3.1344	0.124107	0.334521	CNP
3	183852809	184026840	3.449	3.16177	0.124133	0.334521	EIF2B5,DVL3,AP2M1,ABCF3,VWA5B2,MIR1224,ALG3,ECE2,CAMK2N2,PSMD2
7	94927668	94953884	3.45138	3.13347	0.124133	0.334521	PON1
3	49924435	49967445	3.4092	3.78128	0.124332	0.334806	MST1R,MON1A
20	62492565	62494341	3.45225	3.19625	0.124551	0.335143	ABHD16B
8	107282405	107764921	3.45692	3.25871	0.125212	0.336159	OXR1
8	107771710	107782472	3.45692	3.25871	0.125212	0.336159	ABRA
8	108261709	108510254	3.45692	3.25871	0.125212	0.336159	ANGPT1
6	118869441	118881587	3.45786	3.1965	0.125309	0.336167	PLN
7	50599456	50611161	3.45029	3.15695	0.125586	0.336658	LOC100129427
10	103585730	103815932	3.44682	3.20497	0.125969	0.337275	KCNIP2,C10orf76
16	2273566	2285743	3.46631	3.27057	0.126006	0.337275	E4F1
18	25530929	25757445	3.45189	3.11542	0.126261	0.337704	CDH2
10	88195012	88281541	3.4584	3.27692	0.126649	0.33849	WAPAL
7	56491396	56516068	3.45176	3.15048	0.126875	0.338841	LOC650226
8	79428335	79517502	3.45349	3.27459	0.127241	0.339245	PKIA
10	102732285	102825351	3.44631	3.21062	0.127331	0.339245	SEMA4G,MIR608,MRPL43,C10orf2,LZTS2,PDZD7,SFXN3,KAZALD1
10	46993545	47000568	3.40743	3.58161	0.127503	0.339245	GPRIN2
10	47083533	47151400	3.40743	3.58161	0.127503	0.339245	PPYR1,LOC643650
20	17206751	17465222	3.43818	3.0936	0.127643	0.339245	PCSK2
5	54603575	54721409	3.44486	3.2024	0.127693	0.339245	SKIV2L2
13	93879077	95060273	3.45355	3.13071	0.127787	0.339245	GPC6
13	94470676	94510726	3.45355	3.13071	0.127787	0.339245	GPC6-AS2
8	145538246	145584948	3.46213	3.256	0.128236	0.340128	DGAT1,SCRT1,TMEM249,FBXL6,SLC52A2
18	39535198	39661446	3.45169	3.20136	0.128311	0.340128	PIK3C3
7	1036622	1177893	3.47818	3.28469	0.128533	0.340293	C7orf50
8	110979232	110986959	3.45652	3.25359	0.128563	0.340293	KCNV1
7	115850546	115898837	3.44547	3.16359	0.129177	0.341663	TES
3	112931374	113006305	3.44637	3.09184	0.129592	0.342	BOC
3	113005776	113152839	3.44637	3.09184	0.129592	0.342	WDR52,WDR52-AS1
3	113161564	113234034	3.44637	3.09184	0.129592	0.342	SPICE1
6	69345631	70099403	3.45015	3.14816	0.129765	0.342203	BAI3
14	105287537	105290055	3.45227	3.20962	0.129926	0.342285	LINC00638
8	101930803	102088479	3.45617	3.25562	0.130003	0.342285	YWHAZ,FLJ42969
8	144989320	145050913	3.46939	3.26935	0.130084	0.342285	PLEC
13	37005966	37017019	3.45532	3.24026	0.13031	0.342628	CCNA1
18	36786887	37256743	3.4515	3.20307	0.130865	0.343834	LINC00669,MIR5583-2,MIR5583-1
3	108099215	108248169	3.44563	3.08651	0.131069	0.343864	MYH15
3	108268717	108413693	3.44563	3.08651	0.131069	0.343864	KIAA1524,DZIP3
8	144448792	144450805	3.46551	3.2596	0.131424	0.344288	RHPN1-AS1
8	144451024	144466390	3.46551	3.2596	0.131424	0.344288	RHPN1
7	94989183	95225925	3.44927	3.13629	0.1323	0.34633	PON3,PON2,ASB4,PDK4
18	12991360	13125051	3.44694	3.0416	0.132925	0.347391	CEP192
8	105352023	105368917	3.45701	3.25823	0.132998	0.347391	DCSTAMP
8	105391651	105479277	3.45701	3.25823	0.132998	0.347391	DPYS
8	130851838	131028897	3.45735	3.25991	0.13333	0.347708	FAM49B
18	29671817	29711524	3.4495	3.22109	0.133459	0.347708	RNF138
3	159943422	159946000	3.45557	3.18856	0.133506	0.347708	C3orf80
16	639356	679273	3.46627	3.26521	0.133509	0.347708	RAB40C
8	38268655	38326352	3.46696	3.29806	0.134686	0.350266	FGFR1
2	128403438	128410213	3.44046	3.19258	0.134687	0.350266	GPR17
3	165490691	165555253	3.45436	3.18471	0.135148	0.351208	BCHE
10	106013951	106028163	3.43997	3.24074	0.135421	0.351331	GSTO1,MIR4482-1
16	834973	863861	3.46604	3.26614	0.135491	0.351331	RPUSD1,CHTF18,GNG13,PRR25
16	903634	1031318	3.46604	3.26614	0.135491	0.351331	LMF1
16	593276	593366	3.46329	3.26022	0.136103	0.35162	MIR3176
16	610421	634136	3.46329	3.26022	0.136103	0.35162	C16orf11,NHLRC4,PIGQ
8	61878679	61880307	3.45148	3.22805	0.136151	0.35162	LOC100130298
3	196769430	197025447	3.44614	3.11231	0.13623	0.35162	DLG1
11	67351065	67354124	3.46236	3.28853	0.136268	0.35162	GSTP1
18	33877701	34360018	3.45188	3.21293	0.136292	0.35162	FHOD3
18	34376033	34805288	3.45188	3.21293	0.136292	0.35162	TPGS2,KIAA1328
3	167401694	167813417	3.45255	3.20719	0.136725	0.351965	PDCD10,SERPINI1,LOC646168,GOLIM4
16	34403801	34404762	3.44222	3.17593	0.136798	0.351965	UBE2MP1
8	67782983	68108849	3.45439	3.2221	0.136827	0.351965	MCMDC2,SNHG6,SNORD87,TCF24,PPP1R42,COPS5,CSPP1
1	215796235	216596738	3.44118	3.09341	0.136935	0.351965	USH2A
10	106028630	106214848	3.43995	3.24099	0.137018	0.351965	GSTO2,ITPRIP,CCDC147
10	106400858	107024993	3.43995	3.24099	0.137018	0.351965	SORCS3
8	106331146	106816767	3.45671	3.26344	0.137338	0.352535	ZFPM2
18	24034873	24237365	3.45257	3.14159	0.138157	0.353867	KCTD1
1	231041986	231155670	3.44326	3.14484	0.138169	0.353867	TTC13,ARV1,FAM89A,MIR1182
8	144718182	144735900	3.46434	3.2586	0.138438	0.353867	ZNF623
8	144766621	144804633	3.46434	3.2586	0.138438	0.353867	ZNF707,BREA2,CCDC166,MAPK15
8	75736771	75767264	3.4528	3.2718	0.138452	0.353867	PI15
8	75896707	75946793	3.4528	3.2718	0.138452	0.353867	CRISPLD1
3	160394947	160396235	3.45447	3.18377	0.138659	0.353899	ARL14
8	36641841	36793643	3.47362	3.29909	0.138663	0.353899	KCNU1
3	179370932	179507189	3.44945	3.17598	0.139131	0.354838	USP13
10	89263637	89263711	3.4662	3.3005	0.139376	0.35521	MIR4678
1	236016299	236228481	3.44064	3.12661	0.139818	0.356083	MIR1537,NID1
8	130228712	130253486	3.45785	3.26412	0.140016	0.356331	LOC728724
10	88809958	88854776	3.46105	3.29129	0.140268	0.356603	GLUD1
11	126986	442011	3.46156	3.26195	0.140401	0.356603	LOC100133161,LOC653486,SCGB1C1,ODF3,BET1L,RIC8A,SIRT3,PSMD13,NLRP6,ATHL1,IFITM5,IFITM2,IFITM1,IFITM3,B4GALNT4,PKP3,SIGIRR,ANO9
13	96085852	96186164	3.44742	3.18981	0.140422	0.356603	CLDN10,CLDN10-AS1
8	68109883	68255912	3.45464	3.2256	0.140743	0.356736	ARFGEF1
8	68334404	68658620	3.45464	3.2256	0.140743	0.356736	CPA6
16	1883983	1934232	3.45591	3.26436	0.140775	0.356736	MEIOB,LINC00254
10	105005643	105050108	3.44453	3.20647	0.141157	0.35745	LOC729020,INA
7	101459183	102021080	3.44786	3.14274	0.141283	0.357516	CUX1,SH2B2,MIR4285,SPDYE6,LOC100289561
8	117886662	117956239	3.45463	3.25315	0.142079	0.358398	RAD21-AS1,MIR3610,AARD
7	91774197	91794590	3.44835	3.14807	0.142097	0.358398	LRRD1
7	91828282	92855782	3.44835	3.14807	0.142097	0.358398	KRIT1,ANKIB1,GATAD1,PEX1,RBM48,MGC16142,FAM133B,FAM133DP,CDK6,SAMD9,SAMD9L,HEPACAM2
7	92861652	92990435	3.44835	3.14807	0.142097	0.358398	CCDC132
7	50135681	50198852	3.44935	3.15765	0.142134	0.358398	C7orf72
16	6069131	7763340	3.44145	3.21028	0.142332	0.358597	RBFOX1
11	1012823	1104417	3.4589	3.19494	0.142414	0.358597	MUC6,MUC2
18	52889561	53303188	3.44509	3.27935	0.1426	0.358812	TCF4
18	20513294	20606449	3.45074	3.10394	0.142902	0.359065	RBBP8
18	20714527	21242849	3.45074	3.10394	0.142902	0.359065	CABLES1,TMEM241,RIOK3,C18orf8,NPC1,ANKRD29
3	178866310	178952497	3.44798	3.22878	0.143852	0.360952	PIK3CA
13	37393338	37494409	3.45586	3.24122	0.143885	0.360952	RFXAP,SMAD9
10	52750910	54058110	3.44405	3.19394	0.143989	0.360952	PRKG1
2	139426726	139537811	3.44832	3.16994	0.144194	0.360952	NXPH2
17	80005777	80056106	3.45418	3.28328	0.144496	0.360952	RFNG,GPS1,DUS1L,FASN
10	105127723	105352309	3.44335	3.20335	0.144534	0.360952	TAF5,USMG5,MIR1307,PDCD11,CALHM2,CALHM1,CALHM3,NEURL
7	50657759	50861159	3.4501	3.17788	0.144569	0.360952	GRB10
8	93895757	93978372	3.45349	3.27116	0.144699	0.360952	TRIQK
8	119201694	119634184	3.45504	3.26215	0.144699	0.360952	SAMD12
8	119633239	119738306	3.45504	3.26215	0.144699	0.360952	SAMD12-AS1
7	112756772	112758637	3.44062	3.14553	0.144765	0.360952	LOC401397
18	53750586	53804767	3.44573	3.28241	0.145022	0.361146	LOC100505474
7	24836163	25019760	3.45158	3.17965	0.145147	0.361146	OSBPL3
7	25158269	25268105	3.45158	3.17965	0.145147	0.361146	CYCS,C7orf31,NPVF
3	179512746	179754841	3.44966	3.1826	0.145562	0.361675	PEX5L
3	180319917	180397283	3.44966	3.1826	0.145562	0.361675	TTC14,CCDC39
19	507496	549920	3.45766	3.23428	0.146493	0.363735	TPGS1,CDC34,GZMM
3	9821653	9885702	3.1558	3.44775	0.146928	0.363764	TADA3,ARPC4,ARPC4-TTLL3,TTLL3,RPUSD3
16	2390922	2582006	3.4454	3.21288	0.147031	0.363764	ABCA17P,CCNF,C16orf59,NTN3,TBC1D24,ATP6V0C,AMDHD2,CEMP1,MIR3178
7	97361270	97369784	3.44946	3.15633	0.147328	0.363764	TAC1
7	97481428	97619416	3.44946	3.15633	0.147328	0.363764	ASNS,MGC72080,OCM2
8	66439242	66474901	3.45167	3.23201	0.147377	0.363764	LOC286186
8	66514690	66622798	3.45167	3.23201	0.147377	0.363764	ARMC1,MTFR1
11	1855673	1862910	3.45343	3.16129	0.147578	0.363764	SYT8,TNNI2
11	1874199	1913493	3.45343	3.16129	0.147578	0.363764	LSP1
11	1880693	1880766	3.45343	3.16129	0.147578	0.363764	MIR4298
11	1940798	1959936	3.45343	3.16129	0.147578	0.363764	TNNT3
18	19749403	19782491	3.44734	3.09289	0.14793	0.363764	GATA6
8	65486865	65496191	3.45199	3.23485	0.148084	0.363764	LOC401463,BHLHE22
8	65508528	65711348	3.45199	3.23485	0.148084	0.363764	CYP7B1
8	66073379	66092575	3.45199	3.23485	0.148084	0.363764	LINC00251
8	66626568	66753969	3.45199	3.23485	0.148084	0.363764	PDE7A
10	104847773	104953063	3.44565	3.21791	0.148136	0.363764	NT5C2
7	29603426	30673648	3.4514	3.18147	0.149052	0.364155	PRR15,LOC646762,MIR550A3,ZNRF2P2,DPY19L2P3,WIPF3,SCRN1,FKBP14,PLEKHA8,C7orf41,ZNRF2,MIR550B1,MIR550A1,DKFZP586I1420,NOD1,GGCT,LOC401320,GARS
7	30951414	31151093	3.4514	3.18147	0.149052	0.364155	AQP1,GHRHR,ADCYAP1R1
7	103112230	103629963	3.44961	3.14358	0.149094	0.364155	RELN
3	112709799	112738555	3.44543	3.09003	0.149263	0.364155	GTPBP8,C3orf17
8	1993157	2093380	3.47009	3.31196	0.149318	0.364155	MYOM2
8	94358694	94740671	3.45333	3.2755	0.149403	0.364155	LINC00535,FAM92A1
11	1968501	1977839	3.45476	3.16558	0.149544	0.364155	MRPL23
11	2004438	2018061	3.45476	3.16558	0.149544	0.364155	MRPL23-AS1,H19,MIR675
7	93053798	93346317	3.44855	3.1567	0.149635	0.364155	CALCR,MIR653,MIR489,MIR4652
1	220921675	221058400	3.43988	3.10072	0.149689	0.364155	MARC2,MARC1,HLX
17	77085426	77478563	3.44059	3.08303	0.149689	0.364155	RBFOX3
10	72972291	73062635	3.44164	3.14243	0.149838	0.364155	UNC5B
10	73576054	74114907	3.44164	3.14243	0.149838	0.364155	PSAP,CHST3,SPOCK2,ASCC1,ANAPC16,DDIT4,DNAJB12
3	143690639	143711210	3.45276	3.18427	0.150026	0.364155	C3orf58
14	105235686	105262080	3.45038	3.20636	0.150026	0.364155	AKT1
8	96219234	96281462	3.454	3.27499	0.150484	0.364155	C8orf69,C8orf37
8	96281063	96822371	3.454	3.27499	0.150484	0.364155	LOC100616530
6	122720695	122754264	3.453	3.17402	0.150577	0.364155	HSF2
17	18538841	18576494	3.415	3.69715	0.150787	0.364155	TBC1D28,ZNF286B,FOXO3B
18	45359465	45457517	3.45134	3.18203	0.151034	0.364155	SMAD2
7	8008373	8128709	3.4518	3.18557	0.151067	0.364155	GLCCI1
7	8152814	8302185	3.4518	3.18557	0.151067	0.364155	ICA1
7	9673899	10979813	3.4518	3.18557	0.151067	0.364155	PER4,NDUFA4
7	17830384	17980131	3.4518	3.18557	0.151067	0.364155	SNX13
7	18126571	19036992	3.4518	3.18557	0.151067	0.364155	HDAC9
7	19155090	19812404	3.4518	3.18557	0.151067	0.364155	TWIST1,FERD3L,TWISTNB,MIR3146,TMEM196
7	25880600	25989606	3.4518	3.18557	0.151067	0.364155	RNU6-16,MIR148A
3	107879658	108097126	3.4447	3.0843	0.151153	0.364155	IFT57,HHLA2
8	124228027	124553493	3.45289	3.2519	0.151278	0.364211	MIR4663,C8orf76,ZHX1-C8ORF76,ZHX1,ATAD2,WDYHV1,FBXO32
8	128972878	129162434	3.45617	3.26292	0.151682	0.364747	MIR1205,MIR1206,MIR1207,MIR1208
7	57187325	57247863	3.4516	3.17101	0.151896	0.364747	ZNF479,GUSBP10
8	144510229	144660513	3.46406	3.26288	0.15191	0.364747	MAFA,ZC3H3,GSDMD,C8orf73,NAPRT1
8	144661866	144699732	3.46406	3.26288	0.15191	0.364747	EEF1D,TIGD5,PYCRL,TSTA3
8	41510743	41754280	3.46604	3.29081	0.152137	0.365048	ANK1
17	38783975	38956211	3.44266	3.12316	0.152477	0.365617	SMARCE1,KRT222,KRT24,KRT25,KRT26,KRT27,KRT28
8	91070837	91095107	3.45282	3.27166	0.152754	0.365916	CALB1
5	56469774	56560506	3.44403	3.22864	0.152807	0.365916	GPBP1
8	143293440	143484543	3.45955	3.27724	0.153448	0.366929	TSNARE1
7	39989958	40136733	3.45338	3.18607	0.153713	0.366929	CDK13
7	40172341	40174251	3.45338	3.18607	0.153713	0.366929	MPLKIP
18	33171700	33291798	3.45087	3.21527	0.15389	0.366929	MIR3975,GALNT1
18	33484780	33848685	3.45087	3.21527	0.15389	0.366929	MIR187,C18orf21,RPRD1A,SLC39A6,ELP2,MOCOS
8	2792874	4852328	3.47385	3.33209	0.154002	0.366929	CSMD1
21	42539727	42648524	3.45578	3.33658	0.154365	0.366929	BACE2
19	463345	505343	3.45702	3.23383	0.154681	0.366929	ODF3L2,MADCAM1
7	105888731	105925638	3.44578	3.13316	0.155019	0.366929	NAMPT
7	15239942	15601640	3.45162	3.18734	0.155039	0.366929	AGMO
7	15650836	15726308	3.45162	3.18734	0.155039	0.366929	MEOX2
7	26191846	26226756	3.45143	3.18914	0.155039	0.366929	NFE2L3
7	27870192	28220437	3.45162	3.18734	0.155039	0.366929	JAZF1
7	28220075	28280996	3.45162	3.18734	0.155039	0.366929	JAZF1-AS1
7	28338939	28865511	3.45162	3.18734	0.155039	0.366929	CREB5
7	28992973	29553944	3.45162	3.18734	0.155039	0.366929	TRIL,LOC100506497,CPVL,CHN2
7	31377074	31380538	3.45162	3.18734	0.155039	0.366929	NEUROD6
7	113516881	113559082	3.44127	3.16492	0.155081	0.366929	PPP1R3A
17	78518624	78940173	3.4503	3.28664	0.155243	0.36707	RPTOR
3	183547172	183735727	3.44716	3.15215	0.155788	0.36787	PARL,ABCC5
3	183724125	183824783	3.44716	3.15215	0.155788	0.36787	ABCC5-AS1,HTR3D,HTR3C,HTR3E
19	405442	409170	3.45599	3.23589	0.156245	0.368393	C2CD4C
7	101256604	101272576	3.44631	3.13889	0.156307	0.368393	MYL10
5	67511583	67597649	3.45035	3.2317	0.156319	0.368393	PIK3R1
10	102849077	102998616	3.44572	3.22453	0.156839	0.369373	TLX1NB,TLX1,LBX1,FLJ41350
6	121400626	121655644	3.45527	3.19108	0.157271	0.369672	C6orf170
8	76452202	76479061	3.45217	3.28207	0.15755	0.369672	HNF4G
8	108911543	109095913	3.45495	3.26628	0.157966	0.369672	RSPO2
8	109213971	109260959	3.45495	3.26628	0.157966	0.369672	EIF3E
8	1449568	1656642	3.46885	3.31046	0.158106	0.369672	DLGAP2
8	102209265	102381823	3.45454	3.26143	0.158186	0.369672	ZNF706,NACAP1
8	102504667	102681952	3.45454	3.26143	0.158186	0.369672	GRHL2
18	19993563	19997878	3.44752	3.10629	0.158724	0.369672	CTAGE1
8	131792546	132052835	3.45593	3.26767	0.159202	0.369672	ADCY8
8	132916355	133117512	3.45593	3.26767	0.159202	0.369672	EFR3A,OC90,HHLA1
8	133133104	133493004	3.45593	3.26767	0.159202	0.369672	KCNQ3
8	133572744	133573726	3.45593	3.26767	0.159202	0.369672	HPYR1
8	133722191	133772914	3.45593	3.26767	0.159202	0.369672	TMEM71
8	100890222	100906242	3.45497	3.27611	0.159329	0.369672	COX6C
7	132333552	132413528	3.44544	3.1384	0.159348	0.369672	FLJ40288
7	137559724	138874550	3.44544	3.1384	0.159348	0.369672	CREB3L2,LOC100130880,AKR1D1,MIR4468,TRIM24,SVOPL,ATP6V0A4,TMEM213,KIAA1549,ZC3HAV1L,ZC3HAV1,TTC26
7	138916230	139108203	3.44544	3.1384	0.159348	0.369672	UBN2,LUC7L2
7	139025195	139031065	3.44544	3.1384	0.159348	0.369672	C7orf55
7	139025877	139108203	3.44544	3.1384	0.159348	0.369672	C7orf55-LUC7L2
7	139102208	139229731	3.44544	3.1384	0.159348	0.369672	LOC100129148,KLRG2,CLEC2L
7	142374130	142481378	3.44544	3.1384	0.159348	0.369672	MTRNR2L6,PRSS1,PRSS3P2,PRSS2
7	142568959	142583490	3.44544	3.1384	0.159348	0.369672	TRPV6
7	142605647	142920143	3.44544	3.1384	0.159348	0.369672	TRPV5,C7orf34,KEL,OR9A2,OR6V1,OR6W1P,PIP,TAS2R39,TAS2R40
3	12938541	13114617	3.43891	3.14575	0.160348	0.371392	IQSEC1
7	55433140	55501435	3.44884	3.16374	0.160384	0.371392	LANCL2
10	89264222	89313218	3.46132	3.32409	0.160402	0.371392	MINPP1
16	417383	462487	3.46568	3.28768	0.160858	0.371823	MRPL28,TMEM8A,LOC100134368,NME4,DECR2
8	38243958	38266062	3.46492	3.3027	0.160894	0.371823	LETM2
8	110586404	110704020	3.45533	3.26409	0.160901	0.371823	SYBU
2	145425533	145834291	3.44594	3.16852	0.161064	0.371959	DKFZp686O1327
21	41384342	42219039	3.45669	3.3365	0.161295	0.372251	DSCAM
17	42927654	43138473	3.44651	3.24811	0.161631	0.372502	EFTUD2,CCDC103,GFAP,KIF18B,C1QL1,DCAKD
13	35009590	35214822	3.45215	3.24818	0.161715	0.372502	LINC00457
3	170177341	170303863	3.4519	3.20628	0.161717	0.372502	SLC7A14
10	105506536	105515167	3.44142	3.20026	0.162496	0.373844	LOC100505839
11	67374322	67380012	3.44327	3.15884	0.162965	0.373844	NDUFV1
3	142025448	142166853	3.45118	3.19895	0.162979	0.373844	XRN1
7	6774935	7918851	3.45063	3.18097	0.163369	0.373844	PMS2CL,CCZ1B,LOC100131257,C1GALT1,COL28A1,MIOS,RPA3,LOC729852
8	72753776	72756731	3.45192	3.27358	0.163406	0.373844	MSC
8	72755357	72968547	3.45192	3.27358	0.163406	0.373844	LOC100132891
8	72886127	74237520	3.45192	3.27358	0.163406	0.373844	RNU6-83,TRPA1,LOC392232,KCNB2,TERF1,SBSPON,LOC100130301,RPL7,RDH10
8	74332603	74791145	3.45192	3.27358	0.163406	0.373844	STAU2,UBE2W
8	74857372	74895018	3.45192	3.27358	0.163406	0.373844	TCEB1,TMEM70
8	74903563	74941307	3.45192	3.27358	0.163406	0.373844	LY96
7	116139654	116201239	3.44488	3.18272	0.163452	0.373844	CAV2,CAV1
3	185304030	185348885	3.4458	3.15889	0.163972	0.374692	SENP2
18	56702970	56720446	3.445	3.2841	0.164033	0.374692	OACYLP
3	71003864	71633140	3.45604	3.25636	0.164494	0.375447	FOXP1
7	38381177	38418238	3.45206	3.19797	0.164679	0.375447	LOC100506776
7	38423296	38671167	3.45206	3.19797	0.164679	0.375447	AMPH
8	39601254	39695779	3.46709	3.29362	0.165273	0.376358	ADAM2
7	1126442	1133451	3.47442	3.29506	0.16529	0.376358	GPER
3	97806016	97806946	3.44304	3.09659	0.165488	0.376571	OR5AC2
8	94743730	95274547	3.45226	3.27831	0.166668	0.378151	RBM12B,RBM12B-AS1,TMEM67,MIR378D2,PDP1,CDH17,GEM
8	95384187	95487343	3.45226	3.27831	0.166668	0.378151	RAD54B
8	95439939	95449180	3.45226	3.27831	0.166668	0.378151	FSBP
8	95500004	96070944	3.45226	3.27831	0.166668	0.378151	KIAA1429,LOC100288748,ESRP1,DPY19L4,INTS8,CCNE2,TP53INP1,NDUFAF6
8	144806102	144828507	3.46249	3.26387	0.166717	0.378151	FAM83H,MIR4664,LOC100128338
7	142960521	143220540	3.44565	3.14856	0.166819	0.378151	GSTK1,TMEM139,CASP2,CLCN1,FAM131B,ZYX,EPHA1,EPHA1-AS1
7	107788070	108096841	3.44204	3.16556	0.167209	0.378795	NRCAM
8	101585111	101734315	3.45469	3.26776	0.167764	0.378895	SNX31,PABPC1
18	74506687	74534251	3.45192	3.19923	0.167769	0.378895	LOC100131655
18	34823007	35146000	3.45044	3.21907	0.167782	0.378895	CELF4
20	62371210	62436856	3.45096	3.21451	0.167782	0.378895	SLC2A4RG,ZBTB46
8	125323158	125384940	3.45244	3.263	0.16789	0.378895	TMEM65
8	125463047	125500859	3.45244	3.263	0.16789	0.378895	TRMT12,RNF139
7	37779995	38313248	3.45103	3.19299	0.169027	0.38122	GPR141,NME8,SFRP4,EPDR1,STARD3NL,TARP
7	916190	1029276	3.47053	3.27999	0.169381	0.38144	GET4,ADAP1,COX19,CYP2W1
7	1062568	1098897	3.47053	3.27999	0.169381	0.38144	MIR339,GPR146
7	18066399	18067486	3.45084	3.18704	0.169787	0.38144	PRPS1L1
8	131020579	131020699	3.4545	3.26882	0.169954	0.38144	MIR5194
8	131094983	131308779	3.4545	3.26882	0.169954	0.38144	LOC100507117,ASAP1-IT1
3	9022275	9291369	3.16156	3.44393	0.170242	0.38144	SRGAP3
7	86273229	86689014	3.4492	3.17874	0.170301	0.38144	GRM3,KIAA1324L
7	86781676	86825648	3.4492	3.17874	0.170301	0.38144	DMTF1
7	86825477	86974808	3.4492	3.17874	0.170301	0.38144	TMEM243,TP53TG1
7	86974950	87342639	3.4492	3.17874	0.170301	0.38144	CROT,ABCB4,ABCB1
7	87257728	87461613	3.4492	3.17874	0.170301	0.38144	RUNDC3B
8	77892493	77913280	3.45189	3.28671	0.170543	0.381504	PEX2
8	79578281	79717758	3.4514	3.28946	0.170543	0.381504	ZC2HC1A,IL7
14	105266932	105271048	3.45009	3.21578	0.170903	0.381998	ZBTB42
8	97505881	97624037	3.45301	3.2805	0.170981	0.381998	SDC2
9	21967137	21967753	3.41796	3.68156	0.171086	0.381998	C9orf53
14	106135913	106139144	3.45207	3.24414	0.171733	0.382877	ELK2AP
19	3708334	3750811	3.44843	3.18722	0.172016	0.382877	TJP3
19	3750770	3772219	3.44843	3.18722	0.172016	0.382877	APBA3,MRPL54,RAX2
19	3777966	3801810	3.44843	3.18722	0.172016	0.382877	MATK
19	3804021	3869027	3.44843	3.18722	0.172016	0.382877	ZFR2
7	106505923	106547592	3.44611	3.15454	0.172727	0.383264	PIK3CG
7	106685177	106842974	3.44611	3.15454	0.172727	0.383264	PRKAR2B,HBP1
7	106842188	107204959	3.44611	3.15454	0.172727	0.383264	COG5
7	107110501	107116125	3.44611	3.15454	0.172727	0.383264	GPR22
7	107204401	107358252	3.44611	3.15454	0.172727	0.383264	DUS4L,BCAP29,SLC26A4-AS1,SLC26A4
10	74119697	74385949	3.44163	3.15841	0.172855	0.38331	MIR1256,MICU1
8	104033247	104345094	3.45258	3.27311	0.173083	0.383579	ATP6V1C1,C8orf56,BAALC,MIR3151,LOC100499183,FZD6
2	118572254	118589953	3.43557	3.26744	0.173568	0.384364	DDX18
8	67088611	67090846	3.45039	3.23681	0.173788	0.384364	CRH
5	68389775	68474070	3.44854	3.21688	0.173895	0.384364	SLC30A5,CCNB1
1	228780393	228882416	3.44419	3.18151	0.174005	0.384364	RHOU
7	32767561	33149002	3.45066	3.18886	0.174182	0.384364	ZNRF2P1,MIR550A2,MIR550B2,LOC401321,KBTBD2,RP9P,FKBP9,NT5C3,RP9
7	96745904	96811075	3.44747	3.15938	0.174217	0.384364	ACN9
8	66933790	67012755	3.4507	3.2396	0.174383	0.384364	DNAJC5B
8	67039277	67087718	3.4507	3.2396	0.174383	0.384364	TRIM55
8	42995591	43057970	3.44743	3.25575	0.17464	0.384364	HGSNAT
6	119134611	119390308	3.45458	3.20931	0.174887	0.384364	MCM9,ASF1A,FAM184A,MIR548B
7	45197366	45223850	3.45054	3.18189	0.174919	0.384364	RAMP3
10	74927876	75118617	3.44206	3.17838	0.174977	0.384364	FAM149B1,DNAJC9,DNAJC9-AS1,MRPS16,TTC18
10	75135188	75255782	3.44206	3.17838	0.174977	0.384364	ANXA7,MSS51,PPP3CB
7	42948871	42977453	3.44878	3.17421	0.175269	0.384364	C7orf25,PSMA2,MRPL32
7	43152197	43602938	3.44878	3.17421	0.175269	0.384364	HECW1
7	43190493	43190593	3.44878	3.17421	0.175269	0.384364	MIR3943
10	104629209	104661655	3.44439	3.2245	0.175269	0.384364	AS3MT
7	117120016	117308718	3.44137	3.18955	0.177041	0.38786	CFTR
1	235824344	236030220	3.4408	3.15848	0.177101	0.38786	LYST
5	125877532	125931082	3.44484	3.16058	0.17719	0.38786	ALDH7A1
8	614199	681226	3.46733	3.31138	0.177818	0.388814	ERICH1
6	122793061	123047518	3.4517	3.20123	0.177843	0.388814	PKIB
8	105501458	105601252	3.45427	3.27011	0.178013	0.388946	LRP12
5	55230924	55290821	3.44299	3.24056	0.178242	0.389209	IL6ST
5	54720682	54830873	3.44361	3.22597	0.178518	0.389574	PPAP2A
17	17322657	17495017	3.41486	3.68267	0.178904	0.390177	SMCR9,MED9,RASD1,PEMT
7	131808090	132333447	3.44655	3.13534	0.179187	0.390394	PLXNA4
8	119935795	120868170	3.45302	3.26691	0.179264	0.390394	TNFRSF11B,COLEC10,MAL2,NOV,ENPP2,TAF2,DSCC1
6	119103870	119104581	3.45483	3.21328	0.179428	0.390394	LOC100287632
18	22208145	22242162	3.44866	3.17557	0.179441	0.390394	LOC729950
10	103529886	103588646	3.44543	3.23438	0.180052	0.391484	FGF8,NPM3,MGEA5,LOC100289509
8	144239330	144242053	3.45343	3.27492	0.180761	0.392638	LY6H
3	73046118	73112471	3.45606	3.24424	0.180849	0.392638	PPP4R2,EBLN2
3	172468474	172539264	3.4508	3.22796	0.180913	0.392638	ECT2
18	21901649	21901699	3.4476	3.1577	0.183036	0.396967	MIR320C2
6	123317581	123385063	3.45037	3.17504	0.18313	0.396967	CLVS2
8	1922043	1955109	3.46708	3.3169	0.183319	0.397136	KBTBD11
7	87463813	87538856	3.44807	3.17282	0.183437	0.39715	SLC25A40,DBF4
18	46570171	46987079	3.45071	3.19604	0.183942	0.397682	DYM
7	115575201	115670867	3.44158	3.19777	0.184458	0.397682	TFEC
8	103563847	103667983	3.45272	3.27894	0.184475	0.397682	ODF1,KLF10
8	103838535	103876397	3.45272	3.27894	0.184475	0.397682	AZIN1
10	73079009	73123147	3.44127	3.16493	0.184525	0.397682	SLC29A3
19	10764936	10803095	3.44019	3.03521	0.184667	0.397682	ILF3
19	10812111	10824043	3.44019	3.03521	0.184667	0.397682	QTRT1
19	10829079	10829179	3.44019	3.03521	0.184667	0.397682	MIR638
18	54270052	54305920	3.44329	3.29747	0.184686	0.397682	TXNL1
5	49961732	50142356	3.43988	3.20237	0.184803	0.397694	PARP8
7	26229555	26253227	3.45086	3.2019	0.185092	0.398077	HNRNPA2B1,CBX3
8	75460777	75617982	3.45072	3.28729	0.185316	0.398318	MIR5681A,MIR5681B,FLJ39080,MIR2052
9	138824814	138853226	3.45145	3.22255	0.185727	0.398479	UBAC1
1	222731243	222763275	3.43864	3.15179	0.185826	0.398479	TAF1A
8	41119475	41166990	3.46247	3.29705	0.185877	0.398479	SFRP1
8	39771327	39786309	3.46563	3.2964	0.185949	0.398479	IDO1
8	39792473	39873910	3.46563	3.2964	0.185949	0.398479	IDO2
17	42733761	42908179	3.44672	3.27063	0.186269	0.398925	C17orf104,CCDC43,DBF4B,ADAM11,GJC1
7	33944522	34195484	3.45121	3.21235	0.187001	0.399346	BMPER
3	197020748	197030621	3.4444	3.12543	0.187003	0.399346	MIR4797,DLG1-AS1
3	197236653	197598456	3.4444	3.12543	0.187003	0.399346	BDH1,LOC220729,KIAA0226,MIR922,FYTTD1,LRCH3
8	687586	1087777	3.46735	3.31297	0.187217	0.399346	ERICH1-AS1
7	766337	826116	3.46584	3.27501	0.187278	0.399346	HEATR2
8	99129520	99172069	3.45342	3.27496	0.187297	0.399346	POP1
7	91741462	91764059	3.44736	3.17152	0.187465	0.399346	CYP51A1
3	94657106	94710169	3.44251	3.06269	0.187512	0.399346	LOC255025
19	3474404	3700477	3.45016	3.20848	0.187934	0.399346	C19orf77,DOHH,FZR1,MFSD12,C19orf71,HMG20B,GIPC3,TBXA2R,CACTIN-AS1,CACTIN,PIP5K1C
5	89854616	90460033	3.44415	3.21123	0.188107	0.399346	GPR98
17	17206679	17250977	3.41492	3.66555	0.188368	0.399346	NT5M
7	129396105	129592800	3.44351	3.14049	0.188481	0.399346	RNA5SP244,MIR182,MIR96,MIR183,UBE2H
7	129658125	129691233	3.44351	3.14049	0.188481	0.399346	ZC3HC1
7	129710348	129929637	3.44351	3.14049	0.188481	0.399346	KLHDC10,TMEM209,C7orf45,CPA2
7	129932973	129964020	3.44351	3.14049	0.188481	0.399346	CPA4
7	129984629	130081051	3.44351	3.14049	0.188481	0.399346	CPA5,CPA1,CEP41
7	130126015	130598069	3.44351	3.14049	0.188481	0.399346	MEST,MESTIT1,MIR335,COPG2,TSGA13,KLF14,MIR29A,MIR29B1,LOC646329
7	130628918	130793562	3.44351	3.14049	0.188481	0.399346	FLJ43663
8	77593514	77779521	3.45045	3.28882	0.189609	0.401498	ZFHX4
7	139246315	140179369	3.44507	3.15711	0.19012	0.401613	HIPK2,TBXAS1,PARP12,JHDM1D,LOC100134229,SLC37A3,RAB19,MKRN1
7	140218219	140302342	3.44507	3.15711	0.19012	0.401613	DENND2A
7	140372952	140624564	3.44507	3.15711	0.19012	0.401613	ADCK2,NDUFB2-AS1,NDUFB2,BRAF
8	94146323	94179079	3.45162	3.28521	0.190151	0.401613	C8orf87
5	68485374	68710630	3.44854	3.22351	0.19023	0.401613	CENPH,MRPS36,CDK7,CCDC125,TAF9,RAD17
13	95672082	95953687	3.44782	3.20219	0.190338	0.401613	ABCC4
18	39060235	39100561	3.44856	3.22331	0.190808	0.402246	KC6
7	112720467	112727833	3.44003	3.17311	0.190864	0.402246	GPR85
8	143279716	143290364	3.45453	3.28439	0.191087	0.402278	LINC00051
7	2945709	3083509	3.44871	3.20072	0.191253	0.402278	CARD11
7	8473584	8792593	3.45079	3.20259	0.191386	0.402278	NXPH1
8	124194751	124214983	3.4516	3.2645	0.191413	0.402278	FAM83A,LOC100131726
3	184032282	184086363	3.44598	3.18858	0.191996	0.402278	EIF4G1,SNORD66,FAM131A,CLCN2,POLR2H
3	184089772	184095932	3.44598	3.18858	0.191996	0.402278	THPO
3	184097860	184107617	3.44598	3.18858	0.191996	0.402278	CHRD
2	132480063	132559234	3.43979	3.23473	0.192224	0.402278	C2orf27A,C2orf27B
3	171757417	172118492	3.45015	3.23332	0.192291	0.402278	FNDC3B
10	104678074	104838344	3.44441	3.23163	0.192358	0.402278	CNNM2
18	21572736	21741564	3.44778	3.16622	0.19265	0.402278	TTC39C,CABYR
7	108110865	108168605	3.44108	3.16839	0.192881	0.402278	PNPLA8
7	108202670	108215294	3.44108	3.16839	0.192881	0.402278	THAP5,DNAJB9
7	108524037	108524637	3.44108	3.16839	0.192881	0.402278	C7orf66
7	109599283	109600270	3.44108	3.16839	0.192881	0.402278	EIF3IP1
12	5541279	5604465	3.41692	3.57785	0.192966	0.402278	NTF3
8	117657054	117768062	3.4524	3.27065	0.193247	0.402278	EIF3H
8	117778741	117786921	3.4524	3.27065	0.193247	0.402278	UTP23
8	117858172	117887105	3.4524	3.27065	0.193247	0.402278	RAD21
8	117962511	118188953	3.4524	3.27065	0.193247	0.402278	SLC30A8
8	121547984	121824309	3.4524	3.27065	0.193247	0.402278	SNTB1
8	143692404	143695833	3.45621	3.2727	0.195039	0.405773	ARC
11	867858	915058	3.45948	3.22765	0.195237	0.405947	CHID1
18	7567313	8406859	3.44637	3.15089	0.195437	0.406126	PTPRM
7	106297210	106301634	3.4452	3.15529	0.195767	0.406485	CCDC71L
2	118673053	118771739	3.43626	3.27988	0.195866	0.406485	CCDC93
7	36892510	37488895	3.4506	3.20431	0.196062	0.406485	ELMO1
7	100797685	100888371	3.44573	3.15985	0.196137	0.406485	AP1S1,MIR4653,VGF,NAT16,MOGAT3,PLOD3,ZNHIT1,CLDN15,FIS1
10	89419475	89507462	3.45932	3.33547	0.196179	0.406485	PAPSS2
7	45139698	45145698	3.44959	3.18333	0.196504	0.406921	TBRG4,SNORA5A,SNORA5C,SNORA5B
8	144328990	144442147	3.46061	3.28334	0.196696	0.406981	ZFP41,GLI4,ZNF696,TOP1MT
1	235530727	235667781	3.4412	3.17992	0.196761	0.406981	TBCE,B3GALNT2
8	144295067	144299044	3.45783	3.28239	0.197205	0.407663	GPIHBP1
18	49866541	51062273	3.44612	3.27109	0.197806	0.408003	DCC
3	184795837	184870802	3.44566	3.1925	0.197941	0.408003	C3orf70
3	184880688	184909743	3.44566	3.1925	0.197941	0.408003	EHHADH-AS1
3	184908411	184971886	3.44566	3.1925	0.197941	0.408003	EHHADH
3	185000728	185216845	3.44566	3.1925	0.197941	0.408003	MAP3K13,TMEM41A
8	42751339	42885682	3.45244	3.27729	0.198413	0.40874	MIR4469,HOOK3
10	103113789	103361254	3.44481	3.24074	0.198587	0.408862	BTRC,POLL,DPCD,MIR3158-1,MIR3158-2
8	62200524	62414204	3.45062	3.25455	0.19881	0.409083	CLVS1
7	104436953	104754532	3.44587	3.16943	0.199038	0.409083	LHFPL3-AS1,LHFPL3-AS2,LOC100216546,LOC100216545,MLL5
7	104756822	105029341	3.44587	3.16943	0.199038	0.409083	SRPK2
8	43147584	43218328	3.44632	3.26019	0.199606	0.410015	POTEA
8	96959212	96960576	3.45127	3.28718	0.199894	0.41037	LOC100500773
2	132905163	133014653	3.43953	3.23852	0.200083	0.410456	ANKRD30BL,MIR663B
8	96085138	96168913	3.45119	3.28762	0.200391	0.410456	MIR3150B,MIR3150A,PLEKHF2
11	2150341	2170833	3.45342	3.1857	0.200511	0.410456	INS-IGF2,IGF2
11	2155363	2169896	3.45342	3.1857	0.200511	0.410456	MIR483,IGF2-AS
11	2181008	2194368	3.45342	3.1857	0.200511	0.410456	INS,TH,MIR4686
11	2629557	2721228	3.23425	3.45071	0.201184	0.410889	KCNQ1OT1
19	3880617	3928080	3.44727	3.1915	0.201414	0.410889	ATCAY
19	3933100	3942414	3.44727	3.1915	0.201414	0.410889	NMRK2
19	3958451	3982570	3.44727	3.1915	0.201414	0.410889	DAPK3,MIR637,EEF2,SNORD37
19	4007748	4038067	3.44727	3.1915	0.201414	0.410889	PIAS4
19	4045215	4066816	3.44727	3.1915	0.201414	0.410889	ZBTB7A
8	61429468	61780586	3.44815	3.24982	0.201881	0.411607	RAB2A,CHD7
10	46955443	46970601	3.41098	3.57339	0.202023	0.411662	SYT15
10	105062552	105110891	3.44209	3.2287	0.202348	0.412088	PCGF6
8	1244293	1250827	3.46376	3.32	0.202743	0.41249	LOC286083
18	22006608	22059921	3.44771	3.17717	0.202777	0.41249	IMPACT,HRH4
18	53146451	53146529	3.44214	3.29947	0.203609	0.413754	MIR4529
7	40174574	40900366	3.45209	3.2046	0.20363	0.413754	C7orf10
2	132202795	132360468	3.43905	3.23675	0.204003	0.414276	RNU6-81
7	3341079	4308631	3.44933	3.20204	0.204214	0.414308	SDK1
1	3696783	3713068	3.45003	3.25885	0.204251	0.414308	LRRC47
7	98246596	98479352	3.4467	3.16936	0.204428	0.41443	NPTX2,TMEM130,TRRAP,MIR3609
10	105889645	105978641	3.43739	3.26999	0.205945	0.416861	WDR96,MIR609
8	59323822	59412720	3.44886	3.23855	0.206016	0.416861	UBXN2B,CYP7A1
8	59465727	59572404	3.44886	3.23855	0.206016	0.416861	SDCBP,NSMAF
14	68286495	69062738	3.44271	3.15419	0.206094	0.416861	RAD51B
7	1855427	2272583	3.45233	3.22687	0.207203	0.418747	MAD1L1
7	55538305	56184090	3.44784	3.18502	0.207369	0.418747	VOPP1,FKBP9L,SEPT14,ZNF713,MRPS17,GBAS,PSPH,CCT6A,SNORA15,SUMF2,PHKG1,CHCHD2,NUPR1L
17	16842397	16875402	3.41531	3.65764	0.207431	0.418747	TNFRSF13B
5	55033844	55218682	3.4419	3.24626	0.207496	0.418747	DDX4,IL31RA
8	109455852	110131812	3.45331	3.28194	0.20814	0.419643	EMC2,TMEM74,TRHR
18	20513311	20513401	3.44674	3.13262	0.208175	0.419643	MIR4741
5	72742084	72744352	3.44417	3.24742	0.208682	0.420428	FOXD1
16	337439	402676	3.46307	3.29906	0.209033	0.420687	AXIN1
11	2891262	2946476	3.44927	3.20994	0.209046	0.420687	KCNQ1DN,CDKN1C,SLC22A18AS,SLC22A18
5	53247333	53842416	3.4401	3.22058	0.209308	0.420975	MIR581,HSPB3,SNX18
8	143257699	143257779	3.4535	3.28686	0.209619	0.421365	MIR4472-1
8	123793900	123986755	3.45114	3.27487	0.210037	0.421874	ZHX2
17	9153787	9479275	3.40162	3.64658	0.210211	0.421874	STX8
7	88388752	88966346	3.44732	3.18177	0.210228	0.421874	ZNF804B
8	131064350	131455906	3.45319	3.27951	0.210362	0.421906	ASAP1
8	124657914	124827690	3.45051	3.27161	0.21077	0.422251	KLHL38,ANXA13,FAM91A1
8	124864226	125053023	3.45051	3.27161	0.21077	0.422251	FER1L6,FER1L6-AS1
7	27282163	27702620	3.45312	3.21489	0.210982	0.422334	EVX1,HIBADH
19	305574	344791	3.45323	3.24965	0.211048	0.422334	MIER2
17	16284366	16395505	3.41224	3.6875	0.211243	0.42247	UBB,TRPV2,C17orf76-AS1,SNORD49B,SNORD49A,SNORD65,FAM211A
3	169940219	170152479	3.44986	3.21786	0.211373	0.42247	PRKCI,SKIL,CLDN11
7	116312458	116438440	3.444	3.20419	0.211472	0.42247	MET
13	33160563	33352158	3.4478	3.23647	0.211989	0.423266	PDS5B
5	72794249	73237818	3.4444	3.25107	0.213081	0.424293	BTF3,ANKRA2,UTP15,ARHGEF28
3	178957536	178984838	3.44373	3.24571	0.213215	0.424293	KCNMB3
17	17921333	17971718	3.41667	3.67596	0.213236	0.424293	ATPAF2,GID4
17	18625401	18639431	3.41667	3.67596	0.213236	0.424293	TRIM16L
8	80523048	80578410	3.44891	3.29783	0.213744	0.424293	STMN2
8	50824596	51705427	3.44875	3.23955	0.213782	0.424293	SNTG1
8	133787603	133861052	3.45357	3.28354	0.213964	0.424293	PHF20L1
8	133879204	134147143	3.45357	3.28354	0.213964	0.424293	TG
8	134048972	134115310	3.45357	3.28354	0.213964	0.424293	SLA
8	134203281	134309547	3.45357	3.28354	0.213964	0.424293	WISP1,NDRG1
2	128395995	128439360	3.43854	3.23544	0.214168	0.424293	LIMS2
2	128458596	129076171	3.43854	3.23544	0.214168	0.424293	SFT2D3,WDR33,POLR2D,AMMECR1L,SAP130,UGGT1,HS6ST1
2	130887195	132202467	3.43854	3.23544	0.214168	0.424293	CCDC74B-AS1,CCDC74B,SMPD4,MZT2B,TUBA3E,CCDC115,IMP4,PTPN18,LOC100216479,CFC1B,LOC646743,TISP43,CFC1,CYP4F30P,GPR148,AMER3,ARHGEF4,FAM168B,PLEKHB2,POTEE,LOC440910,WTH3DI,LOC389043,LOC401010
2	132233579	132291239	3.43854	3.23544	0.214168	0.424293	TUBA3D,MZT2A,MIR4784,LOC150776,CCDC74A
16	475667	572481	3.46273	3.30612	0.21455	0.424577	RAB11FIP3
10	89618917	89623194	3.45746	3.33417	0.214601	0.424577	KLLN
17	16946073	17095962	3.4152	3.64635	0.214668	0.424577	MPRIP
19	416582	460996	3.45458	3.25349	0.215397	0.425781	SHC2
10	103370420	103454743	3.44483	3.24674	0.215665	0.426076	FBXW4
17	39981333	40021629	3.44045	3.1796	0.216234	0.426964	NT5C3L,KLHL10,KLHL11
3	178735010	178789656	3.44612	3.22028	0.216543	0.427336	ZMAT3
16	68119268	68263162	3.44977	3.26894	0.21684	0.427445	NFATC3
17	43138679	43186382	3.44425	3.26353	0.216868	0.427445	NMT1
18	48700919	49088839	3.44807	3.23402	0.216961	0.427445	MEX3C,LOC100287225
9	139323066	139334256	3.45529	3.24904	0.217568	0.427445	INPP5E
8	1711869	1765473	3.46364	3.32336	0.217592	0.427445	CLN8,MIR596
7	36429431	36493400	3.449	3.20535	0.217618	0.427445	ANLN
7	36552548	36639726	3.449	3.20535	0.217618	0.427445	AOAH,AOAH-IT1
7	36958961	36959037	3.449	3.20535	0.217618	0.427445	MIR1200
8	64681987	64698054	3.44906	3.25244	0.217694	0.427445	LOC286184
8	65285774	65291814	3.44936	3.25479	0.217796	0.427445	LOC100130155,MIR124-2
7	135242661	135433594	3.44463	3.16353	0.21804	0.42769	NUP205,C7orf73,SLC13A4,FAM180A
8	128808207	128808274	3.4523	3.28135	0.218343	0.428048	MIR1204
16	34980893	34990995	3.43558	3.18963	0.218587	0.428291	RNA5SP411,FLJ26245
11	1244294	1483919	3.4545	3.22134	0.218978	0.428693	MUC5B,TOLLIP,LOC255512,BRSK2
17	16453630	16472520	3.4123	3.67271	0.219032	0.428693	ZNF287
10	88428205	88495824	3.4564	3.30112	0.219382	0.429143	LDB3
8	110551928	110577391	3.45221	3.27861	0.219574	0.429283	EBAG9
17	17104308	17184617	3.41568	3.66484	0.22093	0.431697	PLD6,FLCN,COPS3
1	227058272	227175246	3.4422	3.19926	0.221143	0.431876	PSEN2,ADCK3
1	235710984	235814054	3.4406	3.19016	0.221522	0.43238	GNG4
18	48086483	48514490	3.44729	3.22896	0.221837	0.432604	MAPK4,MRO,ME2,ELAC1
3	2140549	3099645	3.43364	3.25546	0.222008	0.432604	CNTN4
7	102004307	102067129	3.44562	3.18332	0.222364	0.432604	LOC100630923,PRKRIP1
7	102073976	102097268	3.44562	3.18332	0.222364	0.432604	ORAI2
7	102096666	102213068	3.44562	3.18332	0.222364	0.432604	ALKBH4,LRWD1,MIR5090,MIR4467,POLR2J,POLR2J3
3	169629481	169899537	3.45006	3.2284	0.22238	0.432604	SAMD7,LOC100128164,SEC62,GPR160,PHC3
8	128748314	128753680	3.45103	3.27898	0.222486	0.432604	MYC
7	119913721	120390387	3.44077	3.21029	0.223405	0.433409	KCND2
7	120427373	120937498	3.44077	3.21029	0.223405	0.433409	TSPAN12,ING3,CPED1
8	121137351	121535875	3.45108	3.27526	0.223619	0.433409	COL14A1,MRPL13,MTBP
7	560027	564869	3.46043	3.30035	0.223721	0.433409	FLJ44511
10	104153866	104179691	3.44064	3.28363	0.223839	0.433409	NFKB2,PSD
14	92788924	92967825	3.44327	3.12887	0.22388	0.433409	SLC24A4
10	74451888	74647452	3.44072	3.18808	0.224032	0.433409	MCU
10	74653338	74714510	3.44072	3.18808	0.224032	0.433409	OIT3,PLA2G12B
10	74766979	74927853	3.44072	3.18808	0.224032	0.433409	P4HA1,NUDT13,ECD
5	125936606	126409184	3.44348	3.16853	0.224208	0.433409	PHAX,C5orf48,LMNB1,MARCH3,C5orf63
17	38975343	39507064	3.43956	3.18206	0.224236	0.433409	TMEM99,KRT12,KRT20,KRT23,KRT39,KRT40,KRTAP3-3,KRTAP3-2,KRTAP3-1,KRTAP1-5,KRTAP1-4,KRTAP1-3,KRTAP1-1,KRTAP2-1,KRTAP2-2,KRTAP2-3,KRTAP2-4,KRTAP4-7,KRTAP4-8,KRTAP4-9,KRTAP4-11,KRTAP4-12,KRTAP4-6,KRTAP4-5,KRTAP4-4,KRTAP4-3,KRTAP4-2,KRTAP4-1,KRTAP9-1,KRTAP9-2,KRTAP9-3,KRTAP9-8,KRTAP9-4,KRTAP9-9,KRTAP29-1,KRTAP16-1,KRTAP17-1,KRT33A
13	32974859	33083532	3.44651	3.23004	0.225556	0.433569	N4BP2L1,N4BP2L2,MINOS1P1,N4BP2L2-IT2
8	99053937	99129418	3.45096	3.28269	0.225686	0.433569	RPL30,SNORA72,C8orf47,HRSP12
8	97657498	98155722	3.45021	3.29323	0.225838	0.433569	CPQ
8	98285713	98290176	3.45021	3.29323	0.225838	0.433569	TSPYL5
8	41435706	41504878	3.4605	3.30007	0.226084	0.433569	AGPAT6,NKX6-3
8	41517958	41518026	3.4605	3.30007	0.226084	0.433569	MIR486
7	44866487	45128493	3.44849	3.18654	0.226105	0.433569	H2AFV,PURB,MIR4657,MYO1G,SNHG15,SNORA9,CCM2,NACAD
7	536896	559481	3.46071	3.3014	0.226408	0.433569	PDGFA
7	588833	767313	3.46592	3.28452	0.226699	0.433569	PRKAR1B
8	42032235	42065194	3.45938	3.30627	0.226881	0.433569	PLAT
7	1883815	1883889	3.4509	3.22713	0.227058	0.433569	MIR4655
7	11013498	11209250	3.44933	3.21621	0.22719	0.433569	PHF14
7	11410061	11871824	3.44933	3.21621	0.22719	0.433569	THSD7A
7	31553684	31698334	3.44933	3.21621	0.22719	0.433569	CCDC129
7	31726630	31748069	3.44933	3.21621	0.22719	0.433569	PPP1R17
7	31792631	32338383	3.44933	3.21621	0.22719	0.433569	PDE1C
7	34968492	35077653	3.44933	3.21621	0.22719	0.433569	DPY19L1
7	35120898	35225774	3.44933	3.21621	0.22719	0.433569	DPY19L2P1
7	35242041	35734772	3.44933	3.21621	0.22719	0.433569	TBX20,LOC401324,HERPUD2
7	36192835	36341152	3.44933	3.21621	0.22719	0.433569	EEPD1
7	36363758	36429734	3.44933	3.21621	0.22719	0.433569	KIAA0895
7	12250847	12443852	3.44792	3.20882	0.227235	0.433569	TMEM106B,VWDE
7	12610202	12693228	3.44792	3.20882	0.227235	0.433569	SCIN
7	12726451	12730558	3.44792	3.20882	0.227235	0.433569	ARL4A
18	61056424	61089752	3.44903	3.25731	0.227945	0.434691	VPS4B
13	34392205	34540695	3.45039	3.26862	0.228502	0.43552	RFC3
7	35840595	35946715	3.44961	3.22012	0.229105	0.436204	SEPT7
3	173116243	174001116	3.44963	3.24291	0.229105	0.436204	NLGN1
4	1795038	1810599	3.44707	3.21751	0.229978	0.437634	FGFR3
7	105730813	105753093	3.44327	3.15889	0.231331	0.439973	SYPL1
8	40388110	40755343	3.46108	3.30409	0.231681	0.440403	ZMAT4
1	231499496	231560790	3.4396	3.18142	0.232287	0.440558	EGLN1
1	231611509	231702269	3.4396	3.18142	0.232287	0.440558	SNRPD2P2,TSNAX
1	231727037	231747836	3.4396	3.18142	0.232287	0.440558	LINC00582
1	231950371	232651243	3.4396	3.18142	0.232287	0.440558	DISC2,SIPA1L2
7	33169151	33645680	3.44952	3.22091	0.23238	0.440558	BBS9
10	102505467	102589698	3.43871	3.29919	0.233743	0.442908	PAX2
10	75434032	75490272	3.44095	3.21774	0.233867	0.442908	AGAP5,BMS1P4
7	855193	914557	3.46655	3.29123	0.234093	0.4431	SUN1
7	2671602	2704436	3.45029	3.2264	0.23444	0.443521	TTYH3
10	102033034	102313681	3.43805	3.2971	0.234649	0.44356	BLOC1S2,PKD2L1,SCD,LINC00263,WNT8B,SEC31B,NDUFB8,HIF1AN
9	139377946	139380519	3.45416	3.25999	0.234798	0.44356	C9orf163
8	38132560	38239790	3.46224	3.32584	0.23493	0.44356	WHSC1L1
11	2985000	3078681	3.44299	3.18768	0.235494	0.44356	SNORA54,CARS
8	41348080	41368499	3.4603	3.30491	0.235771	0.44356	GOLGA7
8	82192717	82395473	3.4475	3.30045	0.235941	0.44356	FABP5,PMP2,FABP9,FABP4
8	82437280	82443550	3.4475	3.30045	0.235941	0.44356	FABP12
8	82569150	82754521	3.4475	3.30045	0.235941	0.44356	IMPA1,SLC10A5,ZFAND1,CHMP4C,SNX16
8	144873089	144947434	3.45987	3.2813	0.236001	0.44356	SCRIB,MIR937,PUF60,NRBP2,EPPK1
3	101280679	101313281	3.44247	3.10822	0.236225	0.44356	TRMT10C,PCNP
3	101368282	101395988	3.44247	3.10822	0.236225	0.44356	ZBTB11
3	101395273	101486181	3.44247	3.10822	0.236225	0.44356	LOC100009676,RPL24,PDCL3P4,CEP97
3	101498028	101547075	3.44247	3.10822	0.236225	0.44356	NXPE3
3	101546833	101716770	3.44247	3.10822	0.236225	0.44356	NFKBIZ,LOC152225
7	87563565	87936228	3.44639	3.18341	0.236449	0.44356	ADAM22,SRI,STEAP4
7	88423419	88425031	3.44639	3.18341	0.236449	0.44356	C7orf62
10	88414313	88426216	3.45355	3.29985	0.236694	0.443785	OPN4
7	130794854	131181398	3.44293	3.16437	0.237264	0.444215	MKLN1
7	131185020	131241376	3.44293	3.16437	0.237264	0.444215	PODXL
10	102672325	102724891	3.43856	3.30071	0.237297	0.444215	FAM178A
5	63461670	63668696	3.44054	3.26853	0.237585	0.4444	RNF180
11	2949502	2950650	3.44764	3.21166	0.237644	0.4444	PHLDA2
1	230883129	231005335	3.43984	3.19059	0.237945	0.444497	CAPN9,C1orf198
1	231298673	231490769	3.43984	3.19059	0.237945	0.444497	TRIM67,LOC149373,C1orf131,GNPAT,EXOC8,SPRTN
1	231664398	232177019	3.43984	3.19066	0.238845	0.44571	TSNAX-DISC1
1	231762560	232177019	3.43984	3.19066	0.238845	0.44571	DISC1
2	138721807	138773934	3.43954	3.26163	0.239836	0.447327	HNMT
10	73471457	73533337	3.44052	3.1916	0.2404	0.448143	C10orf105,C10orf54
12	4918341	5155954	3.41807	3.56683	0.240701	0.448471	KCNA6,KCNA1,KCNA5
8	133584446	133687813	3.45119	3.29627	0.241117	0.449011	LRRC6
22	29999544	30094589	3.43755	3.23195	0.241557	0.449596	NF2
8	1772148	1906807	3.46293	3.32679	0.241754	0.449728	ARHGEF10
7	14184673	14881075	3.4494	3.22205	0.242402	0.450523	DGKB
3	172161080	172429008	3.449	3.248	0.242434	0.450523	GHSR,TNFSF10,NCEH1
8	42010463	42028701	3.45843	3.30783	0.242626	0.450646	AP3M2
10	134000413	134019280	3.4328	3.25015	0.24355	0.45146	DPYSL4
10	134020995	134121477	3.4328	3.25015	0.24355	0.45146	STK32C
7	135611502	135662204	3.44367	3.17771	0.243745	0.45146	MTPN,LUZP6
7	136587913	136588041	3.44367	3.17771	0.243745	0.45146	MIR490
3	111451326	112013074	3.44333	3.14362	0.24395	0.45146	PHLDB2,ABHD10,TAGLN3,TMPRSS7,C3orf52,MIR567,GCSAM,SLC9C1
3	112051915	112359977	3.44333	3.14362	0.24395	0.45146	CD200,BTLA,ATG3,SLC35A5,CCDC80
3	112534555	112693937	3.44333	3.14362	0.24395	0.45146	CD200R1L,CD200R1
12	21284127	21532914	3.43947	3.18388	0.244276	0.451595	SLCO1B1,SLCO1A2,IAPP
12	21590537	21684210	3.43947	3.18388	0.244276	0.451595	PYROXD1,RECQL,GOLT1B,C12orf39
18	74240611	74271784	3.44877	3.22138	0.244703	0.452023	LOC284276
18	54721803	54739350	3.44217	3.31248	0.245113	0.452023	LINC-ROR
3	110764162	110788806	3.44297	3.13424	0.245207	0.452023	PVRL3-AS1
3	110790605	110913016	3.44297	3.13424	0.245207	0.452023	PVRL3
3	111393522	111565294	3.44297	3.13424	0.245207	0.452023	PLCXD2
7	38724945	38726689	3.44874	3.2217	0.245395	0.452023	FAM183B
7	38763542	39834222	3.44874	3.2217	0.245395	0.452023	VPS41,POU6F2,POU6F2-AS1,YAE1D1,LOC646999,RALA,LINC00265
8	80831094	82024303	3.44758	3.30278	0.246114	0.453114	MRPS28,TPD52,MIR5708,ZBTB10,ZNF704,PAG1
10	103825123	103827795	3.44283	3.24901	0.246337	0.45329	HPS6
3	65879490	65910972	3.43706	3.17048	0.246654	0.453641	MAGI1-AS1
8	80676244	80680098	3.44727	3.30184	0.246994	0.454032	HEY1
17	42923720	42927848	3.44351	3.27972	0.247461	0.454505	HIGD1B
7	112405786	112430478	3.44031	3.20672	0.247682	0.454505	TMEM168
8	101269287	101572014	3.45068	3.29346	0.24779	0.454505	RNF19A,MIR4471,ANKRD46
7	2719162	2755069	3.4492	3.2238	0.24787	0.454505	AMZ1
6	122764492	122792952	3.44903	3.21897	0.248177	0.454505	SERINC1
3	9404716	9771592	3.4392	3.0928	0.248295	0.454505	THUMPD3,SETD5-AS1,SETD5,LHFPL4,MTMR14,CPNE9
3	9773433	9811668	3.4392	3.0928	0.248295	0.454505	BRPF1,OGG1,CAMK1
7	41728600	41818976	3.44775	3.21771	0.248444	0.454505	INHBA,INHBA-AS1
7	42000547	42276618	3.44775	3.21771	0.248444	0.454505	GLI3
1	232940637	233114219	3.43973	3.19272	0.248896	0.454505	KIAA1383,NTPCR
1	233463513	233759965	3.43973	3.19272	0.248896	0.454505	KIAA1804,KCNK1,MIR4427
7	43548326	43769140	3.44621	3.19497	0.248908	0.454505	LOC100506895,STK17A,COA1
7	43798271	43846941	3.44621	3.19497	0.248908	0.454505	BLVRA
18	56118305	56118384	3.44252	3.30993	0.249567	0.454801	MIR122,MIR3591
8	116962735	117337297	3.45106	3.28214	0.249641	0.454801	LINC00536
4	1723216	1746905	3.44494	3.17102	0.249764	0.454801	TACC3
18	56148481	56417370	3.44279	3.31097	0.249803	0.454801	ALPK2,MALT1
9	139088095	139268133	3.45466	3.25695	0.249962	0.454801	LHX3,QSOX2,DKFZP434A062,GPSM1,DNLZ,CARD9
9	139270028	139292889	3.45466	3.25695	0.249962	0.454801	SNAPC4
9	139296373	139318213	3.45466	3.25695	0.249962	0.454801	SDCCAG3,PMPCA
3	172607146	172859058	3.44807	3.24533	0.251004	0.456463	SPATA16
7	141251077	141843783	3.44247	3.17176	0.251225	0.456633	AGK,KIAA1147,FLJ40852,WEE2,SSBP1,TAS2R3,TAS2R4,TAS2R5,PRSS37,OR9A4,CLEC5A,TAS2R38,MGAM,LOC93432
17	18647325	19320589	3.41742	3.67589	0.251638	0.457131	FBXW10,TVP23B,PRPSAP2,SLC5A10,FAM83G,GRAP,GRAPL,EPN2,EPN2-IT1,EPN2-AS1,B9D1,MIR1180,MAPK7,MFAP4,RNF112
8	77523113	77595510	3.44738	3.30117	0.251755	0.457131	ZFHX4-AS1
17	8924858	9147317	3.40287	3.64206	0.252028	0.457237	NTN1
7	128766324	128853385	3.44209	3.17794	0.252116	0.457237	LOC407835,TSPAN33,SMO
10	105791045	105845638	3.43603	3.29001	0.252198	0.457237	COL17A1
12	20963637	21243040	3.43968	3.1935	0.252624	0.457738	SLCO1B3,SLCO1B7
8	100973275	101118344	3.45096	3.29745	0.252974	0.457738	RGS22
8	101145587	101254132	3.45096	3.29745	0.252974	0.457738	FBXO43,POLR2K,SPAG1
12	6309481	6347437	3.41838	3.56907	0.252988	0.457738	CD9
7	32496509	32623779	3.44837	3.21853	0.253359	0.457826	LOC100130673,LSM5,AVL9
7	32620552	32758780	3.44837	3.21853	0.253359	0.457826	DPY19L1P1
1	955502	1009687	3.44861	3.2559	0.253421	0.457826	AGRN,RNF223
10	89512874	89577917	3.45783	3.34442	0.253773	0.458091	ATAD1
7	132469622	132766828	3.44321	3.18446	0.253913	0.458091	CHCHD3
10	75491298	75495367	3.44099	3.22635	0.253953	0.458091	GLUD1P3
7	91570188	91739987	3.44608	3.19653	0.254367	0.458605	AKAP9
7	94536948	94925727	3.44778	3.20258	0.254883	0.459305	PPP1R9A
8	110253147	110358189	3.45134	3.2898	0.255334	0.459561	NUDCD1,ENY2
18	23596216	23773319	3.44665	3.20688	0.255384	0.459561	SS18,PSMA8
3	89156673	89531284	3.43936	3.17103	0.255598	0.459561	EPHA3
5	63802451	63908121	3.44022	3.27228	0.255742	0.459561	RGS7BP
7	2273925	2290780	3.44958	3.23799	0.255754	0.459561	FTSJ2,NUDT1
3	182895830	183273499	3.44436	3.19949	0.255798	0.459561	MCF2L2,B3GNT5,LOC100505687,KLHL6
19	1107632	1174282	3.4578	3.29979	0.256383	0.459871	SBNO2
5	61708572	61924416	3.43908	3.26754	0.256615	0.459871	IPO11
7	102715327	103086624	3.44487	3.19295	0.256615	0.459871	ARMC10,NAPEPLD,RPL19P12,DPY19L2P2,PMPCB,DNAJC2,PSMC2,SLC26A5
7	103766787	103848495	3.44487	3.19295	0.256615	0.459871	ORC5
7	103969103	104549003	3.44487	3.19295	0.256615	0.459871	LHFPL3
18	35237097	35237178	3.44643	3.2488	0.256939	0.46022	MIR4318
16	74330672	74641042	3.46012	3.3015	0.257394	0.460699	PSMD7,LOC283922,CLEC18B,GLG1
17	41196311	41277500	3.44098	3.1959	0.25751	0.460699	BRCA1
3	162895030	163021089	3.44792	3.24112	0.257805	0.460699	CT64
7	57472730	57533265	3.44471	3.23523	0.2579	0.460699	MIR3147,ZNF716
1	1533387	1570027	3.44517	3.2371	0.257966	0.460699	C1orf233,MIB2,MMP23B,MMP23A
3	8613467	8811300	3.4352	3.15719	0.257981	0.460699	LINC00312,SSUH2,CAV3,OXTR
[truncated: 1,570 more rows]
