# Supplementary material for: The telomere length landscape of prostate cancer
Source: Nat Commun. 2021 Nov 25;12:6893. doi: 10.1038/s41467-021-27223-6 (PMC8617305; doi:10.1038/s41467-021-27223-6)
Supplement: Supplementary file 9 — Supplementary Data 6 [file 41467_2021_27223_MOESM9_ESM.xlsx]

## Sheet: Sheet1
Supplementary Data 6. Associations between CNAs and TL ratio, two-sided Mann-Whitney U test, n = 381
Chromosome	Start	End	Mean TL ratio (samples without a CNA)	Mean TL ratio (samples with a CNA)	P value	Q value	Gene Name(s)
11	2466220	2870340	-0.429097	-0.817204	1.04748e-05	0.026968	KCNQ1
1	2985741	3355185	-0.42006	-0.721573	3.98852e-05	0.026968	PRDM16
1	2938045	2939467	-0.421549	-0.732237	4.05199e-05	0.026968	ACTRT2
1	2976180	2984289	-0.421549	-0.732237	4.05199e-05	0.026968	FLJ42875
1	2517898	2564481	-0.419997	-0.70861	4.09967e-05	0.026968	FAM213B,MMEL1
1	2572806	2706230	-0.420353	-0.712611	4.53498e-05	0.026968	TTC34
19	10244021	10305755	-0.403532	-0.643174	5.47006e-05	0.0278817	DNMT1
1	1981908	2144159	-0.421951	-0.707585	9.88987e-05	0.039291	PRKCZ,C1orf86
19	1609288	1885518	-0.416813	-0.656424	0.000135036	0.039291	TCF3,ONECUT3,ATP8B3,REXO1,MIR1909,LOC100288123,KLF16,FAM108A1
19	1905370	1926012	-0.416813	-0.656424	0.000135036	0.039291	ADAT3,SCAMP4
19	1941160	1954548	-0.416813	-0.656424	0.000135036	0.039291	CSNK1G2,CSNK1G2-AS1
19	1985446	2015702	-0.416813	-0.656424	0.000135036	0.039291	BTBD2
9	8314245	10612723	-0.437312	-0.791884	0.000161262	0.039291	PTPRD
19	1438362	1440492	-0.416969	-0.651652	0.000176283	0.039291	RPS15
19	1450147	1605483	-0.416969	-0.651652	0.000176283	0.039291	APC2,C19orf25,PCSK4,REEP6,ADAMTSL5,PLK5,MEX3D,MBD3,UQCR11
11	2891262	2946476	-0.424802	-0.755772	0.000188432	0.039291	KCNQ1DN,CDKN1C,SLC22A18AS,SLC22A18
12	132621139	132628880	-0.425972	-0.690138	0.000244602	0.039291	DDX51
19	10501808	10514214	-0.432492	-0.785704	0.000248971	0.039291	CDC37,MIR1181
19	10527448	10580307	-0.432492	-0.785704	0.000248971	0.039291	PDE4A
19	2037469	2051243	-0.418718	-0.650604	0.000268068	0.039291	MKNK2
11	2949502	2950650	-0.425875	-0.765426	0.000283823	0.039291	PHLDA2
19	2289773	2308156	-0.421295	-0.687663	0.000289329	0.039291	LINGO3
9	4792833	4861064	-0.440808	-0.805804	0.000400962	0.039291	RCL1
16	681011	698474	-0.41753	-0.61579	0.000410891	0.039291	WFIKKN1,C16orf13,FAM195A
13	41363546	41386596	-0.417067	-0.6267	0.000412779	0.039291	SLC25A15
13	41384901	41384997	-0.417067	-0.6267	0.000412779	0.039291	MIR621
16	699362	755825	-0.417463	-0.613274	0.000432951	0.039291	WDR90,RHOT2,RHBDL1,STUB1,JMJD8,WDR24,FBXL16
16	2009516	2015311	-0.418648	-0.62595	0.000442769	0.039291	NDUFB10,RPS2,SNORA10,SNORA64,SNHG9,SNORA78
16	2016874	2018976	-0.418648	-0.62595	0.000442769	0.039291	RNF151
16	2022063	2028751	-0.418648	-0.62595	0.000442769	0.039291	TBL3
16	2028917	2037750	-0.418648	-0.62595	0.000442769	0.039291	NOXO1,GFER
19	708952	805001	-0.420175	-0.622103	0.000449003	0.039291	PALM,C19orf21,PTBP1,MIR4745
19	812487	821952	-0.420175	-0.622103	0.000449003	0.039291	LPPR3
19	813583	813653	-0.420175	-0.622103	0.000449003	0.039291	MIR3187
19	827830	1106787	-0.420175	-0.622103	0.000449003	0.039291	AZU1,PRTN3,ELANE,CFD,MED16,R3HDM4,KISS1R,ARID3A,WDR18,GRIN3B,C19orf6,CNN2,ABCA7,HMHA1,POLR2E,GPX4
13	41301963	41345347	-0.417459	-0.628126	0.000467187	0.039291	MIR320D1,MRPS31
12	132680916	132857486	-0.424683	-0.660018	0.000467251	0.039291	GALNT9,LOC100130238
19	2071034	2096269	-0.420143	-0.647071	0.00047747	0.039291	MOB3A
19	2096867	2151556	-0.420143	-0.647071	0.00047747	0.039291	IZUMO4,AP3D1
16	1988233	2004679	-0.419127	-0.623769	0.000486201	0.039291	MSRB1,RPL3L
19	1383882	1395588	-0.421354	-0.626238	0.000494264	0.039291	NDUFS7
19	1397024	1435682	-0.421354	-0.626238	0.000494264	0.039291	GAMT,DAZAP1
1	1370902	1431582	-0.425737	-0.720754	0.000499069	0.039291	VWA1,ATAD3C,ATAD3B
6	75947390	75994632	-0.430375	-0.667333	0.000505747	0.039291	COX7A2,TMEM30A
19	676388	695461	-0.420888	-0.625181	0.000506194	0.039291	FSTL3,PRSS57
19	1107632	1174282	-0.417885	-0.611551	0.000506554	0.039291	SBNO2
11	612554	867116	-0.420658	-0.629662	0.000532884	0.039738	IRF7,CDHR5,SCT,DRD4,DEAF1,TMEM80,EPS8L2,TALDO1,PDDC1,NS3BP,CEND1,SLC25A22,PIDD,RPLP2,SNORA52,PNPLA2,EFCAB4A,CD151,POLR2L,TSPAN4
6	75794041	75915623	-0.429545	-0.662247	0.000534592	0.039738	COL12A1
1	11873	812182	-0.426825	-0.727476	0.000559067	0.0403311	DDX11L1,WASH7P,FAM138F,FAM138A,OR4F5,LOC729737,LOC100132062,LOC100132287,OR4F29,OR4F16,OR4F3,LOC100133331,LOC100288069,LINC00115,LOC643837,FAM41C
19	2321519	2355100	-0.423036	-0.681526	0.000565178	0.0403311	LSM7,SPPL2B
16	1306272	1308494	-0.418788	-0.622186	0.000627819	0.0411305	TPSD1
6	78171947	78173120	-0.429839	-0.654474	0.000651106	0.0411305	HTR1B
16	1494933	1525085	-0.418112	-0.638566	0.000651398	0.0411305	CLCN7
16	639356	679273	-0.418261	-0.610011	0.000658712	0.0411305	RAB40C
1	955502	1009687	-0.425976	-0.690104	0.000664107	0.0411305	AGRN,RNF223
16	1290677	1292555	-0.418726	-0.619419	0.000665655	0.0411305	TPSAB1
16	2039945	2089027	-0.419143	-0.620598	0.000668115	0.0411305	SYNGR3,ZNF598,NPW,SLC9A3R2
16	1359153	1377019	-0.420558	-0.623496	0.000671275	0.0411305	UBE2I
1	1447522	1470067	-0.427675	-0.71956	0.000696189	0.0411305	ATAD3A
13	41129800	41240734	-0.417951	-0.622822	0.00069797	0.0411305	FOXO1
1	879582	949919	-0.426786	-0.696965	0.000703184	0.0411305	NOC2L,KLHL17,PLEKHN1,C1orf170,HES4,ISG15
12	132628992	132636986	-0.426003	-0.666437	0.000734004	0.0418006	NOC4L
16	765172	776473	-0.419431	-0.607889	0.000788089	0.0418006	METRN,FAM173A,CCDC78
16	777265	820277	-0.419431	-0.607889	0.000788089	0.0418006	HAGHL,NARFL,MSLN,MIR662
11	69455872	69469242	-0.417859	-0.626337	0.000815331	0.0418006	CCND1
16	1383605	1399442	-0.421069	-0.624307	0.000822614	0.0418006	BAIAP3
16	1399240	1401873	-0.421069	-0.624307	0.000822614	0.0418006	TSR3
16	1401899	1464705	-0.421069	-0.624307	0.000822614	0.0418006	GNPTG,UNKL
12	133179735	133187037	-0.426586	-0.667704	0.0008287	0.0418006	LRCOL1
11	2985000	3078681	-0.434316	-0.774257	0.000831302	0.0418006	SNORA54,CARS
19	10400654	10407454	-0.427712	-0.676559	0.000831794	0.0418006	ICAM5
12	133067156	133161773	-0.426038	-0.660969	0.000850327	0.0421384	FBRSL1
19	589892	663233	-0.422316	-0.621507	0.000867169	0.0423698	HCN2,POLRMT,FGF22,RNF126
19	3474404	3700477	-0.428643	-0.710541	0.000880056	0.0423698	C19orf77,DOHH,FZR1,MFSD12,C19orf71,HMG20B,GIPC3,TBXA2R,CACTIN-AS1,CACTIN,PIP5K1C
9	4598315	4666674	-0.441983	-0.802746	0.000904023	0.0423698	SPATA6L
16	1535939	1560460	-0.41816	-0.628172	0.000912196	0.0423698	PTX4,TELO2
13	80910111	80915086	-0.424323	-0.690041	0.000924605	0.0423698	SPRY2
11	554849	612222	-0.421388	-0.61957	0.000926246	0.0423698	C11orf35,RASSF7,MIR210HG,MIR210,LOC143666,PHRF1
16	1271650	1280185	-0.419793	-0.60909	0.000950304	0.0424619	TPSG1,TPSB2
11	2629557	2721228	-0.701508	-0.425378	0.00095206	0.0424619	KCNQ1OT1
19	2164147	2282181	-0.423833	-0.660628	0.0010059	0.0428775	DOT1L,PLEKHJ1,MIR1227,SF3A2,AMH,MIR4321,JSRP1,OAZ1,C19orf35
17	79091095	79139872	-0.424577	-0.655889	0.00103794	0.0428775	AATK
17	79139306	79156964	-0.424577	-0.655889	0.00103794	0.0428775	AATK-AS1
17	79163392	79196751	-0.424577	-0.655889	0.00103794	0.0428775	AZI1
17	79202076	79215098	-0.424577	-0.655889	0.00103794	0.0428775	ENTHD2,C17orf89
17	79218798	79269096	-0.424577	-0.655889	0.00103794	0.0428775	SLC38A10
16	2089815	2097867	-0.419851	-0.614486	0.00105692	0.0428775	NTHL1
6	83920109	84140938	-0.424707	-0.601073	0.00106879	0.0428775	ME1
6	76458908	76782335	-0.431277	-0.643555	0.00107183	0.0428775	MYO6,IMPG1
1	852952	854817	-0.428196	-0.699219	0.00108155	0.0428775	LOC100130417
19	571276	583493	-0.423666	-0.639649	0.00110806	0.0431966	BSG
17	79476996	79519429	-0.423636	-0.643901	0.00112072	0.0431966	ACTG1,FSCN2,C17orf70
9	138585254	138591374	-0.433197	-0.726859	0.00114754	0.0431966	SOHLH1
16	834973	863861	-0.42006	-0.602663	0.00119002	0.0431966	RPUSD1,CHTF18,GNG13,PRR25
16	903634	1031318	-0.42006	-0.602663	0.00119002	0.0431966	LMF1
17	78965640	79091232	-0.425844	-0.65727	0.0011974	0.0431966	CHMP6,BAIAP2-AS1,BAIAP2
17	79099075	79099749	-0.425844	-0.65727	0.0011974	0.0431966	MIR657,MIR3065,MIR338
17	79106995	79107108	-0.425844	-0.65727	0.0011974	0.0431966	MIR1250
1	1017197	1142089	-0.426656	-0.678652	0.00121067	0.0431966	C1orf159,LOC254099,MIR200B,MIR200A,MIR429,TTLL10,TNFRSF18
1	1146705	1284492	-0.426656	-0.678652	0.00121067	0.0431966	TNFRSF4,SDF4,B3GALT6,FAM132A,UBE2J2,SCNN1D,ACAP3,PUSL1,CPSF3L,GLTPD1,TAS1R3,DVL1
12	133195402	133198972	-0.431284	-0.718803	0.00122887	0.0434119	P2RX2
6	75994729	76001580	-0.432031	-0.653654	0.00127027	0.0437557	LOC100506804
6	84222193	84235421	-0.424295	-0.600237	0.00127979	0.0437557	PRSS35
17	79373539	79418214	-0.424033	-0.64578	0.00129688	0.0437557	BAHCC1,MIR4740,MIR3186
19	1205797	1228434	-0.418814	-0.5865	0.0013102	0.0437557	STK11
1	861120	879961	-0.42824	-0.691717	0.00131803	0.0437557	SAMD11
9	140033608	140138159	-0.422745	-0.619397	0.00132445	0.0437557	GRIN1,LRRC26,MIR3621,ANAPC2,SSNA1,TPRN,TMEM203,NDOR1,RNF208,C9orf169,RNF224,SLC34A3,TUBB4B
9	140138036	140142222	-0.422745	-0.619397	0.00132445	0.0437557	FAM166A
13	85937737	86118797	-0.426057	-0.717952	0.00136529	0.0445908	LINC00351
1	1477052	1510262	-0.429545	-0.718663	0.00137472	0.0445908	SSU72
16	1469943	1494490	-0.422505	-0.620575	0.00140084	0.0450286	C16orf91,CCDC154
11	537521	554916	-0.42201	-0.61359	0.00142329	0.0452038	LRRC56
9	4985244	5128183	-0.442055	-0.800973	0.00143162	0.0452038	JAK2
1	1470157	1475740	-0.429407	-0.711489	0.00144783	0.0453144	TMEM240
13	40755945	40794639	-0.421852	-0.617375	0.00148391	0.0460398	LINC00332,LINC00548
9	14081841	14398982	-0.441454	-0.749798	0.00151139	0.0464883	NFIB
9	138073454	138079152	-0.432949	-0.729807	0.00156158	0.0476215	LOC401557
4	1873122	1983934	-0.432517	-0.724511	0.00159299	0.0481602	WHSC1
9	13105702	13279563	-0.443259	-0.771116	0.00162363	0.0481602	MPDZ
13	41371120	41495886	-0.419119	-0.606509	0.00163324	0.0481602	TPTE2P5
13	41486024	41495910	-0.419119	-0.606509	0.00163324	0.0481602	SUGT1P3
19	10332108	10341161	-0.421779	-0.611694	0.00167208	0.0482734	S1PR2,MIR4322
9	3824127	4300035	-0.442526	-0.766182	0.00167416	0.0482734	GLIS3
6	91223291	91297020	-0.423162	-0.581098	0.00167766	0.0482734	MAP3K7
17	79276623	79304474	-0.425199	-0.647396	0.00169872	0.0484882	LINC00482,TMEM105
19	10362639	10370736	-0.422184	-0.615805	0.00174031	0.0491377	MRPL4
19	463345	505343	-0.426203	-0.645537	0.00174902	0.0491377	ODF3L2,MADCAM1
6	79910961	79946517	-0.431567	-0.619034	0.00179262	0.0499694	HMGN3,LOC100288198
16	1560427	1605581	-0.421123	-0.620825	0.00183721	0.0508105	IFT140,TMEM204
6	92231377	92231455	-0.42396	-0.586736	0.00185128	0.0508105	MIR4643
1	3044538	3044599	-0.433575	-0.770493	0.00194514	0.052873	MIR4251
6	76311621	76427994	-0.432775	-0.637043	0.00196405	0.052873	SENP6
19	1354975	1378430	-0.427223	-0.60314	0.00197357	0.052873	MUM1
9	138235094	138364095	-0.432512	-0.714834	0.0019857	0.052873	C9orf62,LOC100506599
9	139971952	139981269	-0.429084	-0.599386	0.00207326	0.0529515	UAP1L1,LOC100289341
6	79644135	79788011	-0.431623	-0.614765	0.00208051	0.0529515	PHIP
9	13406378	13945606	-0.44321	-0.750389	0.00209124	0.0529515	FLJ41200,LINC00583
6	84743419	84937335	-0.4268	-0.591358	0.00210506	0.0529515	MRAP2,KIAA1009
1	1288070	1310818	-0.427895	-0.675124	0.00210537	0.0529515	MXRA8,AURKAIP1
1	1321090	1334718	-0.427895	-0.675124	0.00210537	0.0529515	CCNL2
16	1031807	1146244	-0.422033	-0.597073	0.0021139	0.0529515	SOX8,SSTR5-AS1,SSTR5,C1QTNF8
16	1203240	1271772	-0.422033	-0.597073	0.0021139	0.0529515	CACNA1H
6	83903031	83906256	-0.427458	-0.590861	0.0021298	0.0529515	RWDD2A
19	42788816	42882921	-0.433689	-0.731651	0.00213705	0.0529515	CIC,PAFAH1B3,PRR19,TMEM145,MEGF8
9	139388895	139440238	-0.425896	-0.63077	0.00218019	0.0533612	NOTCH1
10	135092133	135125841	-0.434281	-0.760586	0.0021835	0.0533612	TUBGCP2
11	450279	507283	-0.422733	-0.60735	0.00224013	0.0540914	PTDSS2,RNH1
19	10397642	10399260	-0.427995	-0.65245	0.0022437	0.0540914	ICAM4
13	39917028	40177356	-0.425202	-0.604376	0.00229189	0.0548822	LHFP
9	140144670	140147935	-0.424495	-0.613892	0.00231689	0.0550773	LOC100129722,C9orf173
13	41635696	41658139	-0.419742	-0.601406	0.00233652	0.0550773	WBP4
6	89790428	89827800	-0.424936	-0.580557	0.00234634	0.0550773	PNRC1,SRSF12
19	42734337	42759309	-0.435313	-0.746092	0.00238353	0.0555846	GSK3A,ERF
7	916190	1029276	-0.414651	-0.594383	0.0024596	0.0566185	GET4,ADAP1,COX19,CYP2W1
7	1062568	1098897	-0.414651	-0.594383	0.0024596	0.0566185	MIR339,GPR146
6	89319988	89673348	-0.42473	-0.575118	0.00256764	0.0572407	RNGTT
13	88096241	88323218	-0.429796	-0.725122	0.00262474	0.0572407	MIR4500HG
9	138466770	138478958	-0.433712	-0.701594	0.002627	0.0572407	LOC100130954
9	138515501	138557755	-0.433712	-0.701594	0.002627	0.0572407	GLT6D1,LCN9
6	84262604	84567234	-0.427103	-0.587448	0.00271184	0.0572407	SNAP91,RIPPLY2
17	79523912	79688046	-0.425766	-0.627711	0.00271285	0.0572407	NPLOC4,TSPAN10,PDE6G,OXLD1,CCDC137,ARL16,HGS,MRPL12,SLC25A10
11	532241	535550	-0.423297	-0.607615	0.00276143	0.0572407	HRAS
1	1337275	1363167	-0.428792	-0.680401	0.00277242	0.0572407	MRPL20,ANKRD65,TMEM88B
19	3359560	3469215	-0.431257	-0.679115	0.00278742	0.0572407	NFIC
13	41506054	41593508	-0.420242	-0.601922	0.0027895	0.0572407	ELF1
19	507496	549920	-0.426843	-0.637168	0.00280795	0.0572407	TPGS1,CDC34,GZMM
7	536896	559481	-0.419912	-0.588982	0.00282378	0.0572407	PDGFA
17	79849598	79894968	-0.426665	-0.622602	0.00284144	0.0572407	ANAPC11,NPB,PCYT2,SIRT7,MAFG,MAFG-AS1,PYCR1
13	40921270	41055143	-0.423346	-0.60739	0.0028709	0.0572407	LINC00598
19	10381516	10397291	-0.425766	-0.6205	0.00288989	0.0572407	ICAM1
9	2015341	2193623	-0.443412	-0.726837	0.0029183	0.0572407	SMARCA2
19	10764936	10803095	-0.440923	-0.89371	0.00292816	0.0572407	ILF3
19	10812111	10824043	-0.440923	-0.89371	0.00292816	0.0572407	QTRT1
19	10829079	10829179	-0.440923	-0.89371	0.00292816	0.0572407	MIR638
9	138700332	138799005	-0.435952	-0.73711	0.0029689	0.0572407	CAMSAP1
6	91022460	91022552	-0.424797	-0.578975	0.00298719	0.0572407	MIR4464
7	560027	564869	-0.420208	-0.590098	0.00299318	0.0572407	FLJ44511
19	3880617	3928080	-0.433403	-0.714378	0.0029982	0.0572407	ATCAY
19	3933100	3942414	-0.433403	-0.714378	0.0029982	0.0572407	NMRK2
19	3958451	3982570	-0.433403	-0.714378	0.0029982	0.0572407	DAPK3,MIR637,EEF2,SNORD37
19	4007748	4038067	-0.433403	-0.714378	0.0029982	0.0572407	PIAS4
19	4045215	4066816	-0.433403	-0.714378	0.0029982	0.0572407	ZBTB7A
17	79897520	79919057	-0.426632	-0.619224	0.0030153	0.0572407	MYADML2,NOTUM
1	3404505	3528059	-0.430546	-0.708717	0.00302285	0.0572407	MEGF6
1	3541555	3566671	-0.430546	-0.708717	0.00302285	0.0572407	TPRG1L,WRAP73
19	3708334	3750811	-0.433231	-0.706902	0.00303209	0.0572407	TJP3
19	3750770	3772219	-0.433231	-0.706902	0.00303209	0.0572407	APBA3,MRPL54,RAX2
19	3777966	3801810	-0.433231	-0.706902	0.00303209	0.0572407	MATK
19	3804021	3869027	-0.433231	-0.706902	0.00303209	0.0572407	ZFR2
6	84569369	84670146	-0.427194	-0.584611	0.00307636	0.0577708	CYB5R4
16	2138710	2185899	-0.422914	-0.591008	0.00319673	0.0591492	PKD1
16	2183119	2205106	-0.422914	-0.591008	0.00319673	0.0591492	MIR4516,MIR3180-5,RAB26,SNORD60
6	79577188	79608320	-0.43264	-0.615763	0.00320715	0.0591492	IRAK1BP1
13	74260148	74708066	-0.420387	-0.606573	0.00324919	0.0591492	KLF12
1	1334909	1337426	-0.428837	-0.673745	0.0032695	0.0591492	LOC148413
11	2289727	2292182	-0.434836	-0.781695	0.00328239	0.0591492	ASCL2
11	2317506	2339430	-0.434836	-0.781695	0.00328239	0.0591492	C11orf21,TSPAN32
11	2398546	2444275	-0.434836	-0.781695	0.00328239	0.0591492	CD81,TSSC4,TRPM5
1	3371146	3397677	-0.430856	-0.714221	0.0033457	0.0596872	ARHGEF16
1	3477259	3477354	-0.430856	-0.714221	0.0033457	0.0596872	MIR551A
6	76017799	76203496	-0.434018	-0.632175	0.00339021	0.0601805	FILIP1
9	2804154	3525983	-0.443453	-0.725954	0.0034473	0.0608908	KIAA0020,RFX3
7	855193	914557	-0.41579	-0.592696	0.00351797	0.0618331	SUN1
10	134901408	134945179	-0.435154	-0.761942	0.00358385	0.0623764	GPR123
10	134973970	135090407	-0.435154	-0.761942	0.00358385	0.0623764	KNDC1,UTF1,VENTX,MIR202,ADAM8
17	79935425	79995573	-0.426817	-0.614775	0.00370089	0.0641009	ASPSCR1,STRA13,LRRC45,RAC3,DCXR
13	86366921	86373483	-0.429765	-0.708042	0.00375183	0.0646693	SLITRK6
1	1950767	1962192	-0.432675	-0.703996	0.00378587	0.0649422	GABRD
6	73677409	73853237	-0.434541	-0.638151	0.00383332	0.0654415	MIR4282,KCNQ5-AS1
6	90353230	90529442	-0.425466	-0.576335	0.00386851	0.0657277	MDN1
6	87795215	87804865	-0.425644	-0.571633	0.00396423	0.0659399	CGA
9	139414019	139414078	-0.427734	-0.623786	0.0039696	0.0659399	MIR4673
16	2273566	2285743	-0.424115	-0.581663	0.00399388	0.0659399	E4F1
13	52342128	52378298	-0.420737	-0.58594	0.00400267	0.0659399	DHRS12
13	52951302	53384275	-0.421085	-0.591287	0.00400399	0.0659399	THSD1,VPS36,CKAP2,TPTE2P3,HNRNPA1L2,SUGT1,LECT1,MIR759
13	53418108	53422775	-0.421085	-0.591287	0.00400399	0.0659399	PCDH8
9	3898645	3901248	-0.444104	-0.75018	0.00401036	0.0659399	GLIS3-AS1
19	416582	460996	-0.428185	-0.628823	0.00407018	0.0664344	SHC2
6	90539618	90605819	-0.425711	-0.577448	0.00407767	0.0664344	CASP8AP2,GJA10
7	1036622	1177893	-0.415002	-0.569073	0.00414528	0.0672288	C7orf50
6	90142896	90348474	-0.425769	-0.577212	0.00420987	0.0679675	ANKRD6,LYRM2
1	11845786	11866160	-0.437375	-0.717137	0.00429632	0.0689963	MTHFR
16	593276	593366	-0.424272	-0.60034	0.00433161	0.0689963	MIR3176
16	610421	634136	-0.424272	-0.60034	0.00433161	0.0689963	C16orf11,NHLRC4,PIGQ
6	83602185	83903655	-0.429528	-0.578699	0.00443819	0.0703145	UBE3D,DOPEY1,PGM3
1	1533387	1570027	-0.432732	-0.694935	0.00448625	0.0703145	C1orf233,MIB2,MMP23B,MMP23A
13	52706778	52733996	-0.420686	-0.581938	0.00448896	0.0703145	NEK3
9	138371647	138441815	-0.434735	-0.699119	0.0045129	0.0703145	PPP1R26,C9orf116,MRPS2,LCN1,OBP2A
9	138453603	138458622	-0.434735	-0.699119	0.0045129	0.0703145	PAEP
11	126986	442011	-0.427328	-0.591476	0.00454482	0.070504	LOC100133161,LOC653486,SCGB1C1,ODF3,BET1L,RIC8A,SIRT3,PSMD13,NLRP6,ATHL1,IFITM5,IFITM2,IFITM1,IFITM3,B4GALNT4,PKP3,SIGIRR,ANO9
19	2819871	2836733	-0.437061	-0.721549	0.00463664	0.0711936	ZNF554
13	42140960	42535221	-0.425296	-0.577005	0.00464131	0.0711936	VWA8
6	73331570	73908573	-0.434364	-0.629394	0.00467347	0.0711936	KCNQ5
16	2205798	2228130	-0.424478	-0.580233	0.00475181	0.0711936	TRAF7
11	67351065	67354124	-0.425666	-0.573519	0.00475949	0.0711936	GSTP1
6	88757506	88875767	-0.427255	-0.569277	0.0048457	0.0711936	SPACA1,CNR1
9	140149758	140168000	-0.425645	-0.602237	0.00484946	0.0711936	COBRA1
9	140172279	140177093	-0.425645	-0.602237	0.00484946	0.0711936	TOR4A
13	52126724	52336171	-0.420905	-0.581157	0.00488151	0.0711936	MIR4703,WDFY2
6	74104284	74127289	-0.434612	-0.627402	0.00491349	0.0711936	DDX43
13	41701708	42017902	-0.422321	-0.58874	0.00494127	0.0711936	KBTBD6,KBTBD7,MTRF1,NAA16,OR7E37P
9	138594030	138684993	-0.436425	-0.70785	0.00495074	0.0711936	KCNT1
13	40238170	40238272	-0.428637	-0.598784	0.0049647	0.0711936	MIR4305
19	10415478	10444314	-0.437156	-0.656299	0.00496851	0.0711936	ZGLP1,FDX1L,RAVER1
13	73282494	73330328	-0.421904	-0.602777	0.00497411	0.0711936	MZT1,BORA
9	138824814	138853226	-0.433207	-0.64395	0.00498018	0.0711936	UBAC1
13	49794473	49796513	-0.420548	-0.578434	0.00500644	0.0711936	MLNR
6	87647023	87726397	-0.428131	-0.567733	0.00500897	0.0711936	HTR1E
16	576846	577407	-0.424432	-0.596958	0.00505632	0.0711936	LINC00235
16	577855	604636	-0.424432	-0.596958	0.00505632	0.0711936	SOLH
16	585315	585368	-0.424432	-0.596958	0.00505632	0.0711936	MIR5587
6	80194707	80247147	-0.433828	-0.603929	0.00505717	0.0711936	LCA5
6	89855768	89875284	-0.426867	-0.572807	0.00506815	0.0711936	PM20D2
6	90036343	90121995	-0.426867	-0.572807	0.00506815	0.0711936	UBE2J1,RRAGD
6	89887222	89941007	-0.426767	-0.571201	0.0051176	0.0713996	GABRR1
13	52741844	52768602	-0.42131	-0.583824	0.00518259	0.0713996	MRPS31P5
13	84451342	84456528	-0.428624	-0.681784	0.00521103	0.0713996	SLITRK1
9	137967088	138013030	-0.435793	-0.727213	0.00526932	0.0713996	OLFM1
16	1961464	1968231	-0.427407	-0.602198	0.00527058	0.0713996	HS3ST6
16	2097989	2138713	-0.424724	-0.585884	0.00528273	0.0713996	TSC2
16	2140195	2140285	-0.424724	-0.585884	0.00528273	0.0713996	MIR1225
13	53602875	53626196	-0.421894	-0.590425	0.0052996	0.0713996	OLFM4
7	1126442	1133451	-0.41565	-0.567285	0.0053014	0.0713996	GPER
19	42891170	42894444	-0.436745	-0.70373	0.00532295	0.0713996	CNFN
19	42901299	43156507	-0.436745	-0.70373	0.00532295	0.0713996	LOC100996307
19	42905665	42931578	-0.436745	-0.70373	0.00532295	0.0713996	LIPE
11	2965659	3013607	-0.440236	-0.676959	0.00539149	0.0720107	NAP1L4
13	108859791	108870716	-0.440003	-0.779154	0.00544181	0.0720107	LIG4
16	2227183	2246465	-0.424643	-0.577488	0.00547114	0.0720107	CASKIN1
16	2255177	2264822	-0.424643	-0.577488	0.00547114	0.0720107	MLST8,BRICD5,PGP
13	52387482	52703214	-0.4213	-0.58178	0.00547816	0.0720107	LINC00282,CCDC70,ATP7B,ALG11,UTP14C,NEK5
9	139377946	139380519	-0.428221	-0.624667	0.00549389	0.0720107	C9orf163
17	79762009	79849462	-0.429116	-0.612053	0.0055161	0.0720107	GCGR,FAM195B,PPP1R27,P4HB,ARHGDIA,ALYREF
13	42031541	42045013	-0.422697	-0.587257	0.00552997	0.0720107	RGCC
9	139981378	140009195	-0.431828	-0.57957	0.00556648	0.0722225	MAN1B1,DPP7
13	43355685	43566407	-0.425446	-0.582884	0.00562532	0.0727216	FAM216B,EPSTI1
6	85442215	85473954	-0.428685	-0.57572	0.00566797	0.0729543	TBX18
6	82879955	83077133	-0.430211	-0.587846	0.00568422	0.0729543	IBTK,TPBG
14	105452615	105487425	-0.438034	-0.646954	0.00599848	0.0767117	C14orf79,CDCA4
13	84714736	85180903	-0.429363	-0.689005	0.00605853	0.077203	LINC00333
13	40229763	40365802	-0.42886	-0.594762	0.00612692	0.0777966	COG6
13	88270919	88331870	-0.431983	-0.720672	0.00614892	0.0777991	MIR4500,SLITRK5
13	42142421	42142531	-0.426584	-0.576019	0.00631068	0.0795636	MIR5006
X	153485202	153558713	-0.43224	-0.610743	0.00634452	0.0797086	OPN1MW2,OPN1MW,TEX28,TKTL1
13	103381716	103411422	-0.438404	-0.772237	0.00638541	0.0799408	CCDC168
1	1716724	1822526	-0.434078	-0.697556	0.00649939	0.0804442	GNB1
16	2286467	2288712	-0.425934	-0.576551	0.0065158	0.0804442	DNASE1L2
16	2289872	2301602	-0.425934	-0.576551	0.0065158	0.0804442	ECI1
16	2303099	2318413	-0.425934	-0.576551	0.0065158	0.0804442	RNPS1
7	192968	300740	-0.422748	-0.578524	0.00656989	0.0806002	FAM20C
13	49882785	50018221	-0.421102	-0.574624	0.00657952	0.0806002	CAB39L
5	112357795	112824527	-0.439569	-0.613747	0.00665671	0.0806002	MCC
9	139088095	139268133	-0.428659	-0.622005	0.00667094	0.0806002	LHX3,QSOX2,DKFZP434A062,GPSM1,DNLZ,CARD9
9	139270028	139292889	-0.428659	-0.622005	0.00667094	0.0806002	SNAPC4
9	139296373	139318213	-0.428659	-0.622005	0.00667094	0.0806002	SDCCAG3,PMPCA
9	139323066	139334256	-0.428808	-0.624949	0.00668656	0.0806002	INPP5E
19	2714564	2813599	-0.437768	-0.723521	0.00672274	0.0807634	DIRAS1,SLC39A3,SGTA,THOP1
9	2621792	2730037	-0.444576	-0.718899	0.0068733	0.0815965	VLDLR,KCNV2
11	2150341	2170833	-0.430845	-0.682833	0.00688356	0.0815965	INS-IGF2,IGF2
11	2155363	2169896	-0.430845	-0.682833	0.00688356	0.0815965	MIR483,IGF2-AS
11	2181008	2194368	-0.430845	-0.682833	0.00688356	0.0815965	INS,TH,MIR4686
13	73329539	73356344	-0.422895	-0.601126	0.00692904	0.0818636	DIS3
1	2481358	2495267	-0.553265	-0.4227	0.0071147	0.0833211	LOC115110,LOC100133445,TNFRSF14
9	2535654	2622373	-0.444826	-0.73229	0.00716091	0.0833211	FLJ35024
9	139334547	139377507	-0.428534	-0.619033	0.00718601	0.0833211	SEC16A
13	44410488	44468068	-0.423406	-0.580167	0.00720832	0.0833211	CCDC122,LACC1
9	139440624	139440711	-0.429702	-0.615669	0.00721454	0.0833211	MIR4674
9	139553307	139581911	-0.429702	-0.615669	0.00721454	0.0833211	EGFL7,MIR126,AGPAT2
13	49822046	49867622	-0.421704	-0.576348	0.00721587	0.0833211	CDADC1
6	87865268	88038996	-0.428904	-0.560961	0.00727036	0.0836795	ZNF292,GJB7
X	153287263	153424507	-0.432358	-0.606345	0.00737875	0.084654	MECP2,OPN1LW
6	93949739	94129300	-0.429313	-0.572965	0.00748875	0.0853731	EPHA7
14	105515736	105635161	-0.438537	-0.648367	0.00753714	0.0853731	GPR132,JAG2
14	105639273	105647660	-0.438537	-0.648367	0.00753714	0.0853731	NUDT14
14	105714878	105717430	-0.438537	-0.648367	0.00753714	0.0853731	BTBD6
1	3728644	3801993	-0.431273	-0.643586	0.00787208	0.0886756	CEP104,DFFB
1	1592938	1711508	-0.433763	-0.684335	0.00787841	0.0886756	SLC35E2B,CDK11A,SLC35E2,NADK
5	112312406	112357892	-0.440292	-0.622916	0.00790598	0.088706	DCP2
9	140194082	140196703	-0.42735	-0.596749	0.00793612	0.0887651	NRARP
19	10982252	11033448	-0.441492	-0.814917	0.00836372	0.0927576	CARM1
19	11033443	11040916	-0.441492	-0.814917	0.00836372	0.0927576	YIPF2,C19orf52
7	1192542	1199855	-0.419977	-0.595584	0.00837106	0.0927576	ZFAND2A
6	73933267	74079515	-0.43609	-0.620142	0.00854867	0.0944324	KHDC1L,KHDC1,C6orf147,DPPA5,KHDC3L,OOEP
6	72596405	73112845	-0.436804	-0.629033	0.00862224	0.0949148	RIMS1
18	30252633	30352974	-0.435469	-0.646963	0.00864555	0.0949148	KLHL14
19	2389783	2426086	-0.428921	-0.641231	0.00878146	0.0959066	TMPRSS9
13	107820878	108519460	-0.441412	-0.750631	0.00878965	0.0959066	FAM155A
7	330135	422845	-0.423317	-0.574459	0.00884014	0.0959147	LOC100288524,LOC442497
13	51935700	52027275	-0.422095	-0.573086	0.00884416	0.0959147	INTS6
13	77454303	77661911	-0.426366	-0.635946	0.00897705	0.0970609	KCTD12,BTF3P11,IRG1,CLN5,FBXL3,MYCBP2,MYCBP2-AS1
10	134621895	134790001	-0.43817	-0.730322	0.00908132	0.0978917	TTC40,LOC399829
19	10444451	10491248	-0.438666	-0.646942	0.00915117	0.0983475	ICAM3,TYK2
1	1846265	1935276	-0.434204	-0.679793	0.00926201	0.0987558	CALML6,TMEM52,KIAA1751
13	50556687	50699677	-0.421989	-0.571608	0.00927219	0.0987558	DLEU2
13	50623108	50679433	-0.421989	-0.571608	0.00927219	0.0987558	MIR16-1,MIR15A,DLEU1
1	11900375	11918992	-0.439016	-0.694094	0.00930994	0.0988627	NPPA-AS1,NPPA,NPPB
10	135185059	135234174	-0.439804	-0.783173	0.00935771	0.0990751	MIR3944,PAOX,MTG1
7	588833	767313	-0.421235	-0.582014	0.00952976	0.100463	PRKAR1B
13	54389553	54450254	-0.425082	-0.579969	0.00954514	0.100463	LINC00558
19	2511217	2702746	-0.438171	-0.717595	0.00958347	0.10057	GNG7
9	138898382	138987131	-0.430343	-0.619173	0.00969617	0.101251	NACC2
6	86159301	86303629	-0.430246	-0.561061	0.00976617	0.101251	NT5E,SNX14
13	49550047	49783915	-0.422361	-0.572166	0.00979566	0.101251	FNDC3A
1	1571099	1655775	-0.433922	-0.675155	0.00981866	0.101251	CDK11B
19	3094407	3121454	-0.435696	-0.657523	0.00981866	0.101251	GNA11
19	3136190	3163766	-0.435696	-0.657523	0.00981866	0.101251	GNA15
13	44596470	44732358	-0.423933	-0.574151	0.00988007	0.101517	LINC00284,SMIM2-IT1
13	43787665	44361116	-0.424821	-0.576797	0.00990134	0.101517	ENOX1
13	80055258	80130212	-0.429348	-0.642945	0.00998059	0.102037	NDFIP2
13	79894099	80055366	-0.42951	-0.646635	0.0100602	0.102557	RBM26,RBM26-AS1,NDFIP2-AS1
13	50486841	50510625	-0.422338	-0.572246	0.0102154	0.103547	SPRYD7
13	50570550	50595058	-0.422338	-0.572246	0.0102154	0.103547	MIR3613,TRIM13,KCNRG
5	112212080	112258031	-0.440356	-0.611209	0.010276	0.103866	REEP5
13	43597361	43683306	-0.426692	-0.573508	0.0103063	0.103878	DNAJC15
13	96453835	96705736	-0.434565	-0.73182	0.0103933	0.10446	UGGT2
13	42535304	42555701	-0.427872	-0.570758	0.0104323	0.104557	VWA8-AS1
13	96743092	97491816	-0.436372	-0.731216	0.0105908	0.105673	HS6ST3
19	4090319	4124126	-0.436305	-0.699286	0.0106264	0.105673	MAP2K2
1	3696783	3713068	-0.434036	-0.614029	0.0106582	0.105673	LRRC47
6	74134855	74538041	-0.436228	-0.610087	0.0106621	0.105673	MB21D1,MTO1,EEF1A1,SLC17A5,CD109
13	51796469	51922775	-0.422755	-0.572656	0.0107504	0.106253	FAM124A,SERPINE3,MIR5693
13	50018428	50159719	-0.422489	-0.571724	0.0107999	0.106447	SETDB2,PHF11,RCBTB1
13	72012097	72441330	-0.42588	-0.595629	0.0108729	0.10663	DACH1
6	89966839	90025018	-0.428681	-0.560051	0.0108782	0.10663	GABRR2
13	73356229	73590591	-0.423757	-0.592314	0.0109526	0.106803	PIBF1
6	90636246	91006627	-0.428067	-0.560627	0.0109557	0.106803	BACH2
10	135122422	135150475	-0.438158	-0.730504	0.0111041	0.107955	ZNF511,CALY
19	2841432	2918474	-0.438228	-0.694474	0.0113465	0.109515	ZNF555,ZNF556,ZNF57
19	2933215	2944969	-0.438228	-0.694474	0.0113465	0.109515	ZNF77
9	139006426	139010731	-0.430754	-0.620432	0.0113939	0.109515	C9orf69
19	10828728	10942586	-0.442032	-0.829203	0.0114188	0.109515	DNM2
19	10890929	10980360	-0.442032	-0.829203	0.0114188	0.109515	MIR4748,MIR199A1,TMED1,C19orf38
16	2320713	2390747	-0.430602	-0.580755	0.0114629	0.109515	MIR3677,MIR940,MIR4717,ABCA3
13	42846288	43182149	-0.428188	-0.571485	0.0114795	0.109515	AKAP11,TNFSF11
6	71571068	72086734	-0.439161	-0.648453	0.0117109	0.111425	B3GAT2,OGFRL1,MIR30C2
13	55748588	55748683	-0.426211	-0.581926	0.0117838	0.11158	MIR5007
14	105331649	105363107	-0.438184	-0.621675	0.0117897	0.11158	CEP170B
6	112668531	112672498	-0.434385	-0.571113	0.0118959	0.11222	RFPL4B
13	42614171	42803891	-0.427964	-0.566479	0.0119202	0.11222	DGKH
6	114178526	114194512	-0.435001	-0.572662	0.0120233	0.112562	MARCKS,LOC285758
13	54886106	54886183	-0.425978	-0.576374	0.0120353	0.112562	MIR1297
9	140201347	140317714	-0.428181	-0.590009	0.0120512	0.112562	EXD3
9	140317846	140335901	-0.428206	-0.589889	0.012235	0.11398	NOXA1,ENTPD8
10	43633892	43680754	-0.441839	-0.673789	0.0122949	0.11424	CSGALNACT2
13	101182417	101327103	-0.440587	-0.732934	0.0123689	0.114534	GGACT,TMTC4
6	88032305	88052043	-0.431166	-0.553846	0.0123953	0.114534	SMIM8
14	105391186	105444694	-0.438812	-0.626552	0.0124228	0.114534	PLD4,AHNAK2
18	30517365	31327399	-0.435637	-0.634059	0.0124724	0.114535	CCDC178,ASXL3
1	11866152	11903201	-0.439205	-0.681355	0.0124871	0.114535	CLCN6
19	405442	409170	-0.431799	-0.613618	0.0125526	0.114841	C2CD4C
6	94416800	94486199	-0.431206	-0.57313	0.0127924	0.116735	TSG1
13	50746153	50747751	-0.42282	-0.56702	0.0130756	0.118384	ST13P4
13	50202434	50367057	-0.423148	-0.571277	0.0130834	0.118384	ARL11,EBPL,KPNA3
11	1968501	1977839	-0.432707	-0.672693	0.0131059	0.118384	MRPL23
11	2004438	2018061	-0.432707	-0.672693	0.0131059	0.118384	MRPL23-AS1,H19,MIR675
13	76445173	76457948	-0.429993	-0.621407	0.0131756	0.118714	C13orf45
14	105675622	105781914	-0.439245	-0.634062	0.0132177	0.118793	BRF1
13	109248499	109860355	-0.440931	-0.742622	0.0132913	0.119154	MYO16
17	80005777	80056106	-0.430105	-0.591115	0.0133534	0.119411	RFNG,GPS1,DUS1L,FASN
13	45150031	45154568	-0.423604	-0.571521	0.0137143	0.122192	TSC22D1-AS1
5	102201526	102366808	-0.438421	-0.576177	0.0137724	0.122192	PAM
6	88117689	88411985	-0.431594	-0.552158	0.0137774	0.122192	C6orf165,SLC35A1,RARS2,ORC3,AKIRIN2
13	51286758	51640293	-0.422656	-0.564158	0.0138014	0.122192	DLEU7,DLEU7-AS1,RNASEH2B-AS1,RNASEH2B,GUCY1B2
17	78518624	78940173	-0.431452	-0.601691	0.0140161	0.123786	RPTOR
13	60239720	60738119	-0.42586	-0.588115	0.0141883	0.124997	DIAPH3
1	3805696	3816857	-0.433093	-0.63456	0.0142751	0.125452	C1orf174
13	89193083	89197764	-0.433934	-0.718089	0.0144257	0.125592	LINC00433
9	139607023	139637411	-0.435172	-0.585362	0.0144318	0.125592	FAM69B,SNHG7,SNORA43,SNORA17,LCN10
9	139638468	139658965	-0.435172	-0.585362	0.0144318	0.125592	LCN6,LOC100128593,LCN8,LCN15
9	139685776	139965028	-0.435172	-0.585362	0.0144318	0.125592	TMEM141,KIAA1984,KIAA1984-AS1,RABL6,MIR4292,C9orf172,PHPT1,MAMDC4,EDF1,TRAF2,MIR4479,FBXW5,C8G,LCN12,PTGDS,LCNL1,C9orf142,CLIC3,ABCA2,C9orf139,FUT7,NPDC1,ENTPD2,SAPCD2
9	140354404	140444986	-0.428755	-0.587241	0.0145882	0.126644	PNPLA7
12	133200347	133263945	-0.639188	-0.445228	0.0149802	0.129642	POLE
6	106632351	106773695	-0.435598	-0.564644	0.0150062	0.129642	ATG5
6	114225550	114292359	-0.435603	-0.571786	0.0150957	0.1301	FLJ34503,HDAC2
13	73633141	73651676	-0.425586	-0.594355	0.0153069	0.131404	KLF5
13	79173229	79414160	-0.431324	-0.643195	0.0153206	0.131404	POU4F1,RNF219,LINC00331
16	1664640	1727909	-0.432415	-0.58162	0.0154709	0.132374	CRAMP1L
18	56148481	56417370	-0.432119	-0.627842	0.015538	0.132631	ALPK2,MALT1
1	3652547	3663937	-0.433714	-0.60841	0.0157463	0.133107	TP73-AS1
19	2977535	2995182	-0.438472	-0.681479	0.01577	0.133107	TLE6
5	111248204	111353003	-0.441816	-0.596697	0.015772	0.133107	NREP-AS1
14	105767169	105880196	-0.439166	-0.617626	0.0158176	0.133107	PACS2,TEX22
14	105886185	105937057	-0.439166	-0.617626	0.0158176	0.133107	MTA1
14	105939274	105965585	-0.439166	-0.617626	0.0158176	0.133107	CRIP2,CRIP1,C14orf80
13	78469615	78627730	-0.43028	-0.631923	0.0160762	0.134009	EDNRB,LINC00439,LINC00446
13	100741268	101133269	-0.441095	-0.739511	0.0161126	0.134009	PCCA,PCCA-AS1
13	102104943	102373207	-0.441095	-0.739511	0.0161126	0.134009	ITGBL1
13	102619991	103048055	-0.441095	-0.739511	0.0161126	0.134009	MIR2681,MIR4705,FGF14-IT1,FGF14-AS2
13	103338096	103346854	-0.441095	-0.739511	0.0161126	0.134009	METTL21C
21	46825096	46844985	-0.432709	-0.648057	0.0161555	0.134053	COL18A1,COL18A1-AS2,COL18A1-AS1
13	97593534	97636426	-0.439398	-0.754345	0.0162026	0.134132	LINC00359
10	45869623	45941567	-0.444304	-0.692125	0.0163463	0.135008	ALOX5
6	86317501	86387377	-0.43248	-0.553641	0.0165013	0.135895	SYNCRIP,SNHG5,SNORD50A,SNORD50B
1	3689351	3692546	-0.435119	-0.610201	0.0165299	0.135895	SMIM1
6	80513303	80580137	-0.434942	-0.578198	0.0167611	0.137082	C6orf7
6	80714321	80752244	-0.434942	-0.578198	0.0167611	0.137082	TTK
13	48877882	49056026	-0.42198	-0.559866	0.0167895	0.137082	RB1
13	75811888	75814517	-0.430772	-0.605732	0.0168786	0.137495	CTAGE11P
9	140342022	140353786	-0.429188	-0.587709	0.0169891	0.13808	NELF
13	102373204	103054124	-0.440984	-0.725787	0.017126	0.138876	FGF14
10	1223252	1779670	-0.441035	-0.697849	0.0173188	0.140121	ADARB2
5	112768250	112770728	-0.442212	-0.602471	0.0175374	0.141542	TSSK1B
13	39261172	39461267	-0.432061	-0.583511	0.01759	0.141542	FREM2
20	60878026	60883918	-0.437066	-0.595803	0.0176134	0.141542	ADRM1
19	3052907	3062964	-0.43711	-0.643474	0.0178532	0.141912	AES
6	110567148	110679475	-0.435797	-0.563584	0.0178553	0.141912	METTL24
6	114376749	114384041	-0.436291	-0.567875	0.0178915	0.141912	HS3ST5
11	1855673	1862910	-0.437287	-0.641708	0.0179378	0.141912	SYT8,TNNI2
11	1874199	1913493	-0.437287	-0.641708	0.0179378	0.141912	LSP1
11	1880693	1880766	-0.437287	-0.641708	0.0179378	0.141912	MIR4298
11	1940798	1959936	-0.437287	-0.641708	0.0179378	0.141912	TNNT3
5	102594441	102614361	-0.440328	-0.578091	0.0179805	0.141935	C5orf30
19	305574	344791	-0.432563	-0.612379	0.0183615	0.14431	MIER2
6	88054570	88109459	-0.432552	-0.549986	0.0184173	0.14431	C6orf163,C6orf164
13	45694630	45858239	-0.419885	-0.573158	0.0184432	0.14431	GTF2F2
13	45911303	45992516	-0.419885	-0.573158	0.0184432	0.14431	TPT1,SNORA31,TPT1-AS1,SLC25A30
13	38210772	38443939	-0.43178	-0.593521	0.0185162	0.144564	TRPC4
18	28570051	28622781	-0.436836	-0.628749	0.0185728	0.144689	DSC3
13	39540061	39624244	-0.432233	-0.58528	0.0186575	0.145011	STOML3,PROSER1,NHLRC3
10	135160843	135171529	-0.440396	-0.752823	0.018736	0.145011	PRAP1,FUOM
10	135175986	135186908	-0.440396	-0.752823	0.018736	0.145011	ECHS1
13	60970590	61148013	-0.427142	-0.582491	0.0188401	0.145487	TDRD3
6	82455446	82462428	-0.43338	-0.56709	0.018879	0.145487	FAM46A
13	48985181	49018840	-0.422965	-0.564824	0.0190365	0.146363	LPAR6
10	134351352	134596984	-0.439933	-0.715682	0.0191172	0.146363	INPP5A
10	134598319	134599537	-0.439933	-0.715682	0.0191172	0.146363	NKX6-2
13	101360578	101711638	-0.440896	-0.713062	0.0191568	0.146363	NALCN-AS1
13	96230455	96447243	-0.435331	-0.711339	0.0194817	0.148527	DZIP1,DNAJC3
10	45952816	46090354	-0.444984	-0.678367	0.0196983	0.149539	MARCH8
10	46111038	46168251	-0.444984	-0.678367	0.0196983	0.149539	ZFAND4
5	111498314	111755010	-0.441142	-0.598619	0.0201626	0.152739	EPB41L4A
19	3224700	3297073	-0.436963	-0.63305	0.0203053	0.153494	CELF5
13	38109076	38125673	-0.432406	-0.599232	0.0205536	0.154716	LINC00547
13	75858808	76056250	-0.431333	-0.605755	0.0205536	0.154716	TBC1D4
13	78628989	79191460	-0.43162	-0.631437	0.0207956	0.156068	POU4F1-AS1
19	3178735	3209573	-0.437125	-0.637254	0.0208207	0.156068	S1PR4,NCLN
13	49280950	49283498	-0.424275	-0.562147	0.0210043	0.157114	CYSLTR2
13	32605436	32870776	-0.439989	-0.614858	0.0212284	0.158458	FRY
13	50464544	50467516	-0.424886	-0.563439	0.0213763	0.159229	CTAGE10P
5	102421703	102538909	-0.440539	-0.573207	0.0216016	0.160572	GIN1,PPIP5K2
13	60586884	60727639	-0.427593	-0.582829	0.0219096	0.162523	DIAPH3-AS1,DIAPH3-AS2
16	475667	572481	-0.426274	-0.555453	0.0220255	0.163043	RAB11FIP3
20	61867275	62103993	-0.438342	-0.586366	0.0223189	0.164581	BIRC7,MIR3196,NKAIN4,FLJ16779,ARFGAP1,MIR4326,COL20A1,CHRNA4,KCNQ2
6	72113253	72130448	-0.440119	-0.630903	0.0223254	0.164581	MIR30A,LINC00472
5	109755197	110062450	-0.442075	-0.58145	0.0224126	0.164811	TMEM232
18	74069636	74207146	-0.439329	-0.597459	0.0224976	0.164811	ZNF516
18	39766632	40271389	-0.437244	-0.61999	0.0225691	0.164811	LOC284260
6	111580481	111590261	-0.436172	-0.559422	0.022575	0.164811	KIAA1919
13	61773931	61989655	-0.42789	-0.583863	0.022647	0.164811	MIR3169,PCDH20
13	74993309	75131257	-0.429586	-0.588352	0.0227201	0.164811	LINC00381,LINC00347
13	39141860	39153653	-0.432895	-0.581672	0.0229486	0.164811	LINC00366
13	47345390	47471211	-0.420744	-0.568628	0.0229834	0.164811	ESD,HTR2A
5	110405777	110466200	-0.442285	-0.587632	0.0230122	0.164811	TSLP,WDR36
5	110834021	111312628	-0.442285	-0.587632	0.0230122	0.164811	STARD4,STARD4-AS1,NREP
13	76123615	76180156	-0.431883	-0.605823	0.0230512	0.164811	UCHL3
11	925808	1012245	-0.433924	-0.596375	0.0232143	0.164811	AP2A2
13	49151109	49155037	-0.424545	-0.561244	0.0233077	0.164811	LINC00462
20	60884120	60942368	-0.438899	-0.596949	0.0233729	0.164811	LAMA5
20	60907542	61051026	-0.438899	-0.596949	0.0233729	0.164811	MIR4758,RPS21,CABLES2,RBBP8NL,GATA5
20	61141437	61148768	-0.438899	-0.596949	0.0233729	0.164811	C20orf166-AS1
20	61147659	61167971	-0.438899	-0.596949	0.0233729	0.164811	C20orf166
20	61151512	61162220	-0.438899	-0.596949	0.0233729	0.164811	MIR1-1,MIR133A2
20	61273796	61297973	-0.438899	-0.596949	0.0233729	0.164811	SLCO4A1,LOC100127888
20	61340188	61394123	-0.438899	-0.596949	0.0233729	0.164811	NTSR1
20	61405472	61408208	-0.438899	-0.596949	0.0233729	0.164811	LINC00659
20	61427804	61477543	-0.438899	-0.596949	0.0233729	0.164811	MRGBP,OGFR,COL9A3,TCFL5,DPH3P1
6	106959729	107435636	-0.437156	-0.558467	0.0234557	0.165021	AIM1,RTN4IP1,QRSL1,LOC100422737,C6orf203,BEND3
5	101569691	101632253	-0.439007	-0.561506	0.0234952	0.165021	SLCO4C1
10	95372344	95425429	-0.441515	-0.565794	0.0235576	0.165134	PDE6C
14	105287537	105290055	-0.438943	-0.600736	0.0236888	0.165728	LINC00638
6	96463844	96663488	-0.435662	-0.550233	0.0238094	0.166241	FUT9
5	110074753	110098484	-0.442485	-0.585707	0.0238573	0.166241	SLC25A46
22	24340594	24347258	-0.389619	-0.486599	0.0239172	0.166241	GSTTP1
13	38136718	38172981	-0.432488	-0.592459	0.0239485	0.166241	POSTN
13	78109808	78219398	-0.430449	-0.611128	0.0242074	0.167713	SCEL
13	45373639	45383766	-0.425938	-0.561476	0.0244002	0.16845	LINC00330
13	95091840	95131936	-0.434603	-0.700637	0.0244596	0.16845	DCT
13	76194569	76434006	-0.431752	-0.603203	0.0244821	0.16845	LMO7
6	100836749	100911551	-0.437283	-0.559962	0.0247807	0.16845	SIM1
13	95226307	95364389	-0.434482	-0.693108	0.0247945	0.16845	TGDS,GPR180,SOX21
10	50887683	50916956	-0.44392	-0.625229	0.0248229	0.16845	C10orf53
13	103418462	103934848	-0.441403	-0.718247	0.0248352	0.16845	TEX30,KDELC1,BIVM,BIVM-ERCC5,ERCC5,METTL21EP,SLC10A2,MIR548AS
20	62119364	62153524	-0.438638	-0.587646	0.0248439	0.16845	EEF1A2,PPDPF
11	867858	915058	-0.433802	-0.590748	0.0248526	0.16845	CHID1
10	135234169	135281953	-0.443562	-0.723619	0.0248649	0.16845	SPRN,LOC619207
13	78271988	78272251	-0.430731	-0.616703	0.0248721	0.16845	SLAIN1,MIR3665
13	97637972	97646604	-0.439725	-0.733018	0.0248804	0.16845	OXGR1
6	107473760	107780779	-0.437167	-0.554227	0.0249552	0.168636	PDSS2
13	45006278	45150701	-0.424911	-0.561665	0.0252783	0.170497	TSC22D1
18	31431063	31803515	-0.437204	-0.615517	0.0253619	0.170738	NOL4
7	1748797	1787590	-0.430975	-0.604528	0.0254688	0.171135	ELFN1
19	2425621	2456966	-0.43249	-0.634341	0.0255615	0.171281	TIMM13,LMNB2
6	116421998	116575261	-0.436798	-0.564994	0.0256079	0.171281	NT5DC1,COL10A1,TSPYL4
6	80340999	80451669	-0.436977	-0.574134	0.0256345	0.171281	SH3BGRL2,RNY4
6	96969701	97003151	-0.435439	-0.556964	0.0256931	0.171352	UFL1
5	112196884	112228776	-0.443038	-0.580387	0.0259733	0.172462	SRP19
6	111620233	111804414	-0.436573	-0.559448	0.0260046	0.172462	REV3L
6	112429133	112575917	-0.436573	-0.559448	0.0260046	0.172462	LAMA4
16	1728277	1752073	-0.43448	-0.573039	0.0262331	0.173655	HN1L
13	38624953	38717369	-0.434326	-0.584613	0.0263313	0.173982	LINC00571
6	106534194	106557814	-0.43825	-0.552506	0.0265164	0.174881	PRDM1
10	51464161	51486327	-0.444456	-0.642459	0.0266839	0.175661	AGAP7
13	38923941	38937143	-0.43417	-0.579934	0.0267506	0.175776	UFM1
13	103249285	103331523	-0.44152	-0.716141	0.0270999	0.177743	TPP2
6	105175967	105531207	-0.438345	-0.554054	0.0272223	0.178219	HACE1,LINC00577,LIN28B
10	43689983	43762367	-0.44674	-0.684836	0.0273834	0.178945	RASGEF1A
13	57715051	58303065	-0.428788	-0.573116	0.027451	0.179059	PRR20C,PRR20A,PRR20B,PRR20D,PRR20E,PCDH17
5	113698015	113832197	-0.443196	-0.596957	0.0277545	0.180708	KCNN2
3	49924435	49967445	-0.468266	-0.207244	0.027898	0.181311	MST1R,MON1A
19	11071597	11172958	-0.442952	-0.756352	0.0279872	0.18156	SMARCA4
5	110559946	110820748	-0.442308	-0.575646	0.0281031	0.181982	CAMK4
6	116892582	116914436	-0.436902	-0.569308	0.0284426	0.183724	RWDD1
18	22641887	22932214	-0.438779	-0.639014	0.0286673	0.183724	ZNF521
10	95256368	95360993	-0.441992	-0.5651	0.0286702	0.183724	CEP55,FFAR4,RBP4
10	95427639	95462329	-0.441992	-0.5651	0.0286702	0.183724	FRA10AC1
10	95653729	95662491	-0.441992	-0.5651	0.0286702	0.183724	SLC35G1
16	417383	462487	-0.428063	-0.555607	0.0286871	0.183724	MRPL28,TMEM8A,LOC100134368,NME4,DECR2
22	24373116	24384284	-0.476406	-0.351388	0.0287326	0.183724	LOC391322,GSTT1
6	110501623	110553422	-0.437666	-0.55569	0.0290843	0.18564	CDC40
20	60813579	60871269	-0.439605	-0.613401	0.0292582	0.186417	OSBPL2
13	67551520	67559908	-0.430229	-0.575447	0.0293827	0.186876	PCDH9-AS3
19	362056	376013	-0.434176	-0.605244	0.0295728	0.187751	THEG
18	27878875	27878926	-0.438506	-0.62398	0.0296444	0.187796	MIR302F
13	44947977	44971850	-0.4273	-0.556692	0.0296852	0.187796	SERP2
6	108023363	108145521	-0.437761	-0.555171	0.0298112	0.188259	SCML4
18	56118305	56118384	-0.435858	-0.604739	0.0299133	0.18857	MIR122,MIR3591
6	110012423	110501207	-0.437703	-0.553421	0.0304718	0.191224	FIG4,GPR6,WASF1
18	30091625	30094597	-0.441445	-0.600385	0.0304723	0.191224	WBP11P1
10	94594469	94819251	-0.442104	-0.561323	0.0304951	0.191224	EXOC6
10	46222647	46342921	-0.446999	-0.66299	0.0306117	0.191618	FAM21C,AGAP4
18	55711609	56068772	-0.4356	-0.599044	0.0306793	0.191706	NEDD4L
6	108362612	108582464	-0.437821	-0.554846	0.0308767	0.192601	OSTM1,NR2E1,SNX3
13	97874549	98046374	-0.440085	-0.726874	0.0309844	0.19275	MBNL2
13	69435416	69459457	-0.431407	-0.576798	0.0311267	0.19275	LINC00550
6	107811316	107982513	-0.437798	-0.552912	0.0312229	0.19275	SOBP
6	108188959	108279482	-0.437798	-0.552912	0.0312229	0.19275	SEC63
6	98472406	98472495	-0.436791	-0.556188	0.0312247	0.19275	MIR2113
6	111408780	111544606	-0.436877	-0.555738	0.0312247	0.19275	SLC16A10
6	80624528	80657315	-0.43697	-0.564018	0.0314364	0.193722	ELOVL4
13	46039029	46189874	-0.421077	-0.564235	0.0315376	0.19388	COG3,FAM194B
19	281043	291435	-0.434811	-0.608446	0.0315707	0.19388	PPAP2C
21	46683842	46717269	-0.443115	-0.608906	0.0318184	0.195065	POFUT2,LOC642852
5	112849390	112930984	-0.443217	-0.587132	0.0322844	0.197582	YTHDC2
13	45513383	45602404	-0.426725	-0.557082	0.0325119	0.198295	NUFIP1,KIAA1704
13	45766987	45775175	-0.426725	-0.557082	0.0325119	0.198295	KCTD4
13	106359217	106414143	-0.441921	-0.723762	0.0329304	0.199961	LINC00343
18	33171700	33291798	-0.438551	-0.608541	0.0329531	0.199961	MIR3975,GALNT1
18	33484780	33848685	-0.438551	-0.608541	0.0329531	0.199961	MIR187,C18orf21,RPRD1A,SLC39A6,ELP2,MOCOS
18	55212072	55289177	-0.436674	-0.598707	0.0331094	0.200568	FECH,NARS
13	114518582	114569805	-0.444344	-0.76731	0.033255	0.200768	GAS6-AS1,GAS6,LOC100506394
13	114629486	114898095	-0.444344	-0.76731	0.033255	0.200768	LINC00565,RASA3
17	1324646	1359561	-0.430509	-0.554738	0.0335244	0.202052	CRK
10	45798101	45811056	-0.445886	-0.673494	0.0337189	0.202673	OR13A1
10	94821020	94837641	-0.442383	-0.562052	0.0337689	0.202673	CYP26C1,CYP26A1
9	137772657	137809806	-0.440294	-0.697582	0.0338404	0.202673	FCN2,FCN1
13	32420919	32533721	-0.441909	-0.616999	0.0338545	0.202673	EEF1DP3
11	1012823	1104417	-0.436378	-0.597158	0.0339628	0.202748	MUC6,MUC2
3	77089293	77699114	-0.443887	-0.642217	0.0340178	0.202748	ROBO2
5	111496222	111497314	-0.443568	-0.58804	0.0340375	0.202748	EPB41L4A-AS1,SNORA13
6	111804674	112194655	-0.437432	-0.556963	0.0342713	0.2038	TRAF3IP2-AS1,TRAF3IP2,FYN
11	1244294	1483919	-0.436511	-0.599912	0.0344143	0.20431	MUC5B,TOLLIP,LOC255512,BRSK2
6	101846860	102517958	-0.438028	-0.553713	0.0346277	0.205235	GRIK2
13	76099349	76111991	-0.43276	-0.597079	0.0350679	0.2075	COMMD6
18	48556582	48611411	-0.438458	-0.614108	0.0353019	0.208538	SMAD4
5	98104998	98132198	-0.440334	-0.551042	0.035827	0.211291	RGMB
6	116782555	116880031	-0.438243	-0.561335	0.036053	0.212111	FAM26F,BET3L,FAM26E,FAM26D
16	1756220	1785067	-0.435444	-0.570196	0.0362033	0.212111	MAPK8IP3,MIR3177
7	766337	826116	-0.427342	-0.56702	0.0362143	0.212111	HEATR2
6	71123106	71571716	-0.44131	-0.623856	0.0362629	0.212111	FAM135A,C6orf57,SMAP1
17	1173857	1174565	-0.442355	-0.582822	0.0362634	0.212111	BHLHA9
6	99990262	100063454	-0.438182	-0.552876	0.0365823	0.213007	CCNC,PRDM13
10	51565107	51590734	-0.446339	-0.629407	0.0365847	0.213007	NCOA4
18	33877701	34360018	-0.438627	-0.603425	0.0366553	0.213007	FHOD3
18	34376033	34805288	-0.438627	-0.603425	0.0366553	0.213007	TPGS2,KIAA1328
14	105992952	105996539	-0.441498	-0.590807	0.0367214	0.213044	TMEM121
1	11979644	12035599	-0.445503	-0.789133	0.0368194	0.213265	KIAA2013,PLOD1
13	71589272	71742549	-0.432615	-0.568623	0.0371541	0.214855	LINC00348
13	99848627	100639019	-0.443717	-0.703997	0.0379945	0.21936	UBAC2-AS1,UBAC2,MIR548AN,GPR18,GPR183,FKSG29,MIR623,TM9SF2,CLYBL,MIR4306,ZIC5,ZIC2
1	3668964	3688209	-0.436358	-0.587024	0.0381268	0.219768	CCDC27
5	112043201	112181936	-0.443282	-0.567119	0.0385026	0.221234	APC
7	1570367	1596066	-0.429273	-0.584743	0.0385125	0.221234	MAFK,TMEM184A
10	95753745	96088148	-0.442166	-0.563747	0.0385671	0.221234	PLCE1
6	70925742	71012786	-0.441334	-0.617499	0.0388725	0.222628	COL9A1
13	49063098	49107316	-0.426867	-0.551957	0.0391005	0.223574	RCBTB2
6	116262692	116361107	-0.438336	-0.558474	0.0392743	0.223851	FRK,TPI1P3
6	116596021	116759442	-0.438336	-0.558474	0.0392743	0.223851	TSPYL1,DSE
5	101707651	101834720	-0.441005	-0.55129	0.0397466	0.226181	SLCO6A1
13	106111405	106143383	-0.442002	-0.707466	0.0399534	0.226996	DAOA-AS1,DAOA
13	67399300	67489163	-0.430988	-0.569756	0.0400174	0.226998	PCDH9-AS2
18	23596216	23773319	-0.439148	-0.641626	0.040275	0.227945	SS18,PSMA8
13	64311567	64316701	-0.429836	-0.572805	0.040312	0.227945	OR7E156P
18	29843483	30050447	-0.442088	-0.585311	0.0403991	0.228076	GAREM
14	92788924	92967825	-0.446306	-0.629992	0.0406135	0.228517	SLC24A4
6	105544698	105627858	-0.439337	-0.546588	0.0406377	0.228517	BVES,BVES-AS1,POPDC3
17	1247833	1303556	-0.429525	-0.553525	0.0406694	0.228517	YWHAE
10	95066185	95242074	-0.442633	-0.557303	0.040793	0.228851	MYOF
14	105235686	105262080	-0.440402	-0.60102	0.0409011	0.229055	AKT1
20	61809851	61847538	-0.439948	-0.571437	0.0410097	0.229055	MIR124-3,YTHDF1
13	46870579	46961635	-0.421265	-0.557459	0.0410219	0.229055	LINC00563,KIAA0226L
21	39739182	40033704	-0.432074	-0.536024	0.041408	0.23085	ERG
14	105266932	105271048	-0.440347	-0.597055	0.0417638	0.23247	ZBTB42
13	48870648	48877797	-0.42943	-0.552283	0.0422363	0.234489	LINC00441
18	32073253	32723432	-0.43814	-0.599091	0.0423408	0.234489	DTNA,MAPRE2
6	110713382	110797844	-0.438569	-0.548803	0.0423831	0.234489	DDO,SLC22A16
4	91048683	92523370	-0.445967	-0.658462	0.0423893	0.234489	CCSER1
13	46626982	46756459	-0.421273	-0.555974	0.0427953	0.236368	CPB2-AS1,CPB2,LCP1
16	337439	402676	-0.429436	-0.549189	0.0428774	0.236455	AXIN1
6	112375277	112423993	-0.438684	-0.550145	0.0430191	0.23687	WISP3,TUBE1,C6orf225
7	1654105	1656328	-0.432477	-0.592525	0.0432383	0.237029	TFAMP1
13	46276445	46288693	-0.421707	-0.557647	0.0433319	0.237029	SPERT
6	70576447	70922157	-0.440924	-0.610704	0.0433616	0.237029	COL19A1
13	66876965	67804468	-0.428878	-0.568615	0.0433798	0.237029	PCDH9
10	51549552	51562518	-0.446265	-0.613163	0.0433799	0.237029	MSMB
6	97010423	97064512	-0.437187	-0.544838	0.0434764	0.237193	FHL5
10	94352824	94455408	-0.442638	-0.552052	0.0436722	0.237897	KIF11,HHEX
6	97337186	97345767	-0.437455	-0.545281	0.0439538	0.239066	NDUFAF4
6	108616097	108844251	-0.438609	-0.546692	0.0441424	0.239362	LACE1
6	108881025	110012415	-0.438609	-0.546692	0.0441424	0.239362	FOXO3,LINC00222,ARMC2,SESN1,CEP57L1,CCDC162P,CD164,PPIL6,SMPD2,MICAL1,ZBTB24,AKD1
10	102505467	102589698	-0.446612	-0.55563	0.04426	0.239635	PAX2
11	1686828	1785222	-0.439033	-0.624355	0.0444423	0.24002	FAM99A,FAM99B,KRTAP5-6,IFITM10,CTSD
6	100956607	101329224	-0.438619	-0.550497	0.0444742	0.24002	ASCC3
6	70385640	70507049	-0.441769	-0.624913	0.0445329	0.24002	LMBRD1
5	99715208	99922440	-0.443329	-0.532834	0.0448336	0.241276	LOC100133050,FAM174A
10	102732285	102825351	-0.4466	-0.559396	0.045133	0.242522	SEMA4G,MIR608,MRPL43,C10orf2,LZTS2,PDZD7,SFXN3,KAZALD1
11	1490684	1785501	-0.437175	-0.595001	0.045336	0.243051	MOB2
13	101706129	102068813	-0.442256	-0.678076	0.0454311	0.243051	NALCN
6	97372495	97588630	-0.43714	-0.543375	0.0454966	0.243051	KLHL32
20	62159775	62205592	-0.440239	-0.57234	0.0455039	0.243051	PTK6,SRMS,C20orf195,HELZ2
10	50942686	51371316	-0.445537	-0.60936	0.0459562	0.2451	OGDHL,PARG,AGAP8,LOC728407
6	100367785	100524295	-0.438888	-0.551033	0.0466595	0.24833	MCHR2,LOC728012
17	1477695	1532130	-0.441718	-0.564254	0.046701	0.24833	SLC43A2
6	105725441	105850999	-0.439568	-0.543474	0.0467846	0.248404	PREP
18	54814292	55158530	-0.437359	-0.590086	0.0469899	0.249123	BOD1L2,ST8SIA3,ONECUT2
8	145064225	145316843	-0.435686	-0.530803	0.0472454	0.249926	GRINA,SPATC1,OPLAH,EXOSC4,GPAA1,CYC1,SHARPIN,MAF1,KIAA1875,FAM203A,HEATR7A
20	62218954	62339365	-0.439944	-0.565748	0.0472921	0.249926	GMEB2,STMN3,RTEL1,RTEL1-TNFRSF6B,TNFRSF6B,ARFRP1
18	28645941	28682388	-0.439494	-0.614474	0.0473515	0.249926	DSC2
5	98105321	98108788	-0.441189	-0.547936	0.0474755	0.250211	FLJ35946
6	116937641	117086886	-0.439111	-0.558473	0.0478497	0.251811	RSPH4A,ZUFSP,KPNA5,FAM162B
18	33048290	33077955	-0.438795	-0.593837	0.0480268	0.252105	INO80C
5	108083522	108523373	-0.443989	-0.55493	0.0481026	0.252105	FER
13	48516790	48836232	-0.429745	-0.548104	0.0481176	0.252105	SUCLA2,NUDT15,MED4,MED4-AS1,ITM2B
18	34823007	35146000	-0.439351	-0.601542	0.0484937	0.25271	CELF4
13	93879077	95060273	-0.435639	-0.680337	0.0485695	0.25271	GPC6
13	94470676	94510726	-0.435639	-0.680337	0.0485695	0.25271	GPC6-AS2
19	2997635	3047633	-0.438737	-0.611586	0.0486206	0.25271	TLE2
13	36342788	36705514	-0.43549	-0.592824	0.0486581	0.25271	DCLK1
13	36742344	36943872	-0.43549	-0.592824	0.0486581	0.25271	SOHLH2,CCDC169-SOHLH2,CCDC169,SPG20,SPG20OS
5	96271345	96478520	-0.445864	-0.553207	0.0491138	0.254706	LNPEP,LIX1
10	102849077	102998616	-0.44667	-0.555018	0.0496441	0.257083	TLX1NB,TLX1,LBX1,FLJ41350
13	37583450	37679801	-0.434387	-0.581421	0.050148	0.259316	SUPT20H,CSNK1A1L
20	61640734	61716423	-0.440408	-0.565282	0.0505728	0.260211	LOC63930
20	61726844	61735737	-0.440408	-0.565282	0.0505728	0.260211	HAR1B,HAR1A
5	108670409	108745675	-0.445482	-0.545156	0.0506038	0.260211	PJA2
10	95517565	95557916	-0.443446	-0.55113	0.0506543	0.260211	LGI1
5	102884555	102898490	-0.4424	-0.556357	0.0507892	0.260211	NUDT12
13	96085852	96186164	-0.437255	-0.670274	0.0508259	0.260211	CLDN10,CLDN10-AS1
13	37248048	37271975	-0.43469	-0.588361	0.0508395	0.260211	SERTM1
6	110931180	111368757	-0.438994	-0.546534	0.0509045	0.260211	CDK19,AMD1,GTF3C6,RPF2,GSTM2P1
19	33790839	33793430	-0.44081	-0.678814	0.0511326	0.26063	CEBPA
19	33793762	33795963	-0.44081	-0.678814	0.0511326	0.26063	CEBPA-AS1
5	109025155	109221200	-0.445547	-0.547285	0.0512076	0.26064	MAN2A1,LOC100289673
5	111755279	111756677	-0.444525	-0.582293	0.0520019	0.264306	FLJ11235
13	37523907	37583751	-0.434588	-0.583059	0.0525826	0.266878	ALG5,EXOSC8
18	21742010	21977833	-0.443202	-0.602187	0.0532934	0.269818	OSBPL1A
18	55297533	55336508	-0.438393	-0.589508	0.0533132	0.269818	LOC100505549
13	95672082	95953687	-0.436359	-0.664784	0.0535306	0.269916	ABCC4
13	91543207	91863952	-0.437818	-0.68991	0.0535596	0.269916	LINC00410,LINC00379
13	92002858	92003645	-0.437818	-0.68991	0.0535596	0.269916	MIR17,MIR18A,MIR19A,MIR20A,MIR19B1,MIR92A1
17	1182956	1204281	-0.443067	-0.572498	0.0538378	0.270665	TUSC5
13	32313678	32377009	-0.443167	-0.608286	0.0538598	0.270665	RXFP2
13	32877907	32886091	-0.442501	-0.594494	0.0543058	0.272264	ZAR1L
10	43572516	43625797	-0.444215	-0.595819	0.0543306	0.272264	RET
10	51592080	51623386	-0.447118	-0.62474	0.0545968	0.273214	TIMM23
5	96211643	96255406	-0.446887	-0.546297	0.0549977	0.274834	ERAP2
5	100142638	100238987	-0.444097	-0.531597	0.0551165	0.275043	ST8SIA4
13	46536313	46626894	-0.422136	-0.552089	0.0556092	0.277114	ZC3H13
7	1272653	1544018	-0.430487	-0.57204	0.0557326	0.277342	UNCX,MICALL2,INTS1
18	48086483	48514490	-0.440012	-0.609487	0.0569475	0.282993	MAPK4,MRO,ME2,ELAC1
18	40847856	40857615	-0.439919	-0.605516	0.0570329	0.283023	SYT4
13	70681344	70713885	-0.433854	-0.564759	0.0574687	0.284789	ATXN8OS
6	96025372	96057328	-0.438257	-0.538193	0.0578242	0.286154	MANEA
5	96496570	96519005	-0.44608	-0.548133	0.0579282	0.286271	RIOK2
16	73420703	73455295	-0.429621	-0.544239	0.0581733	0.287085	LOC100506172
18	29598444	29653154	-0.443011	-0.580652	0.0587714	0.28876	RNF125
18	29769986	29800366	-0.443011	-0.580652	0.0587714	0.28876	MEP1B
5	108063525	108063962	-0.446575	-0.543522	0.0588352	0.28876	HP07349
13	90201047	90216667	-0.438145	-0.685689	0.0588365	0.28876	LINC00353
18	61747242	61816260	-0.438314	-0.590104	0.0589813	0.288868	LINC00305
13	47127295	47327175	-0.424294	-0.551365	0.0590205	0.288868	LRCH1
20	61509089	61638387	-0.440939	-0.564297	0.0611637	0.298539	DIDO1,GID8,SLC17A9,BHLHE23
20	61665568	61685215	-0.440939	-0.564297	0.0611637	0.298539	LINC00029,LOC100144597
21	46934628	46962385	-0.43771	-0.626092	0.0616271	0.30039	SLC19A1
18	24034873	24237365	-0.444017	-0.587896	0.0625008	0.303364	KCTD1
21	40110878	40196878	-0.433678	-0.530654	0.0625992	0.303364	LINC00114,ETS2
6	99817347	99981059	-0.442353	-0.530158	0.0626142	0.303364	COQ3,PNISR,USP45,TSTD3
16	1820320	1890203	-0.43968	-0.548607	0.0626566	0.303364	NME3,MRPS34,EME2,SPSB3,NUBP2,IGFALS,HAGH,FAHD1
10	94211440	94333852	-0.443625	-0.547301	0.0626887	0.303364	IDE
6	97241997	97285353	-0.438485	-0.538698	0.0627474	0.303364	GPR63
7	1606969	1629261	-0.432455	-0.57164	0.0637436	0.307514	PSMG3,PSMG3-AS1
18	61056424	61089752	-0.439306	-0.582571	0.0637781	0.307514	VPS4B
10	95717896	95721672	-0.44395	-0.552466	0.0640541	0.308428	PIPSL
20	62338793	62367494	-0.440816	-0.55482	0.0653817	0.31435	ZGPAT
18	54318615	54697036	-0.441466	-0.557851	0.0654601	0.31435	WDR7
18	49866541	51062273	-0.439232	-0.590331	0.0659227	0.316146	DCC
18	32820993	32957301	-0.439689	-0.590426	0.0664892	0.318434	ZNF397,ZSCAN30,ZNF271,ZNF24,ZNF396
6	117113247	117253326	-0.440128	-0.554534	0.067004	0.32047	GPRC6A,RFX6
18	61771324	62090827	-0.438511	-0.585116	0.0676788	0.323264	LOC284294
6	80816343	81055987	-0.438772	-0.545842	0.0682723	0.32545	BCKDHB
13	37005966	37017019	-0.436258	-0.584537	0.0684787	0.32545	CCNA1
5	106712589	107006596	-0.44646	-0.536846	0.0684992	0.32545	EFNA5
18	40323191	40695657	-0.440367	-0.592642	0.0685015	0.32545	RIT2
13	98795433	99102023	-0.444413	-0.676272	0.0687412	0.325722	FARP1
13	98828038	99738660	-0.444413	-0.676272	0.0687412	0.325722	RNF113B,MIR3170,STK24,SLC15A1,DOCK9
17	5289345	5372380	-0.446467	-0.550471	0.0691569	0.327257	NUP88,RPAIN,C1QBP,DHX33
1	215796235	216596738	-0.449746	-0.599634	0.0701729	0.331625	USH2A
18	56530060	56653709	-0.439206	-0.586848	0.070345	0.331933	ZNF532
6	69345631	70099403	-0.444877	-0.587952	0.0704241	0.331933	BAI3
18	23806408	23971650	-0.440202	-0.623868	0.0705741	0.332201	TAF4B
13	36047925	36050832	-0.437536	-0.588814	0.0706747	0.332236	MAB21L1
8	145051319	145060635	-0.437337	-0.523593	0.0707737	0.332264	PARP10
5	96096513	96149848	-0.447498	-0.543116	0.0709963	0.332871	ERAP1
13	70274724	70682625	-0.434333	-0.56034	0.0711394	0.333027	KLHL1
17	45195310	45266665	-0.46609	-0.273894	0.0713063	0.333027	CDC27
13	37393338	37494409	-0.435721	-0.584933	0.0713725	0.333027	RFXAP,SMAD9
6	99720792	99797531	-0.442601	-0.527299	0.0714029	0.333027	FAXC
18	55313658	55470327	-0.439024	-0.581325	0.0727426	0.338391	ATP8B1
6	97537842	97731052	-0.439173	-0.540261	0.0727426	0.338391	MIR548H3,MMS22L
18	39535198	39661446	-0.443213	-0.571181	0.0739782	0.34369	PIK3C3
18	74506687	74534251	-0.443106	-0.572141	0.0742507	0.344508	LOC100131655
13	35009590	35214822	-0.43797	-0.5824	0.07441	0.344799	LINC00457
17	80059345	80170689	-0.439576	-0.539908	0.0747435	0.345895	CCDC57
18	56702970	56720446	-0.441789	-0.56669	0.0749008	0.346174	OACYLP
21	40557403	40685712	-0.434741	-0.522847	0.0752594	0.347338	BRWD1
13	98086474	98120252	-0.44202	-0.69389	0.0753926	0.347338	RAP2A
13	46354415	46425846	-0.423664	-0.549082	0.0754447	0.347338	SIAH3
18	73121826	73139589	-0.442936	-0.566797	0.0757834	0.348447	C18orf62
8	42911441	42940932	-0.444756	-0.530922	0.0763539	0.350619	FNTA
12	58141509	58146230	-0.439356	-0.585676	0.0770016	0.353138	CDK4
17	77085426	77478563	-0.448971	-0.629553	0.0772018	0.353602	RBFOX3
13	36048405	36515382	-0.437654	-0.584623	0.0774358	0.354219	MIR548F5
5	1050488	1112172	-0.438463	-0.592643	0.0788789	0.359898	SLC12A7
5	1201709	1295162	-0.438463	-0.592643	0.0788789	0.359898	SLC6A19,SLC6A18,TERT
1	93544791	93604638	-0.449149	-0.578822	0.079073	0.360322	MTF2
18	35237097	35237178	-0.441054	-0.590666	0.0792992	0.360892	MIR4318
17	1537151	1588176	-0.443972	-0.54965	0.0794221	0.360991	SCARF1,RILP,PRPF8
17	1606083	1658559	-0.443999	-0.549438	0.0807933	0.365826	TLCD2,MIR22HG,MIR22,WDR81,SERPINF2
17	1665258	1680859	-0.443999	-0.549438	0.0807933	0.365826	SERPINF1
17	1682828	1802848	-0.443999	-0.549438	0.0807933	0.365826	SMYD4,RPA1
18	21572736	21741564	-0.444871	-0.593327	0.0812029	0.367214	TTC39C,CABYR
13	31774111	31906411	-0.444975	-0.634051	0.0818727	0.369589	B3GALTL
16	1883983	1934232	-0.440343	-0.542939	0.0819353	0.369589	MEIOB,LINC00254
21	40685860	40695144	-0.435339	-0.522978	0.0821273	0.369988	BRWD1-IT2,BRWD1-AS1
18	47349155	47721451	-0.444905	-0.562433	0.0825247	0.371309	MYO5B
13	32889616	32973809	-0.443427	-0.576649	0.0831369	0.373593	BRCA2
18	60382671	60647676	-0.439764	-0.582495	0.0833099	0.373899	PHLPP1
17	5675553	5834016	-0.445875	-0.541818	0.0836877	0.375123	LOC339166
18	54721803	54739350	-0.442216	-0.557722	0.0838005	0.375157	LINC-ROR
10	103113789	103361254	-0.447733	-0.540698	0.0840913	0.375987	BTRC,POLL,DPCD,MIR3158-1,MIR3158-2
17	5031686	5078324	-0.446657	-0.551768	0.0847301	0.378369	USP6
18	61616587	61656608	-0.44035	-0.581354	0.0848413	0.378392	HMSD,SERPINB8
10	134145613	134195010	-0.596611	-0.445958	0.0851005	0.379074	LRRC27
18	70409548	70534810	-0.442465	-0.574273	0.0853856	0.379232	NETO1
10	50723150	50820766	-0.446571	-0.588003	0.0854679	0.379232	PGBD3,CHAT,SLC18A3
18	48700919	49088839	-0.440733	-0.59357	0.0855381	0.379232	MEX3C,LOC100287225
8	22409250	22433008	-0.432857	-0.484691	0.085561	0.379232	SORBS3
8	12803182	12887284	-0.432064	-0.498976	0.0861613	0.381033	KIAA1456
18	74240611	74271784	-0.443465	-0.572483	0.0862416	0.381033	LOC284276
13	92000073	92006829	-0.438593	-0.670982	0.0863471	0.381033	MIR17HG
5	114460458	115394827	-0.445713	-0.56919	0.0863946	0.381033	TRIM36,PGGT1B,CCDC112,FEM1C,TICAM2,TMED7-TICAM2,TMED7,CDO1,ATG12,AP3S1,AQPEP,ARL14EPL
18	60790578	60986613	-0.43891	-0.582168	0.0871985	0.384104	BCL2
10	104847773	104953063	-0.448414	-0.539389	0.0874047	0.384538	NT5C2
20	60790016	60795323	-0.443605	-0.597574	0.088324	0.388104	HRH3
18	70203914	70211723	-0.442493	-0.570559	0.0884962	0.388382	CBLN2
17	1420212	1466110	-0.444166	-0.54566	0.0886197	0.388446	PITPNA-AS1,PITPNA
18	21901649	21901699	-0.445103	-0.59604	0.0890973	0.389146	MIR320C2
5	115420726	115628978	-0.445023	-0.568568	0.0893127	0.389146	COMMD10
10	49654067	49864310	-0.444614	-0.622914	0.0894249	0.389146	ARHGAP22
18	28709213	28993880	-0.444196	-0.573042	0.0894338	0.389146	DSC1,DSG1,DSG4
18	29078026	29128814	-0.444196	-0.573042	0.0894338	0.389146	DSG2
18	29122108	29523091	-0.444196	-0.573042	0.0894338	0.389146	LOC100652770,TTR,B4GALT6,SLC25A52,TRAPPC8
18	36786887	37256743	-0.444096	-0.563203	0.0895951	0.389373	LINC00669,MIR5583-2,MIR5583-1
18	22006608	22059921	-0.444845	-0.588329	0.0898781	0.39011	IMPACT,HRH4
5	93486555	93954309	-0.446242	-0.556031	0.0899834	0.39011	KIAA0825
11	1628794	1652159	-0.441086	-0.599166	0.0901172	0.390216	KRTAP5-3,KRTAP5-4,KRTAP5-5
18	64168423	64271375	-0.442228	-0.572813	0.0903558	0.390731	CDH19
10	102672325	102724891	-0.448514	-0.535385	0.0904552	0.390731	FAM178A
10	108333420	108924466	-0.448839	-0.540831	0.0905945	0.39086	SORCS1
5	116751207	116915439	-0.445898	-0.56715	0.0908409	0.39145	LOC728342
10	50664490	50747147	-0.446624	-0.58164	0.0914951	0.393486	ERCC6
8	13424351	13425797	-0.432634	-0.498461	0.0917359	0.393486	C8orf48
16	90036182	90067195	-0.469333	-0.37288	0.091865	0.393486	CENPBD1,AFG3L1P
16	90071278	90114191	-0.469333	-0.37288	0.091865	0.393486	DBNDD1,GAS8,C16orf3,LOC100130015
16	90122973	90142338	-0.469333	-0.37288	0.091865	0.393486	PRDM7
12	132434464	132565011	-0.448911	-0.631037	0.0922653	0.394255	EP400
12	132568827	132610885	-0.448911	-0.631037	0.0922653	0.394255	EP400NL
10	104629209	104661655	-0.449265	-0.532778	0.0925612	0.394839	AS3MT
8	12940871	13372429	-0.432596	-0.497516	0.0926527	0.394839	DLC1
14	106135913	106139144	-0.439418	-0.575256	0.0927341	0.394839	ELK2AP
18	22208145	22242162	-0.444848	-0.58335	0.0929216	0.395166	LOC729950
13	33677271	34250932	-0.438716	-0.583605	0.0934121	0.396779	STARD13
18	73834952	73857210	-0.44353	-0.564941	0.094846	0.402391	LOC339298
13	90712500	90883531	-0.438869	-0.667564	0.0951222	0.403083	LINC00559,MIR622
6	119498365	119670931	-0.443549	-0.555682	0.0955096	0.403622	MAN1A1
5	89312437	89312537	-0.448639	-0.574739	0.0955816	0.403622	MIR3660
8	22436253	22526661	-0.433532	-0.484486	0.0955887	0.403622	PDLIM2,C8orf58,KIAA1967,BIN3
10	103529886	103588646	-0.447979	-0.538176	0.0962033	0.40538	FGF8,NPM3,MGEA5,LOC100289509
18	53750586	53804767	-0.442448	-0.558708	0.0962324	0.40538	LOC100505474
8	144989320	145050913	-0.438726	-0.51959	0.0963629	0.405439	PLEC
18	61880317	61927290	-0.440553	-0.576336	0.0965416	0.405439	LOC400654
13	93353641	93373867	-0.43858	-0.655103	0.0965873	0.405439	GPC5-AS1
18	61144143	61172318	-0.440861	-0.573926	0.0968608	0.40611	SERPINB5
13	113978504	114107839	-0.446117	-0.700293	0.0974295	0.408015	GRTP1,ADPRHL1
14	68286495	69062738	-0.446463	-0.618131	0.0975576	0.408072	RAD51B
8	22497883	22499722	-0.433756	-0.484843	0.0979806	0.409361	FLJ14107
4	1795038	1810599	-0.440895	-0.61101	0.099076	0.413454	FGFR3
13	114239002	114514899	-0.446157	-0.699292	0.0995588	0.414983	TFDP1,ATP4B,GRK1,LINC00552,TMEM255B
12	58118075	58135944	-0.440181	-0.582714	0.100067	0.415954	AGAP2
17	80186281	80231594	-0.440616	-0.536207	0.100608	0.415954	SLC16A3,CSNK1D
17	80272745	80606411	-0.440616	-0.536207	0.100608	0.415954	CD7,SECTM1,TEX19,UTS2R,OGFOD3,HEXDC,C17orf62,NARF,FOXK2,WDR45L
17	80674581	80709073	-0.440616	-0.536207	0.100608	0.415954	FN3KRP,FN3K
17	80709939	81009686	-0.440616	-0.536207	0.100608	0.415954	TBCD,ZNF750,B3GNTL1
17	81037566	81052591	-0.440616	-0.536207	0.100608	0.415954	METRNL
17	81174665	81188573	-0.440616	-0.536207	0.100608	0.415954	FLJ43681
8	17086739	17104387	-0.433946	-0.49157	0.100931	0.416806	CNOT7
13	33590570	33640282	-0.440608	-0.579289	0.1014	0.418262	KL
18	69187199	69246192	-0.443081	-0.556604	0.101751	0.419223	LOC100505776
18	47007547	47018935	-0.443046	-0.584468	0.101967	0.419626	C18orf32,RPL17-C18ORF32
18	54270052	54305920	-0.443795	-0.551027	0.102084	0.419626	TXNL1
10	103370420	103454743	-0.448053	-0.534706	0.103072	0.423198	FBXW4
17	1397870	1420182	-0.444514	-0.538536	0.104024	0.425783	INPP5K
10	94050919	94113721	-0.444636	-0.528168	0.104179	0.425783	MARCH5
16	89984286	90002505	-0.468855	-0.373956	0.104179	0.425783	MC1R,TUBB3
16	90015138	90034468	-0.468855	-0.373956	0.104179	0.425783	DEF8
8	16884746	17080241	-0.434174	-0.491618	0.104831	0.427641	EFHA2,ZDHHC2
5	98264837	98266713	-0.446174	-0.5105	0.104873	0.427641	LOC100289230
21	42836477	42880085	-0.43906	-0.522704	0.105135	0.428181	TMPRSS2
6	99321600	99395849	-0.443811	-0.519518	0.105245	0.428181	FBXL4
13	35516423	36246874	-0.438424	-0.576154	0.106393	0.432359	NBEA
12	58138783	58142026	-0.440403	-0.584538	0.107201	0.435147	TSPAN31
17	4487275	4649414	-0.447062	-0.544555	0.107585	0.435715	SMTNL2,ALOX15,PELP1,ARRB2,MED11,CXCL16,ZMYND15
17	4675186	4693884	-0.447062	-0.544555	0.107585	0.435715	TM4SF5,VMO1,GLTPD2
5	95997740	96110385	-0.448853	-0.52919	0.107717	0.435755	CAST
1	216676587	217311097	-0.451129	-0.576061	0.107876	0.435902	ESRRG
17	4699438	5026397	-0.447158	-0.546612	0.10928	0.441074	PSMB6,PLD2,MINK1,CHRNE,C17orf107,GP1BA,SLC25A11,RNF167,PFN1,ENO3,SPAG7,CAMTA2,INCA1,KIF1C,SLC52A1,ZFP3,ZNF232
18	24267584	24283602	-0.446065	-0.578546	0.109609	0.441526	LOC728606
10	94178417	94179363	-0.445035	-0.536871	0.109639	0.441526	MARK2P9
8	15397595	15624158	-0.433384	-0.494699	0.109785	0.441613	TUSC3
21	40547371	40555440	-0.437036	-0.519404	0.110503	0.444001	PSMG1
18	29027731	29058665	-0.444552	-0.56583	0.110795	0.444676	DSG3
11	69061621	69064754	-0.445081	-0.707235	0.112198	0.449799	MYEOV
11	1575280	1593150	-0.443503	-0.561981	0.11258	0.450548	DUSP8
14	105190533	105225996	-0.446852	-0.629794	0.11272	0.450548	ADSSL1,SIVA1
8	145019358	145019447	-0.438511	-0.532604	0.112763	0.450548	MIR661
13	92050934	93519487	-0.438669	-0.640188	0.112967	0.450625	GPC5
8	22545173	22550815	-0.434642	-0.484007	0.113035	0.450625	EGR3
5	92745064	92917003	-0.447013	-0.56255	0.113873	0.45264	FLJ42709
18	39060235	39100561	-0.444727	-0.560728	0.113898	0.45264	KC6
13	113951468	113977741	-0.446194	-0.681561	0.113921	0.45264	LAMP1
10	104678074	104838344	-0.449586	-0.526452	0.114216	0.453305	CNNM2
18	74962007	74982096	-0.444666	-0.558057	0.114946	0.455699	GALR1
4	121615928	121844013	-0.448623	-0.604729	0.115272	0.45648	PRDM5
8	27317277	27336813	-0.4311	-0.49617	0.115743	0.457838	CHRNA2
5	104435174	104435799	-0.447465	-0.528303	0.115971	0.458233	RAB9BP1
5	92953430	93447404	-0.44702	-0.558483	0.116251	0.458323	FAM172A
10	102033034	102313681	-0.449568	-0.529311	0.116251	0.458323	BLOC1S2,PKD2L1,SCD,LINC00263,WNT8B,SEC31B,NDUFB8,HIF1AN
10	103585730	103815932	-0.448641	-0.536877	0.117604	0.463148	KCNIP2,C10orf76
13	113621797	113622952	-0.446143	-0.667955	0.118232	0.464595	MCF2L-AS1
13	113623534	113919392	-0.446143	-0.667955	0.118232	0.464595	MCF2L,F7,F10,PROZ,PCID2,CUL4A
16	73126247	73127672	-0.433709	-0.532938	0.118719	0.465715	HTA
5	115779250	115910551	-0.446335	-0.558584	0.118809	0.465715	SEMA6A
18	52889561	53303188	-0.443631	-0.555023	0.118909	0.465715	TCF4
21	40752212	40769815	-0.438628	-0.514074	0.119332	0.466861	WRB
6	118228688	118638839	-0.443887	-0.540853	0.119568	0.467272	SLC35F1
13	34392205	34540695	-0.439064	-0.568947	0.119963	0.468301	RFC3
8	15965386	16050300	-0.435397	-0.492102	0.120195	0.468695	MSR1
18	60994970	61034506	-0.440989	-0.569786	0.121106	0.471732	KDSR
2	147344624	147348558	-0.448422	-0.58474	0.121434	0.472493	PABPC1P2
5	118172568	118310362	-0.446618	-0.559204	0.121951	0.473471	DTWD2,MIR1244-1,MIR1244-3,MIR1244-2
5	118407083	118584822	-0.446618	-0.559204	0.121951	0.473471	DMXL1
20	60758080	60777810	-0.444439	-0.593159	0.122298	0.474305	GTPBP5
6	99282579	99286666	-0.444305	-0.518207	0.122525	0.474478	POU3F2
21	40714240	40721047	-0.438681	-0.512998	0.122609	0.474478	HMGN1
10	96092988	96122683	-0.448777	-0.523013	0.123145	0.475783	NOC3L
5	119800018	120022964	-0.446825	-0.564779	0.123213	0.475783	PRR16
17	3617918	3704537	-0.447273	-0.542461	0.12377	0.477418	ITGAE
18	29671817	29711524	-0.444795	-0.556898	0.124139	0.477486	RNF138
18	42792946	43263060	-0.445145	-0.553732	0.124139	0.477486	SLC14A2
13	31710762	31736117	-0.447187	-0.623412	0.124189	0.477486	HSPH1
10	50574160	50599907	-0.447193	-0.573988	0.124395	0.477761	DRGX
8	22570764	22785421	-0.43444	-0.484272	0.125583	0.481806	PEBP4
8	42032235	42065194	-0.442632	-0.505185	0.126377	0.484279	PLAT
10	43867091	43904696	-0.449223	-0.63669	0.126499	0.484279	FXYD4,HNRNPF
8	22298482	22398657	-0.435244	-0.480055	0.126786	0.484858	PPP3CC
5	98190907	98262238	-0.444629	-0.515241	0.127216	0.48598	CHD1
17	5377612	5394130	-0.448398	-0.528842	0.12755	0.486737	DERL2,MIS12
8	38368351	38386180	-0.4448	-0.491705	0.127732	0.486909	C8orf86
7	90338711	90839904	-0.446472	-0.568985	0.128339	0.488492	CDK14
8	22102618	22108680	-0.43497	-0.482961	0.128421	0.488492	POLR3D
8	24298508	24367077	-0.435004	-0.48581	0.128582	0.488584	ADAM7
8	38457692	38458775	-0.444799	-0.490641	0.129247	0.490588	RNF5P1
2	145277180	145278465	-0.447777	-0.588689	0.129562	0.490918	ZEB2-AS1
10	50117528	50342065	-0.446993	-0.582087	0.129689	0.490918	LRRC18,MIR4294,VSTM4,LOC100506733,FAM170B
9	133569157	133580452	-0.461473	-0.329128	0.129747	0.490918	EXOSC2
18	74536115	74844774	-0.444879	-0.553126	0.130433	0.492993	ZNF236,MBP
6	117609529	117747018	-0.444007	-0.537925	0.131752	0.49745	ROS1
8	16850333	16859674	-0.435624	-0.489641	0.132184	0.498485	FGF20
13	33851690	33855471	-0.440362	-0.577821	0.132455	0.498485	STARD13-AS2
18	721591	812327	-0.445493	-0.617476	0.132518	0.498485	YES1
18	72909277	72921281	-0.444883	-0.547545	0.132666	0.498485	ZADH2
8	23286664	23315244	-0.436368	-0.482031	0.132735	0.498485	ENTPD4
6	119773711	119812467	-0.444357	-0.546642	0.132864	0.498485	LOC285762
8	23536205	23540450	-0.436366	-0.481452	0.133329	0.499703	NKX3-1
18	70821292	71017124	-0.443978	-0.552238	0.133635	0.499933	LOC400655,LOC100505817
8	22925741	22941132	-0.435962	-0.48318	0.133671	0.499933	LOC286059
2	149402559	149883273	-0.448885	-0.59105	0.134728	0.503359	EPC2,KIF5C
5	107194733	107717799	-0.448338	-0.515572	0.134926	0.503574	FBXL17
6	117803819	118031886	-0.444135	-0.537049	0.136069	0.507307	DCBLD1,GOPC,NUS1
4	1723216	1746905	-0.442794	-0.641046	0.137018	0.510313	TACC3
8	39420630	39437653	-0.444711	-0.493115	0.138063	0.512513	LOC100130964
8	39442086	39587583	-0.444711	-0.493115	0.138063	0.512513	ADAM18
16	72816785	73092534	-0.434183	-0.530117	0.138237	0.512513	ZFHX3
10	96039046	96046827	-0.448996	-0.518973	0.138318	0.512513	LOC100128054
18	42550046	42550131	-0.442637	-0.580199	0.138327	0.512513	MIR4319
17	44928967	44954437	-0.464716	-0.306931	0.138756	0.513039	WNT9B
17	45050382	45056614	-0.464716	-0.306931	0.138756	0.513039	MIR5089,RPRML
18	43914186	44040783	-0.446898	-0.54929	0.13914	0.513923	RNF165
10	45659461	45659536	-0.448098	-0.606063	0.139628	0.515193	MIR3156-1
16	50775960	51185183	-0.462126	-0.398677	0.14015	0.516586	CYLD,SALL1
17	5082830	5138931	-0.447956	-0.535664	0.140377	0.516887	ZNF594,LOC100130950
18	61420280	61602476	-0.443154	-0.561818	0.141244	0.518597	SERPINB7,SERPINB2,SERPINB10
10	90346518	90366733	-0.439084	-0.509168	0.141264	0.518597	LIPJ
8	20054703	20112803	-0.4374	-0.479838	0.141414	0.518597	ATP6V1B2,LZTS1
10	134210701	134261825	-0.591883	-0.447154	0.141422	0.518597	PWWP2B,C10orf91
10	93808396	94050875	-0.445515	-0.521028	0.141683	0.518882	CPEB3
4	1813205	1857974	-0.440879	-0.606007	0.141795	0.518882	LETM1
10	96162185	96296089	-0.449022	-0.518737	0.141936	0.518882	TBC1D12
5	54804677	55008163	-0.447911	-0.55572	0.142196	0.519298	MIR5687,RNF138P1,SLC38A9
8	17154305	17271040	-0.435856	-0.486291	0.142884	0.521279	MTMR7
6	118869441	118881587	-0.444462	-0.541113	0.143096	0.521452	PLN
13	32974859	33083532	-0.44617	-0.553418	0.143224	0.521452	N4BP2L1,N4BP2L2,MINOS1P1,N4BP2L2-IT2
8	23386362	23430063	-0.43683	-0.481132	0.143877	0.523295	SLC25A37
17	5404718	5487832	-0.447858	-0.529241	0.144698	0.525745	NLRP1
19	2476122	2478257	-0.441444	-0.605362	0.144921	0.526019	GADD45B
10	93558150	93669258	-0.445464	-0.517049	0.14588	0.528054	TNKS2,FGFBP3
8	41510743	41754280	-0.442683	-0.501919	0.146006	0.528054	ANK1
17	6347734	6354385	-0.447987	-0.523866	0.146061	0.528054	FAM64A
6	118781934	118824996	-0.444497	-0.538659	0.146227	0.528054	CEP85L,BRD7P3
2	139259349	139330805	-0.447296	-0.577828	0.146343	0.528054	SPOPL
21	45917774	46131495	-0.449877	-0.587433	0.146512	0.528054	TSPEAR
16	52060263	52107847	-0.461811	-0.406356	0.146517	0.528054	LOC388276
18	46065426	46389586	-0.446862	-0.543607	0.146693	0.528154	CTIF
2	144703580	145090083	-0.447598	-0.573581	0.146906	0.528387	GTDC1
18	21269561	21535029	-0.447552	-0.564483	0.147472	0.529406	LAMA3
3	93698982	93845630	-0.449531	-0.615661	0.147486	0.529406	ARL13B,STX19,DHFRL1,NSUN3
17	80614942	80656598	-0.442147	-0.526752	0.147656	0.529442	RAB40B
8	22132809	22291640	-0.436569	-0.48008	0.147793	0.529442	PIWIL2,SLC39A14
18	53146451	53146529	-0.444272	-0.552592	0.148407	0.530175	MIR4529
8	20133283	20147969	-0.437727	-0.479683	0.148416	0.530175	LZTS1-AS1
13	33160563	33352158	-0.445489	-0.550634	0.148443	0.530175	PDS5B
8	23101149	23223638	-0.437018	-0.480884	0.148684	0.530503	CHMP7,R3HCC1,LOXL2,LOC100507156
8	42751339	42885682	-0.446473	-0.511188	0.149066	0.530628	MIR4469,HOOK3
5	118788137	118878030	-0.447232	-0.556059	0.149112	0.530628	HSD17B4
8	439789	495781	-0.475985	-0.390998	0.149165	0.530628	C8orf42
3	197615945	197907728	-0.461491	-0.328718	0.150787	0.535748	IQCG,RPL35A,LMLN,ANKRD18DP,FAM157A
19	38924339	39078204	-0.451326	-0.603852	0.150904	0.535748	RYR1
8	22844929	22926700	-0.436723	-0.481851	0.15237	0.539981	RHOBTB2,TNFRSF10B
18	24432007	24765302	-0.446904	-0.572843	0.152442	0.539981	AQP4,AQP4-AS1,CHST9
5	1063010	1063089	-0.441108	-0.582338	0.152551	0.539981	MIR4635
10	44282859	44390881	-0.448522	-0.606768	0.152802	0.540336	HNRNPA3P1,LINC00619,LOC100506835
10	89117476	89130452	-0.436934	-0.520756	0.153229	0.541307	FAM22D
17	5402746	5404319	-0.448886	-0.52642	0.15354	0.541869	LOC728392
8	116085	419875	-0.475686	-0.390972	0.154286	0.543964	OR4F21,RPL23AP53,ZNF596,FBXO25
8	24151579	24212726	-0.436031	-0.483396	0.1546	0.544534	ADAM28
13	98605928	98676550	-0.446253	-0.630945	0.155081	0.544951	IPO5
20	59827481	60515673	-0.446353	-0.585283	0.15521	0.544951	CDH4
11	1593970	1606513	-0.444463	-0.556776	0.155335	0.544951	LOC338651,KRTAP5-1
11	1618406	1619524	-0.444463	-0.556776	0.155335	0.544951	KRTAP5-2
10	93683735	93790080	-0.445612	-0.514885	0.155482	0.544951	BTAF1
3	72423743	72495774	-0.445496	-0.504598	0.155906	0.545902	RYBP
7	90893782	90898132	-0.446957	-0.567513	0.156245	0.546551	FZD1
13	33383327	33485790	-0.442285	-0.562815	0.156928	0.548213	LINC00423
10	103867324	103923627	-0.450272	-0.521255	0.157115	0.548213	LDB1,PPRC1,NOLC1
10	62538088	62554610	-0.448918	-0.59043	0.157181	0.548213	CDK1
2	145141941	145277958	-0.448015	-0.578621	0.157482	0.548726	ZEB2
18	61223392	61391122	-0.443365	-0.557163	0.158083	0.550284	SERPINB12,SERPINB13,SERPINB4,SERPINB3,SERPINB11
18	59854523	60245818	-0.445043	-0.551695	0.159733	0.555483	KIAA1468,TNFRSF11A,ZCCHC2
2	135722272	135782248	-0.44594	-0.575312	0.160946	0.559158	MAP3K19
6	119134611	119390308	-0.445522	-0.537554	0.161638	0.561016	MCM9,ASF1A,FAM184A,MIR548B
8	39601254	39695779	-0.44565	-0.490017	0.162024	0.56181	ADAM2
8	17104400	17155533	-0.437013	-0.485559	0.163314	0.565733	VPS37A
17	4337218	4463876	-0.448562	-0.532179	0.163906	0.567232	SPNS3,SPNS2,MYBBP1A,GGT6
16	2390922	2582006	-0.450225	-0.521795	0.164874	0.569714	ABCA17P,CCNF,C16orf59,NTN3,TBC1D24,ATP6V0C,AMDHD2,CEMP1,MIR3178
17	5185557	5289132	-0.448762	-0.527653	0.164943	0.569714	RABEP1
8	24771273	24814383	-0.436945	-0.484321	0.165972	0.572717	NEFM,NEFL
2	148602569	148688393	-0.449152	-0.5611	0.166335	0.573415	ACVR2A
8	21549529	21646346	-0.438454	-0.479524	0.166891	0.574776	GFRA2
8	39771327	39786309	-0.44581	-0.490016	0.168638	0.579672	IDO1
8	39792473	39873910	-0.44581	-0.490016	0.168638	0.579672	IDO2
8	22102474	22102556	-0.437692	-0.479729	0.168831	0.57972	MIR320A
8	9911829	10286401	-0.44014	-0.486612	0.169011	0.57972	MSRA
6	117586720	117594728	-0.444859	-0.534025	0.169163	0.57972	VGLL2
8	41119475	41166990	-0.443684	-0.500563	0.169335	0.57972	SFRP1
8	24241797	24263526	-0.43737	-0.482144	0.169464	0.57972	ADAMDEC1
18	18822202	19263558	-0.448003	-0.591887	0.169936	0.580527	GREB1L,ESCO1,SNRPD1,ABHD3,MIR320C1
1	225117355	225616557	-0.451896	-0.529383	0.170025	0.580527	DNAH14,LBR
10	104590287	104661655	-0.451181	-0.508855	0.170301	0.580913	CYP17A1,C10orf32,C10orf32-AS3MT
16	74330672	74641042	-0.437808	-0.524097	0.170657	0.581571	PSMD7,LOC283922,CLEC18B,GLG1
6	121756744	121770873	-0.446031	-0.54574	0.170903	0.581854	GJA1
5	118965253	118971517	-0.44751	-0.552868	0.17117	0.582001	FAM170A
14	76117232	76127538	-0.447507	-0.608377	0.171436	0.582001	C14orf1
14	76424441	76968180	-0.447507	-0.608377	0.171436	0.582001	TGFB3,IFT43,GPATCH2L,RNU6-6,RNU6-19,ESRRB
8	19261671	19540261	-0.440236	-0.476424	0.172003	0.582743	CSGALNACT1
18	57098170	57364644	-0.445581	-0.541787	0.172074	0.582743	CCBE1
2	152657479	152685009	-0.449085	-0.579973	0.172144	0.582743	ARL5A
13	115000361	115092803	-0.449638	-0.657574	0.172887	0.584701	CDC16,UPF3A,CHAMP1
8	38585703	38710546	-0.445995	-0.486021	0.173853	0.587414	TACC1
8	9757573	9760982	-0.44035	-0.486963	0.174649	0.589407	LINC00599,MIR124-1
10	48155942	48158691	-0.449035	-0.588204	0.17488	0.589407	CTSL1P2
10	89156330	89167457	-0.437396	-0.518198	0.17503	0.589407	LOC728218
22	19701986	19712297	-0.463625	-0.279484	0.175136	0.589407	SEPT5,SEPT5-GP1BB,GP1BB
17	906757	1090616	-0.44827	-0.544173	0.175269	0.589407	ABR
8	22941867	23088439	-0.438288	-0.479479	0.175856	0.590539	LOC254896,TNFRSF10C,TNFRSF10D,TNFRSF10A,LOC389641
1	145293370	145368684	-0.46382	-0.345797	0.175937	0.590539	NBPF10
18	19321544	19450912	-0.447427	-0.587673	0.176231	0.590769	MIB1
5	72794249	73237818	-0.447011	-0.545061	0.176972	0.590769	BTF3,ANKRA2,UTP15,ARHGEF28
18	46196970	46477081	-0.447374	-0.541457	0.176972	0.590769	MIR4743,SMAD7
18	46576056	46576138	-0.447374	-0.541457	0.176972	0.590769	MIR4744
12	58087737	58115340	-0.443324	-0.563499	0.176999	0.590769	OS9
12	58120022	58122139	-0.443324	-0.563499	0.176999	0.590769	LOC100130776
8	23559963	23564111	-0.438315	-0.478919	0.177497	0.591455	NKX2-6
7	104436953	104754532	-0.447918	-0.564247	0.177702	0.591455	LHFPL3-AS1,LHFPL3-AS2,LOC100216546,LOC100216545,MLL5
7	104756822	105029341	-0.447918	-0.564247	0.177702	0.591455	SRPK2
18	47013742	47340813	-0.447444	-0.543675	0.178902	0.59434	MIR1539,RPL17,SNORD58C,SNORD58A,SNORD58B,LIPG,ACAA2,SCARNA17
18	47652868	47920538	-0.447444	-0.543675	0.178902	0.59434	MIR4320,CCDC11,MBD1,CXXC1,SKA1
5	94727047	94786144	-0.450553	-0.523039	0.179259	0.594419	FAM81B
5	94799598	95414916	-0.450553	-0.523039	0.179259	0.594419	TTC37,ARSK,GPR150,RFESD,SPATA9,RHOBTB3,GLRX,C5orf27,ELL2,MIR583
10	49893517	50191001	-0.447566	-0.568978	0.179627	0.594905	WDFY4
10	101992054	101997059	-0.451043	-0.514623	0.179739	0.594905	CWF19L1,SNORA12
10	48355088	48373866	-0.449167	-0.578498	0.180082	0.595369	ZNF488
8	145321516	145323045	-0.44555	-0.505282	0.180216	0.595369	SCXA,SCXB
10	105005643	105050108	-0.451063	-0.516725	0.180503	0.595369	LOC729020,INA
18	43405544	43547305	-0.446565	-0.546467	0.180546	0.595369	SIGLEC15,EPG5
20	60528601	60528718	-0.446704	-0.586138	0.181165	0.596276	MIR1257
5	52083773	52098452	-0.449411	-0.562227	0.181225	0.596276	PELO
8	42010463	42028701	-0.445159	-0.496529	0.181323	0.596276	AP3M2
8	11197145	11225961	-0.441732	-0.484223	0.182233	0.596784	TDH
8	40388110	40755343	-0.444036	-0.49859	0.182243	0.596784	ZMAT4
2	139426726	139537811	-0.447413	-0.557786	0.182817	0.596784	NXPH2
10	45306471	45455137	-0.449249	-0.59205	0.182831	0.596784	TMEM72-AS1
10	45406763	45430642	-0.449249	-0.59205	0.182831	0.596784	TMEM72
10	45455218	45474330	-0.449249	-0.59205	0.182831	0.596784	RASSF4,C10orf10
18	43304091	43332485	-0.446573	-0.543537	0.182842	0.596784	SLC14A1
18	43563501	43684199	-0.446573	-0.543537	0.182842	0.596784	PSTPIP2,ATP5A1
10	97759847	97792441	-0.450913	-0.509848	0.18313	0.596784	CC2D2B
5	58264865	59783925	-0.445458	-0.560494	0.183226	0.596784	PDE4D
13	114110133	114204544	-0.447054	-0.661736	0.183317	0.596784	DCUN1D2,TMCO3
20	60697516	60710434	-0.445657	-0.583603	0.184276	0.598814	LSM14B
20	60711782	60757566	-0.445657	-0.583603	0.184276	0.598814	PSMA7,SS18L1
18	43684297	43846955	-0.446646	-0.545685	0.185085	0.600894	HAUS1,C18orf25
8	20002365	20040717	-0.440129	-0.476563	0.185475	0.601336	SLC18A1
8	144806102	144828507	-0.442214	-0.518636	0.185582	0.601336	FAM83H,MIR4664,LOC100128338
18	56807124	57026508	-0.445755	-0.540343	0.185727	0.601336	SEC11C,GRP,RAX,CPLX4,LMAN1
7	103112230	103629963	-0.44766	-0.558821	0.186184	0.601771	RELN
14	76127550	76421425	-0.447492	-0.59331	0.186198	0.601771	TTLL5
18	319354	500729	-0.446321	-0.612269	0.186917	0.602944	COLEC12
18	580368	712662	-0.446321	-0.612269	0.186917	0.602944	CETN1,CLUL1,C18orf56,TYMS,ENOSF1
5	72742084	72744352	-0.447186	-0.546325	0.187068	0.602944	FOXD1
8	41348080	41368499	-0.444104	-0.499043	0.187924	0.605155	GOLGA7
5	94042288	94620279	-0.450636	-0.517089	0.18863	0.60688	MCTP1
5	95726039	95768985	-0.450525	-0.518354	0.189254	0.608342	PCSK1
8	38268655	38326352	-0.447425	-0.483312	0.190596	0.610585	FGFR1
8	21766383	21940036	-0.439313	-0.478117	0.190604	0.610585	DOK2,XPO7,NPM2,FGF17,EPB49
17	3710044	3867758	-0.448923	-0.528469	0.190651	0.610585	C17orf85,CAMKK1,P2RX1,ATP2A3
18	20513294	20606449	-0.448171	-0.560846	0.190828	0.610585	RBBP8
18	20714527	21242849	-0.448171	-0.560846	0.190828	0.610585	CABLES1,TMEM241,RIOK3,C18orf8,NPC1,ANKRD29
8	38758752	38854041	-0.446391	-0.485262	0.190979	0.610585	PLEKHA2,HTRA4,TM2D2
8	19796581	19824770	-0.440342	-0.476058	0.191603	0.612032	LPL
10	61786055	62493284	-0.449157	-0.578681	0.19211	0.613102	ANK3
8	14710946	14711019	-0.439755	-0.485497	0.192367	0.613373	MIR383
8	27093813	27168834	-0.436448	-0.488278	0.192716	0.613938	STMN4,TRIM35
8	42704779	42751866	-0.447335	-0.50509	0.19352	0.615573	RNF170
5	55033844	55218682	-0.448542	-0.54436	0.193574	0.615573	DDX4,IL31RA
18	64748820	64748923	-0.445844	-0.539615	0.193959	0.616247	MIR5011
14	80962820	81405884	-0.449762	-0.561882	0.194476	0.61676	CEP128
18	25530929	25757445	-0.447334	-0.562851	0.194622	0.61676	CDH2
10	97667721	97698415	-0.451059	-0.508291	0.194639	0.61676	C10orf131
10	101542462	101611662	-0.451245	-0.514475	0.195282	0.617702	ABCC2
10	101635333	101989344	-0.451245	-0.514475	0.195282	0.617702	DNMBP,DNMBP-AS1,CPN1,ERLIN1,CHUK
8	38965049	39142436	-0.447089	-0.482337	0.195481	0.617781	ADAM32
10	104005254	104142656	-0.451272	-0.506029	0.195881	0.618256	GBF1
1	222695601	222721444	-0.452708	-0.536924	0.196448	0.618256	HHIPL2
1	222791443	223179337	-0.452708	-0.536924	0.196448	0.618256	MIA3,AIDA,BROX,FAM177B,DISP1
1	223282747	224033674	-0.452708	-0.536924	0.196448	0.618256	TLR5,SUSD4,C1orf65,CAPN8,CAPN2,TP53BP2
10	96305573	96361856	-0.450708	-0.506619	0.196799	0.618256	HELLS
5	118604417	118730294	-0.4478	-0.549554	0.196869	0.618256	TNFAIP8
19	33685598	33699773	-0.444356	-0.605673	0.196878	0.618256	LRP3
5	50668570	50690563	-0.449567	-0.559703	0.197193	0.618256	LOC642366,ISL1
10	44051792	44143467	-0.449054	-0.595999	0.197317	0.618256	ZNF239,ZNF485,ZNF32-AS3,ZNF32,ZNF32-AS1,ZNF32-AS2
3	72200407	72223490	-0.444199	-0.515047	0.197364	0.618256	LOC201617
17	44841686	44896082	-0.464463	-0.325172	0.198061	0.619896	WNT3
18	63417487	63548175	-0.442571	-0.56353	0.198366	0.620308	CDH7
8	19674917	19709586	-0.441286	-0.474846	0.198966	0.621638	INTS10
18	46570171	46987079	-0.447601	-0.536501	0.199205	0.621841	DYM
8	8860313	9009152	-0.440951	-0.483321	0.199659	0.621879	ERI1,MIR4660,PPP1R3B
10	104404251	104418076	-0.451499	-0.50535	0.199945	0.621879	TRIM8
8	144448792	144450805	-0.442597	-0.513613	0.200021	0.621879	RHPN1-AS1
8	144451024	144466390	-0.442597	-0.513613	0.200021	0.621879	RHPN1
8	22022652	22089851	-0.439013	-0.478262	0.200089	0.621879	BMP1,PHYHIP
3	71591120	71591240	-0.44714	-0.512223	0.20042	0.622366	MIR1284
8	10892715	10892812	-0.442395	-0.482907	0.201125	0.624012	MIR598
8	27348518	27402439	-0.436174	-0.488732	0.202124	0.626155	EPHX2
22	46663860	46753237	-0.447661	-0.597716	0.202167	0.626155	TTC38,CN5H6.4,GTSE1,TRMU
17	2699731	2941035	-0.449471	-0.527729	0.202522	0.62671	RAP1GAP2
8	38243958	38266062	-0.447683	-0.482897	0.203617	0.629553	LETM2
5	92919042	92957593	-0.450872	-0.519087	0.204019	0.629704	NR2F1,MIR548AO
5	92956401	92956494	-0.450872	-0.519087	0.204019	0.629704	MIR2277
7	101256604	101272576	-0.44836	-0.567874	0.204468	0.630546	MYL10
10	104433483	104576021	-0.451543	-0.50314	0.204735	0.630825	ARL3,SFXN2,WBP1L
8	20831496	20852630	-0.440718	-0.47648	0.205144	0.63154	LOC286114
1	234040678	234460262	-0.450969	-0.533102	0.205508	0.631623	SLC35F3
14	77648101	77725838	-0.446494	-0.626606	0.205525	0.631623	TMEM63C
19	33699569	33716756	-0.44451	-0.610051	0.206075	0.631753	SLC7A10
5	93076014	93077309	-0.450891	-0.516427	0.206139	0.631753	POU5F2
8	11141999	11189695	-0.442448	-0.483139	0.206276	0.631753	MTMR9,SLC35G5
8	11225910	11324276	-0.442448	-0.483139	0.206276	0.631753	C8orf12,FAM167A
17	6888441	6947242	-0.444566	-0.530367	0.207004	0.633438	LOC100506713,ALOX12,RNASEK,RNASEK-C17orf49,C17orf49,MIR497HG,MIR195,MIR497,BCL6B,SLC16A13,SLC16A11
11	69480331	69490165	-0.468592	-0.405325	0.207566	0.634615	ORAOV1
10	114710008	114927436	-0.451618	-0.534382	0.207962	0.63528	TCF7L2
1	235530727	235667781	-0.451561	-0.531221	0.208476	0.636308	TBCE,B3GALNT2
17	5112215	5138155	-0.449454	-0.523011	0.209325	0.638013	SCIMP
8	12623570	12668910	-0.439231	-0.486823	0.209393	0.638013	LOC340357
10	104153866	104179691	-0.451505	-0.501921	0.20997	0.63892	NFKB2,PSD
17	5973933	6027747	-0.449231	-0.513287	0.210172	0.63892	WSCD1
17	48633567	48639469	-0.447514	-0.556592	0.210228	0.63892	CACNA1G-AS1
16	84733554	84813527	-0.430837	-0.535142	0.210657	0.63968	USP10
7	76668796	76682355	-0.448798	-0.535151	0.211063	0.640112	LOC100132832
17	3907738	4269969	-0.44913	-0.524	0.211158	0.640112	ZZEF1,CYB5D2,ANKFY1,UBE2G1
18	76740274	76758969	-0.447262	-0.539764	0.211561	0.640789	SALL3
8	10383055	10411676	-0.442457	-0.482785	0.211871	0.640945	PRSS55
18	59482303	59854289	-0.445786	-0.542569	0.211972	0.640945	RNF152,PIGN
8	10753656	11058875	-0.44279	-0.481486	0.212533	0.642099	XKR6
10	90424145	90438572	-0.442756	-0.498242	0.212738	0.642174	LIPF
8	39308563	39380508	-0.44951	-0.483828	0.213468	0.643833	ADAM3A
7	107384278	107643804	-0.448536	-0.565287	0.214207	0.645515	CBLL1,SLC26A3,DLD,LAMB1
10	104179570	104236802	-0.451588	-0.502669	0.214541	0.645978	FBXL15,CUEDC2,MIR146B,LOC100505761,C10orf95,TMEM180
6	119103870	119104581	-0.446338	-0.529162	0.214874	0.646433	LOC100287632
8	17354596	17428077	-0.439482	-0.482314	0.215697	0.648363	SLC7A2
10	103825123	103827795	-0.451013	-0.510711	0.216447	0.650069	HPS6
8	42995591	43057970	-0.448172	-0.520387	0.217215	0.651827	HGSNAT
7	100797685	100888371	-0.448433	-0.561866	0.217985	0.653044	AP1S1,MIR4653,VGF,NAT16,MOGAT3,PLOD3,ZNHIT1,CLDN15,FIS1
10	60936347	61469649	-0.449858	-0.587855	0.218169	0.653044	PHYHIPL,FAM13C,SLC16A9
10	61496747	61513203	-0.449858	-0.587855	0.218169	0.653044	M1
5	54720682	54830873	-0.448921	-0.539859	0.21858	0.653724	PPAP2A
2	152689285	152955593	-0.449441	-0.567365	0.219032	0.653994	CACNB4
8	145946293	145980970	-0.468192	-0.355097	0.219037	0.653994	ZNF251
8	145597730	145701718	-0.446922	-0.500491	0.219399	0.654528	ADCK5,CPSF1,MIR939,MIR1234,SLC39A4,VPS28,TONSL,CYHR1,KIFC2,FOXH1
17	6327058	6338519	-0.449315	-0.510956	0.219646	0.654719	AIPL1
5	93954390	94031573	-0.451141	-0.513454	0.219995	0.65521	ANKRD32
18	51677970	51880943	-0.443925	-0.558393	0.221137	0.657836	MBD2,SNORA37,POLI,STARD6
1	224804178	224928249	-0.452609	-0.524063	0.221493	0.657836	CNIH3
5	54603575	54721409	-0.448995	-0.542312	0.221612	0.657836	SKIV2L2
8	19171080	19253729	-0.442919	-0.47313	0.221614	0.657836	SH2D4A
10	60272903	60588845	-0.449833	-0.580233	0.222394	0.659602	BICC1
8	21946713	22021991	-0.440565	-0.476686	0.223192	0.660616	FAM160B2,NUDT18,HR,REEP4,LGI3,SFTPC
10	62629197	62761198	-0.44971	-0.582737	0.223298	0.660616	RHOBTB1
17	1933430	1962981	-0.450411	-0.522137	0.223561	0.660616	DPH1,OVCA2,MIR132,MIR212,HIC1
20	60549853	60640866	-0.446243	-0.576349	0.223794	0.660616	TAF4
10	48381486	48390991	-0.449479	-0.566722	0.224032	0.660616	RBP3
10	48413091	48439138	-0.449479	-0.566722	0.224032	0.660616	GDF2,GDF10
10	48927373	48952629	-0.449479	-0.566722	0.224032	0.660616	BMS1P1,BMS1P5
1	235710984	235814054	-0.45209	-0.522203	0.224873	0.662549	GNG4
18	71740587	71815100	-0.446351	-0.533201	0.225394	0.663537	FBXO15
18	44259080	44702745	-0.448137	-0.536547	0.226553	0.665523	ST8SIA5,PIAS2,KATNAL2,TCEB3CL,TCEB3C,TCEB3CL2,TCEB3B,HDHD2,IER3IP1
18	45553638	45663680	-0.448137	-0.536547	0.226553	0.665523	ZBTB7C
5	52084135	52249485	-0.44977	-0.551572	0.226628	0.665523	ITGA1
17	3627196	3629992	-0.449407	-0.525879	0.227443	0.666893	GSG2
10	61717974	61720671	-0.449931	-0.586282	0.227469	0.666893	C10orf40
16	89939993	89977792	-0.465833	-0.39605	0.228583	0.66935	TCF25
7	101459183	102021080	-0.448587	-0.555257	0.229035	0.66935	CUX1,SH2B2,MIR4285,SPDYE6,LOC100289561
5	71403117	72386349	-0.447529	-0.537199	0.229107	0.66935	MAP1B,MIR4803,MRPS27,PTCD2,ZNF366,TNPO1,MIR4804,FCHO2
8	42948656	42978323	-0.448228	-0.51643	0.229177	0.66935	SGK196
3	114056946	114866127	-0.448328	-0.563332	0.229544	0.66935	ZBTB20
7	89975978	90045268	-0.448391	-0.542789	0.229574	0.66935	GTPBP10,CLDN12
8	13947372	15095792	-0.440907	-0.480322	0.22962	0.66935	SGCZ
8	10463859	10682953	-0.442887	-0.482256	0.229865	0.669518	RP1L1,C8orf74,SOX7,PINX1,MIR1322
7	93514708	93633690	-0.449669	-0.530957	0.230083	0.669606	TFPI2,GNGT1,GNG11,BET1
13	113139327	113242481	-0.447503	-0.62739	0.230621	0.670625	TUBGCP3
16	74655296	74808729	-0.43975	-0.517844	0.231006	0.671195	RFWD3,MLKL,FA2H
18	42260137	42648475	-0.443261	-0.560934	0.231463	0.671976	SETBP1
14	78870092	80330760	-0.450005	-0.552613	0.232172	0.673488	NRXN3
17	37760020	37764175	-0.451501	-0.586072	0.232364	0.673496	NEUROD2
6	170563421	170571657	-0.582458	-0.447766	0.233174	0.67443	LOC154449
6	170615843	170893780	-0.582458	-0.447766	0.233174	0.67443	FAM120B,MIR4644,PSMB1,TBP,PDCD2
17	41843488	41940997	-0.44607	-0.557799	0.233441	0.67443	DUSP3,C17orf105,MPP3,CD300LG
4	1694526	1714030	-0.444195	-0.614287	0.233681	0.67443	SLBP
4	1717678	1723084	-0.444195	-0.614287	0.233681	0.67443	TMEM129
6	122720695	122754264	-0.447535	-0.537139	0.23382	0.67443	HSF2
8	27491576	27534286	-0.437471	-0.486586	0.234386	0.674722	SCARA3
8	11351520	11422108	-0.443156	-0.482041	0.234745	0.674722	BLK
3	72798427	72897598	-0.447813	-0.496112	0.234931	0.674722	SHQ1
7	134850531	134943244	-0.448252	-0.564401	0.235084	0.674722	C7orf49,WDR91,STRA8
7	135046546	135194875	-0.448252	-0.564401	0.235084	0.674722	CNOT4
5	54515424	54529508	-0.449368	-0.544755	0.235245	0.674722	MCIN,CCNO
5	54552072	54603521	-0.449368	-0.544755	0.235245	0.674722	DHX29
15	40453209	40513337	-0.448196	-0.588591	0.236013	0.676029	BUB1B
8	38854504	38962779	-0.448564	-0.47796	0.236338	0.676029	ADAM9
10	90562486	90580303	-0.444045	-0.495928	0.236564	0.676029	LIPM
5	1009076	1038927	-0.442697	-0.565599	0.236571	0.676029	NKD2
18	72922709	73001905	-0.446707	-0.528303	0.236648	0.676029	TSHZ1
7	151722777	151819427	-0.448569	-0.570075	0.237332	0.676801	GALNT11
8	27559189	27559276	-0.437551	-0.486816	0.237401	0.676801	MIR3622B,MIR3622A
1	226819390	226926876	-0.451917	-0.512941	0.237487	0.676801	ITPKB
10	74480786	74480858	-0.449548	-0.578427	0.23869	0.6789	MIR4676
10	101156626	101190530	-0.450878	-0.519011	0.238734	0.6789	GOT1
10	88024450	88024545	-0.445187	-0.510091	0.238795	0.6789	MIR346
10	50363890	50396407	-0.448873	-0.551406	0.239186	0.679472	C10orf128
10	97512962	97849992	-0.451432	-0.49966	0.23998	0.681066	LOC728558
8	144873089	144947434	-0.443283	-0.511661	0.240129	0.681066	SCRIB,MIR937,PUF60,NRBP2,EPPK1
8	42195972	42229331	-0.446778	-0.491041	0.240334	0.681105	POLB
2	243030843	243102469	-0.445379	-0.592484	0.240617	0.681367	LOC728323
17	41831098	41836156	-0.446188	-0.560145	0.240888	0.681593	SOST
16	71963440	72059316	-0.439425	-0.52477	0.24234	0.685157	PKD1L3,DHODH
22	19951275	19951357	-0.450716	-0.623277	0.243458	0.686511	MIR4761
18	57567191	57571538	-0.44694	-0.530566	0.243724	0.686511	PMAIP1
1	234859788	234867390	-0.450126	-0.541916	0.243745	0.686511	LOC100506810
17	1963132	2207069	-0.450597	-0.515301	0.24411	0.686511	SMG6
10	98741040	98745585	-0.451389	-0.512695	0.244903	0.686511	C10orf12
10	98757794	98945683	-0.451389	-0.512695	0.244903	0.686511	SLIT1
10	98862512	98863504	-0.451389	-0.512695	0.244903	0.686511	LOC100505540
10	98912798	99052430	-0.451389	-0.512695	0.244903	0.686511	ARHGAP19-SLIT1
10	98981929	99330960	-0.451389	-0.512695	0.244903	0.686511	ARHGAP19,FRAT1,FRAT2,RRP12,PGAM1,EXOSC1,ZDHHC16,MMS19,UBTD1
7	106505923	106547592	-0.44876	-0.557272	0.245623	0.686511	PIK3CG
7	106685177	106842974	-0.44876	-0.557272	0.245623	0.686511	PRKAR2B,HBP1
7	106842188	107204959	-0.44876	-0.557272	0.245623	0.686511	COG5
7	107110501	107116125	-0.44876	-0.557272	0.245623	0.686511	GPR22
7	107204401	107358252	-0.44876	-0.557272	0.245623	0.686511	DUS4L,BCAP29,SLC26A4-AS1,SLC26A4
16	89387540	89391518	-0.437673	-0.517272	0.245705	0.686511	LOC100287036
21	40777769	40816128	-0.44359	-0.496187	0.246706	0.687879	LCA5L
10	64280206	64578927	-0.450069	-0.583297	0.246908	0.687879	ZNF365,ADO,EGR2
16	87921624	88110924	-0.435055	-0.511336	0.247248	0.687879	CA5A,BANP
7	128864854	129152773	-0.448776	-0.566894	0.247524	0.687879	AHCYL2,STRIP2,LOC100287482
7	135242661	135433594	-0.448418	-0.567021	0.247946	0.687879	NUP205,C7orf73,SLC13A4,FAM180A
8	144510229	144660513	-0.443573	-0.510392	0.248006	0.687879	MAFA,ZC3H3,GSDMD,C8orf73,NAPRT1
8	144661866	144699732	-0.443573	-0.510392	0.248006	0.687879	EEF1D,TIGD5,PYCRL,TSTA3
2	143886898	144525921	-0.449232	-0.536151	0.248135	0.687879	ARHGAP15
8	42231585	42263455	-0.447006	-0.493254	0.248562	0.687879	DKK4,VDAC3
10	97824071	97923517	-0.451798	-0.502052	0.248577	0.687879	MIR3157,ZNF518A
8	19041185	19103032	-0.443752	-0.472218	0.248952	0.687879	LOC100128993
8	42128819	42190171	-0.446908	-0.489971	0.249171	0.687879	IKBKB
2	242641455	242668896	-0.44543	-0.586404	0.249603	0.687879	ING5
2	242674029	242815482	-0.44543	-0.586404	0.249603	0.687879	D2HGDH,GAL3ST2,NEU4,PDCD1,CXXC11
8	145486055	145538385	-0.447157	-0.496892	0.249776	0.687879	BOP1,HSF1
1	224301788	224381142	-0.453205	-0.52461	0.249865	0.687879	FBXO28,DEGS1
1	224415035	224517891	-0.453205	-0.52461	0.249865	0.687879	NVL
1	224444705	224586013	-0.453205	-0.52461	0.249865	0.687879	MIR320B2,CNIH4,WDR26,MIR4742
8	27454433	27472328	-0.437887	-0.486254	0.250475	0.687879	CLU
5	125877532	125931082	-0.451643	-0.519625	0.250491	0.687879	ALDH7A1
8	144718182	144735900	-0.443622	-0.511182	0.250597	0.687879	ZNF623
8	144766621	144804633	-0.443622	-0.511182	0.250597	0.687879	ZNF707,BREA2,CCDC166,MAPK15
8	23699433	23712320	-0.441044	-0.475816	0.250629	0.687879	STC1
8	43147584	43218328	-0.448609	-0.51858	0.251004	0.687972	POTEA
8	27168998	27316908	-0.438624	-0.48401	0.251229	0.687972	PTK2B
1	234527058	234614849	-0.450217	-0.540577	0.251344	0.687972	TARBP1
5	90664540	90716532	-0.451449	-0.51951	0.251434	0.687972	ARRDC3,ARRDC3-AS1
6	123317581	123385063	-0.448059	-0.540231	0.251891	0.688204	CLVS2
17	6756894	6803668	-0.447055	-0.51705	0.251904	0.688204	ALOX12P2
5	52285155	52410952	-0.450232	-0.553879	0.252988	0.690635	ITGA2,MOCS2,LOC257396
2	143635194	143799885	-0.449444	-0.543743	0.253759	0.691553	KYNU
8	42273979	42408140	-0.447112	-0.492814	0.253831	0.691553	SLC20A2,C8orf40
17	45000485	45018733	-0.46317	-0.339468	0.253905	0.691553	GOSR2
1	220921675	221058400	-0.453332	-0.521469	0.255281	0.694769	MARC2,MARC1,HLX
7	124385654	124570037	-0.449207	-0.565538	0.255703	0.695388	GPR37,LOC154872,POT1
17	48712217	48769063	-0.447512	-0.540079	0.256423	0.69616	ABCC3
10	51748077	51770259	-0.450128	-0.574263	0.256595	0.69616	AGAP6
17	1367479	1396001	-0.449334	-0.51782	0.256654	0.69616	MYO1C
10	90484300	90512513	-0.444373	-0.49307	0.256963	0.69616	LIPK
21	41239346	41301322	-0.443367	-0.496288	0.256963	0.69616	PCP4
7	97736196	98030427	-0.449841	-0.526191	0.257297	0.696538	LMTK2,BHLHA15,TECPR1,BRI3,BAIAP2L1
8	42691816	42698474	-0.448432	-0.497936	0.257687	0.697063	THAP1
8	26605666	26722922	-0.439	-0.483084	0.257931	0.697194	ADRA1A
17	2965962	3461289	-0.450038	-0.519166	0.258658	0.698632	OR1D5,OR1D2,OR1G1,OR1A2,OR1A1,OR1D4,OR3A2,OR3A1,OR3A4P,OR1E1,OR3A3,OR1E2,SPATA22,ASPA,TRPV3
2	148687965	149271044	-0.45054	-0.543956	0.259326	0.699905	ORC4,MBD5
18	18529702	18691812	-0.449125	-0.579261	0.260195	0.701303	ROCK1
7	129251554	129396922	-0.448938	-0.569883	0.260237	0.701303	NRF1
6	121400626	121655644	-0.446952	-0.530467	0.260541	0.701594	C6orf170
3	71803200	71804328	-0.448375	-0.505524	0.261769	0.703975	GPR27
8	39172181	39260375	-0.449066	-0.476775	0.26182	0.703975	ADAM5
10	90521162	90537999	-0.444498	-0.493239	0.263579	0.707654	LIPN
10	98592016	98724198	-0.451551	-0.506606	0.263585	0.707654	LCOR
5	52856464	52979171	-0.449749	-0.551903	0.264283	0.708993	NDUFS4
8	54958937	55061074	-0.464247	-0.381286	0.265512	0.710235	LYPLA1,MRPL15
8	55370494	55373456	-0.464247	-0.381286	0.265512	0.710235	SOX17
10	45493145	45500777	-0.449897	-0.571775	0.265542	0.710235	C10orf25,ZNF22
18	10454624	10552766	-0.448028	-0.607382	0.265542	0.710235	APCDD1,NAPG
8	8641998	8751131	-0.443737	-0.477981	0.26618	0.710426	MFHAS1
8	9182560	9599278	-0.443737	-0.477981	0.26618	0.710426	LOC157273,TNKS,MIR597
18	45359465	45457517	-0.448504	-0.530222	0.266833	0.710426	SMAD2
7	105603656	105676877	-0.44875	-0.567289	0.266998	0.710426	CDHR3
18	2916991	3011945	-0.44747	-0.580945	0.267033	0.710426	LPIN2
18	2943212	3278282	-0.44747	-0.580945	0.267033	0.710426	LOC727896,MYOM1,MYL12A,MYL12B
18	58038563	58040001	-0.447162	-0.526692	0.267225	0.710426	MC4R
8	12584740	12584808	-0.441252	-0.482772	0.267616	0.710426	MIR3926-1,MIR3926-2
18	67530192	67624232	-0.44758	-0.529482	0.267726	0.710426	CD226
10	104238985	104393214	-0.452099	-0.495815	0.2678	0.710426	ACTR1A,SUFU
10	103986142	104001231	-0.452191	-0.497715	0.267804	0.710426	ELOVL3,PITX3
1	236016299	236228481	-0.452852	-0.523295	0.26854	0.71185	MIR1537,NID1
17	37913967	38020441	-0.451492	-0.541388	0.269541	0.713975	IKZF3
10	88998423	89103331	-0.44334	-0.502573	0.270224	0.714811	LOC728190,LOC439994
8	144328990	144442147	-0.444187	-0.505856	0.270258	0.714811	ZFP41,GLI4,ZNF696,TOP1MT
12	20522178	20837041	-0.449305	-0.553977	0.270609	0.715171	PDE3A
5	49961732	50142356	-0.450379	-0.551373	0.270795	0.715171	PARP8
17	6481644	6690965	-0.449295	-0.505366	0.271323	0.715264	KIAA0753,TXNDC17,MED31,C17orf100,MIR4520A,MIR4520B,ALOX15P1,SLC13A5,XAF1,FBXO39
5	121495870	121518358	-0.451263	-0.519285	0.271529	0.715264	LOC100505841
10	93388196	93392858	-0.449924	-0.491131	0.27159	0.715264	PPP1R3C
10	105062552	105110891	-0.452524	-0.500423	0.271632	0.715264	PCGF6
8	145538246	145584948	-0.447809	-0.495353	0.273141	0.718334	DGAT1,SCRT1,TMEM249,FBXL6,SLC52A2
1	144851423	145076186	-0.463715	-0.376392	0.2732	0.718334	PDE4DIP
8	17433941	17500642	-0.441929	-0.478671	0.273763	0.718901	PDGFRL
12	25261222	25348094	-0.451129	-0.543179	0.273819	0.718901	CASC1
7	96250968	96643377	-0.448844	-0.547848	0.274192	0.719297	LOC100506136,SHFM1,DLX6-AS1
3	10290176	10362858	-0.461354	-0.331865	0.274373	0.719297	TATDN2,GHRLOS2,GHRL,GHRLOS,SEC13
10	50507186	50535537	-0.449168	-0.547453	0.275008	0.719828	C10orf71
10	64926987	65384883	-0.450409	-0.584346	0.275484	0.719828	JMJD1C,MIR1296,LOC84989,REEP3
8	12219527	12523120	-0.442135	-0.481785	0.27556	0.719828	FAM66A,LOC649352,DEFB109P1,FAM90A25P,FAM86B2,LOC100506990,LOC729732
10	45594923	45681489	-0.449946	-0.564479	0.275805	0.719828	RSU1P2,LOC338579
10	105127723	105352309	-0.452587	-0.501494	0.275882	0.719828	TAF5,USMG5,MIR1307,PDCD11,CALHM2,CALHM1,CALHM3,NEURL
21	41584278	42002693	-0.444761	-0.492385	0.275958	0.719828	MIR4760,DSCAM-AS1,DSCAM-IT1
10	44788197	44880545	-0.449968	-0.577513	0.276048	0.719828	LOC100130539,CXCL12
7	148700153	148725782	-0.449013	-0.563238	0.27619	0.719828	PDIA4
18	51885170	51908404	-0.444711	-0.554604	0.276436	0.719945	C18orf54
3	64053639	64187236	-0.460418	-0.314579	0.276965	0.720797	PRICKLE2-AS1,LOC100287879,PRICKLE2,PRICKLE2-AS2,PRICKLE2-AS3
2	135624202	135716915	-0.450263	-0.526626	0.277422	0.720945	LOC100129961,CCNT2
18	67068283	67516322	-0.447594	-0.525167	0.277426	0.720945	DOK6
7	100956647	101202304	-0.448902	-0.551024	0.277637	0.720968	RABL5,EMID2
7	97361270	97369784	-0.450047	-0.526462	0.278701	0.722679	TAC1
7	97481428	97619416	-0.450047	-0.526462	0.278701	0.722679	ASNS,MGC72080,OCM2
3	113666747	114035416	-0.44936	-0.563057	0.279883	0.723751	ZDHHC23,KIAA1407,QTRTD1,DRD3,ZNF80,TIGIT,MIR568
3	114070657	114107825	-0.44936	-0.563057	0.279883	0.723751	ZBTB20-AS1
17	6354582	6459877	-0.449941	-0.504385	0.279896	0.723751	PITPNM3
7	105888731	105925638	-0.449158	-0.561005	0.279926	0.723751	NAMPT
17	41952726	41995355	-0.446489	-0.550245	0.280639	0.725068	MPP2,FAM215A
7	94536948	94925727	-0.44924	-0.527661	0.281317	0.726296	PPP1R9A
8	41786996	41909505	-0.447026	-0.486906	0.281665	0.726668	KAT6A
3	96533424	97467786	-0.450011	-0.584547	0.282565	0.728463	EPHA6
2	139654893	139656744	-0.449379	-0.540952	0.282845	0.728656	LOC647012
3	10157332	10168874	-0.464799	-0.358601	0.283903	0.730329	BRK1
10	98064084	98346809	-0.45223	-0.497278	0.283903	0.730329	DNTT,OPALIN,TLL2,TM9SF3
18	44056934	44236996	-0.449214	-0.525473	0.284224	0.730627	LOXHD1
21	40817796	41034815	-0.444577	-0.491868	0.284548	0.730934	SH3BGR,C21orf88,B3GALT5
16	2587964	2653191	-0.45189	-0.506492	0.285127	0.731819	PDPK1
8	11434043	11438850	-0.444462	-0.479681	0.285422	0.731819	LINC00208
10	89419475	89507462	-0.441753	-0.495792	0.285508	0.731819	PAPSS2
1	235491752	235507844	-0.45219	-0.517241	0.28665	0.73406	GGPS1
10	93066718	93274520	-0.45028	-0.490583	0.286872	0.73406	LOC100188947,HECTD2
10	44404751	44465355	-0.450017	-0.569493	0.286999	0.73406	LOC283033
17	6977855	7018130	-0.445892	-0.520167	0.287376	0.734497	CLEC10A,ASGR2
7	95749531	95951459	-0.449008	-0.549597	0.288325	0.735635	SLC25A13
7	95848973	96132835	-0.449008	-0.549597	0.288325	0.735635	MIR591,FLJ42280
7	151253200	151576308	-0.449184	-0.571747	0.28844	0.735635	PRKAG2,PRKAG2-AS1
5	55230924	55290821	-0.449632	-0.528574	0.289791	0.738458	IL6ST
8	12579405	12612992	-0.441741	-0.481571	0.290431	0.738458	LONRF1
6	168185218	168197539	-0.448372	-0.585595	0.290447	0.738458	C6orf123
7	102715327	103086624	-0.44935	-0.541328	0.290788	0.738458	ARMC10,NAPEPLD,RPL19P12,DPY19L2P2,PMPCB,DNAJC2,PSMC2,SLC26A5
7	103766787	103848495	-0.44935	-0.541328	0.290788	0.738458	ORC5
7	103969103	104549003	-0.44935	-0.541328	0.290788	0.738458	LHFPL3
21	41117333	41174023	-0.44467	-0.491043	0.291226	0.739043	IGSF5
10	90579658	90611732	-0.445161	-0.492764	0.291946	0.740198	ANKRD22
17	48610047	48633213	-0.448488	-0.548579	0.292096	0.740198	EPN3,SPATA20
21	42539483	42539556	-0.445256	-0.490777	0.292527	0.740214	MIR3197
21	42547157	42557166	-0.445256	-0.490777	0.292527	0.740214	PLAC4
10	97803158	97820625	-0.452173	-0.496432	0.292725	0.740214	CCNJ
16	84509965	84695916	-0.434696	-0.524014	0.293385	0.741358	KIAA1609,COTL1,KLHL36
3	65339905	66024509	-0.451645	-0.543579	0.294286	0.743108	MAGI1
16	49311828	49315742	-0.458775	-0.419886	0.295266	0.744854	CBLN1
9	133589267	133763062	-0.461826	-0.377317	0.295602	0.744854	ABL1
7	106297210	106301634	-0.449233	-0.555035	0.295603	0.744854	CCDC71L
6	122764492	122792952	-0.448181	-0.52856	0.296486	0.746109	SERINC1
5	121187649	121414055	-0.451947	-0.510094	0.29652	0.746109	FTMT,SRFBP1,LOX
8	70584567	70747299	-0.447441	-0.504487	0.297006	0.746292	SLCO5A1
8	143545376	143626368	-0.44337	-0.510282	0.297011	0.746292	BAI1
10	61548505	61666414	-0.450342	-0.569942	0.297586	0.747212	CCDC6
16	50099880	50352043	-0.458885	-0.426043	0.298008	0.747432	HEATR3,PAPD5,ADCY7
5	55395506	55529186	-0.449697	-0.525232	0.298093	0.747432	ANKRD55
5	68710938	68737890	-0.446137	-0.544779	0.298621	0.748231	MARVELD2
17	21142183	21156578	-0.459007	-0.390571	0.299356	0.748351	C17orf103
17	21187967	21323179	-0.459007	-0.390571	0.299356	0.748351	MAP2K3,KCNJ12
17	21308447	21454941	-0.459007	-0.390571	0.299356	0.748351	KCNJ18,C17orf51
18	19405658	19409049	-0.449509	-0.560645	0.299508	0.748351	MIR133A1,MIR1-2
16	72088507	72128215	-0.440389	-0.519631	0.300789	0.750501	HP,HPR,TXNL4B
16	72152995	72206349	-0.440389	-0.519631	0.300789	0.750501	PMFBP1
8	18027970	18081198	-0.443334	-0.473959	0.301068	0.750672	NAT1
10	96443250	96612671	-0.451834	-0.493352	0.301762	0.751877	CYP2C18,CYP2C19
10	49203372	49643183	-0.450117	-0.546232	0.303063	0.754591	FAM25B,FAM25G,FAM25C,LOC399753,FRMPD2P1,FRMPD2,MAPK8
10	101370274	101515894	-0.452331	-0.501035	0.303663	0.755557	SLC25A28,ENTPD7,COX15,CUTC
21	42688660	42729654	-0.446293	-0.48741	0.304683	0.757567	FAM3B
10	118187423	118237468	-0.452693	-0.518505	0.305205	0.757937	PNLIPRP3
17	2207247	2284348	-0.451333	-0.51339	0.305469	0.757937	SRR,TSR1,SNORD91B,SNORD91A,SGSM2
17	2496922	2651476	-0.451333	-0.51339	0.305469	0.757937	PAFAH1B1,CLUH,MIR1253
10	81107219	81115089	-0.447971	-0.526054	0.306068	0.758736	PPIF
18	6834431	6929868	-0.449029	-0.558034	0.306216	0.758736	ARHGAP28,LINC00668
10	88985204	88994733	-0.443943	-0.501089	0.307145	0.760508	FAM22A
8	27590832	27630170	-0.440324	-0.482486	0.307519	0.760774	CCDC25
7	151653463	151717019	-0.449196	-0.560413	0.308039	0.760774	GALNTL5
5	88014057	88199922	-0.45165	-0.519525	0.308173	0.760774	MEF2C
8	41435706	41504878	-0.447264	-0.488637	0.308318	0.760774	AGPAT6,NKX6-3
8	41517958	41518026	-0.447264	-0.488637	0.308318	0.760774	MIR486
8	26149006	26230195	-0.441319	-0.477309	0.308772	0.761367	PPP2R2A
18	158482	268059	-0.448051	-0.598591	0.309983	0.762954	USP14,THOC1
7	135611502	135662204	-0.449188	-0.555705	0.310138	0.762954	MTPN,LUZP6
7	136587913	136588041	-0.449188	-0.555705	0.310138	0.762954	MIR490
16	50352928	50674771	-0.458929	-0.426605	0.310518	0.762954	BRD7,NKD1
1	145096406	145285912	-0.46358	-0.37777	0.310536	0.762954	SEC22B,NOTCH2NL
10	60094738	60158990	-0.45062	-0.571423	0.310912	0.762954	UBE2D1,TFAM
10	60474774	60477293	-0.45062	-0.571423	0.310912	0.762954	FAM133CP
11	67374322	67380012	-0.449874	-0.554741	0.312745	0.763763	NDUFV1
8	145722108	145752416	-0.449934	-0.486273	0.313141	0.763763	PPP1R16A,GPT,MFSD3,RECQL4,LRRC14,LRRC24
10	89264222	89313218	-0.442756	-0.495194	0.31363	0.763763	MINPP1
2	135213329	135476571	-0.450584	-0.525424	0.313636	0.763763	TMEM163
6	167786576	167797998	-0.451889	-0.533823	0.314031	0.763763	TCP10
16	89894906	89937727	-0.464108	-0.405381	0.314073	0.763763	SPIRE2
2	132202795	132360468	-0.450234	-0.544427	0.314081	0.763763	RNU6-81
12	20848288	20906320	-0.450902	-0.547278	0.314308	0.763763	SLCO1C1
18	67671042	67997434	-0.44801	-0.523667	0.314926	0.763763	RTTN,SOCS6
7	132333552	132413528	-0.450493	-0.540436	0.315095	0.763763	FLJ40288
7	137559724	138874550	-0.450493	-0.540436	0.315095	0.763763	CREB3L2,LOC100130880,AKR1D1,MIR4468,TRIM24,SVOPL,ATP6V0A4,TMEM213,KIAA1549,ZC3HAV1L,ZC3HAV1,TTC26
7	138916230	139108203	-0.450493	-0.540436	0.315095	0.763763	UBN2,LUC7L2
7	139025195	139031065	-0.450493	-0.540436	0.315095	0.763763	C7orf55
7	139025877	139108203	-0.450493	-0.540436	0.315095	0.763763	C7orf55-LUC7L2
7	139102208	139229731	-0.450493	-0.540436	0.315095	0.763763	LOC100129148,KLRG2,CLEC2L
7	142374130	142481378	-0.450493	-0.540436	0.315095	0.763763	MTRNR2L6,PRSS1,PRSS3P2,PRSS2
7	142568959	142583490	-0.450493	-0.540436	0.315095	0.763763	TRPV6
7	142605647	142920143	-0.450493	-0.540436	0.315095	0.763763	TRPV5,C7orf34,KEL,OR9A2,OR6V1,OR6W1P,PIP,TAS2R39,TAS2R40
6	122793061	123047518	-0.448329	-0.524994	0.315356	0.763779	PKIB
10	75669726	75677258	-0.449057	-0.541536	0.31553	0.763779	C10orf55,PLAU
7	142552791	142568847	-0.450478	-0.536746	0.316081	0.764595	EPHB6
18	10670243	11148761	-0.448305	-0.594013	0.317578	0.767598	PIEZO2
5	54273694	54468181	-0.450202	-0.537025	0.317753	0.767598	ESM1,GZMK,GZMA,CDC20B,GPX8,MIR449A,MIR449B,MIR449C
10	105353783	105615164	-0.452945	-0.49345	0.318311	0.767988	SH3PXD2A
8	17780365	17887457	-0.442999	-0.475985	0.318345	0.767988	PCM1
10	90033620	90343082	-0.443183	-0.486338	0.318899	0.768804	RNLS
7	93053798	93346317	-0.450654	-0.521784	0.319242	0.769112	CALCR,MIR653,MIR489,MIR4652
10	89512874	89577917	-0.442806	-0.490823	0.319542	0.769304	ATAD1
5	125936606	126409184	-0.452296	-0.512648	0.3202	0.769304	PHAX,C5orf48,LMNB1,MARCH3,C5orf63
16	72127614	72146811	-0.440622	-0.517594	0.320239	0.769304	DHX38
3	66429220	66550845	-0.4517	-0.548124	0.320366	0.769304	LRIG1
5	56775842	56778636	-0.449902	-0.525489	0.3204	0.769304	ACTBL2
10	97951454	98031333	-0.452502	-0.492934	0.320827	0.769813	BLNK
18	66340924	66382353	-0.448031	-0.527679	0.32189	0.770791	TMX3
7	139246315	140179369	-0.450533	-0.535932	0.322099	0.770791	HIPK2,TBXAS1,PARP12,JHDM1D,LOC100134229,SLC37A3,RAB19,MKRN1
7	140218219	140302342	-0.450533	-0.535932	0.322099	0.770791	DENND2A
7	140372952	140624564	-0.450533	-0.535932	0.322099	0.770791	ADCK2,NDUFB2-AS1,NDUFB2,BRAF
17	3468739	3599698	-0.450721	-0.513932	0.322481	0.771187	TRPV1,SHPK,CTNS,TAX1BP3,P2RX5-TAX1BP3,EMC6,P2RX5
2	128293377	128395303	-0.450302	-0.539333	0.323109	0.77147	MYO7B
1	234442212	234442285	-0.452555	-0.511335	0.323186	0.77147	MIR4671
3	71728439	71803924	-0.449154	-0.499401	0.323484	0.77147	EIF4E3
8	18248754	18258723	-0.444767	-0.472104	0.323643	0.77147	NAT2
7	27778991	27869386	-0.448757	-0.519168	0.32368	0.77147	TAX1BP1
7	151832009	152133090	-0.449272	-0.554468	0.324121	0.772006	MLL3
2	136289082	136482839	-0.447984	-0.551003	0.324529	0.772461	R3HDM1
16	75252883	75301951	-0.441891	-0.510593	0.326418	0.77644	CTRB1,BCAR1
18	59157774	59222365	-0.447745	-0.523915	0.326833	0.776909	CDH20
12	15125955	15134799	-0.450604	-0.519837	0.328247	0.77975	PDE6H
18	71920526	72265071	-0.447966	-0.518477	0.330261	0.784012	CYB5A,C18orf63,FAM69C,CNDP2,CNDP1,LOC400657
7	76610138	76653076	-0.450408	-0.515226	0.330574	0.784234	DTX2P1-UPK3BP1-PMS2P11
3	81538849	81810950	-0.451436	-0.553819	0.331225	0.784899	GBE1
10	81805988	81979413	-0.448265	-0.53523	0.331294	0.784899	TMEM254-AS1,TMEM254,PLAC9,ANXA11,LOC439990
16	74907470	75019017	-0.441198	-0.50872	0.332469	0.78715	WDR59
18	7567313	8406859	-0.448606	-0.559433	0.332686	0.78715	PTPRM
10	80703082	81076285	-0.448195	-0.522096	0.333474	0.788492	LOC283050,ZMIZ1
14	74416636	74429813	-0.452541	-0.517774	0.334261	0.789829	COQ6
7	91774197	91794590	-0.450814	-0.522463	0.335672	0.791458	LRRD1
7	91828282	92855782	-0.450814	-0.522463	0.335672	0.791458	KRIT1,ANKIB1,GATAD1,PEX1,RBM48,MGC16142,FAM133B,FAM133DP,CDK6,SAMD9,SAMD9L,HEPACAM2
7	92861652	92990435	-0.450814	-0.522463	0.335672	0.791458	CCDC132
2	118673053	118771739	-0.452566	-0.508486	0.335837	0.791458	CCDC93
9	134000980	134109091	-0.458675	-0.377411	0.336663	0.792218	NUP214
8	40010986	40012827	-0.450234	-0.476465	0.336746	0.792218	C8orf4
9	22002901	22009312	-0.453398	-0.505059	0.336826	0.792218	CDKN2B
10	90639943	90683259	-0.44587	-0.491465	0.337701	0.793374	STAMBPL1
18	904943	1359630	-0.448596	-0.559578	0.337762	0.793374	ADCYAP1,LINC00470
1	231041986	231155670	-0.4516	-0.530552	0.338098	0.793424	TTC13,ARV1,FAM89A,MIR1182
5	89854616	90460033	-0.452036	-0.504685	0.338228	0.793424	GPR98
18	20513311	20513401	-0.450132	-0.541824	0.33851	0.793562	MIR4741
2	152214105	152333860	-0.453657	-0.502857	0.339116	0.794463	TNFAIP6,MIR4773-1,MIR4773-2,RIF1
16	71879893	71964540	-0.4429	-0.511304	0.339598	0.795069	ATXN1L,ZNF821,IST1
1	233119881	233431459	-0.450614	-0.538573	0.340089	0.795696	PCNXL2
8	145751602	145754458	-0.450253	-0.48526	0.340723	0.796658	C8orf82
5	125695787	125829853	-0.452374	-0.504358	0.341829	0.798638	GRAMD3
18	52495707	52562747	-0.448117	-0.526907	0.342019	0.798638	RAB27B
18	71815745	71826204	-0.448332	-0.515622	0.342241	0.798638	TIMM21
5	57787329	57792185	-0.449831	-0.523755	0.342531	0.79879	GAPT
5	70264309	71016875	-0.449402	-0.521293	0.343316	0.799308	NAIP,GTF2H2,LOC647859,GUSBP9,PMCHL2,BDP1,MCCC2,CARTPT
7	89748713	89940377	-0.450029	-0.526676	0.343393	0.799308	DPY19L2P4,STEAP1,STEAP2,C7orf63
8	145998500	146281416	-0.46396	-0.388089	0.343425	0.799308	ZNF34,RPL8,ZNF517,ZNF7,COMMD5,ZNF250,ZNF16,ZNF252P,TMED10P1,ZNF252P-AS1,C8orf33
22	19744225	19771112	-0.462418	-0.32558	0.34395	0.800009	TBX1
8	86566827	87242604	-0.448817	-0.497567	0.345129	0.802227	REXO1L2P,REXO1L1,PSKH2,ATP6V0D2,SLC7A13
3	66119284	66429351	-0.452238	-0.536542	0.346068	0.803832	SLC25A26
5	56469774	56560506	-0.450132	-0.522851	0.346355	0.803832	GPBP1
3	97483594	97691295	-0.45047	-0.582943	0.346495	0.803832	ARL6,CRYBG3,MINA
9	90112755	90323549	-0.459566	-0.359829	0.346882	0.804208	DAPK1
8	67474409	67579452	-0.448857	-0.511518	0.347926	0.805533	MYBL1,VCPIP1
8	67579786	67593377	-0.448857	-0.511518	0.347926	0.805533	C8orf44
10	100007442	100028007	-0.45224	-0.500382	0.348216	0.805533	LOXL4
7	100728785	100782547	-0.450248	-0.540116	0.349034	0.805533	TRIM56,SERPINE1
21	42513426	42519991	-0.446224	-0.48715	0.349332	0.805533	LINC00323
7	102004307	102067129	-0.4498	-0.535524	0.349562	0.805533	LOC100630923,PRKRIP1
7	102073976	102097268	-0.4498	-0.535524	0.349562	0.805533	ORAI2
7	102096666	102213068	-0.4498	-0.535524	0.349562	0.805533	ALKBH4,LRWD1,MIR5090,MIR4467,POLR2J,POLR2J3
18	65173818	65183967	-0.448131	-0.520726	0.349777	0.805533	DSEL
7	146991341	147254962	-0.449497	-0.551164	0.350098	0.805533	MIR548I4
7	94927668	94953884	-0.451153	-0.513308	0.350157	0.805533	PON1
18	66382490	66722426	-0.448446	-0.519965	0.350163	0.805533	CCDC102B
7	119913721	120390387	-0.4522	-0.514124	0.350868	0.805801	KCND2
7	120427373	120937498	-0.4522	-0.514124	0.350868	0.805801	TSPAN12,ING3,CPED1
2	154728425	155313950	-0.452297	-0.530387	0.351283	0.805801	GALNT13,LOC100144595
16	71732469	71732604	-0.443253	-0.510787	0.35137	0.805801	SNORA70D
5	126853308	126890780	-0.452729	-0.511298	0.351608	0.805801	PRRC1
3	88101099	88199016	-0.446772	-0.668239	0.351698	0.805801	CGGBP1
12	21284127	21532914	-0.451262	-0.545771	0.352199	0.805801	SLCO1B1,SLCO1A2,IAPP
12	21590537	21684210	-0.451262	-0.545771	0.352199	0.805801	PYROXD1,RECQL,GOLT1B,C12orf39
10	89578069	89605369	-0.443991	-0.488587	0.352312	0.805801	CFL1P1
5	126984712	127873735	-0.452751	-0.513987	0.352667	0.806095	CTXN3,FLJ33630,SLC12A2,FBN2
21	42733949	42831141	-0.447123	-0.485163	0.353397	0.806731	MX2,MX1
10	76969911	76991207	-0.44843	-0.539206	0.353796	0.806731	VDAC2
5	72416387	72470970	-0.449317	-0.524413	0.353849	0.806731	TMEM171,TMEM174
10	81585657	81708861	-0.448502	-0.532801	0.353849	0.806731	LOC642361,LOC100288974,MBL1P,SFTPD
17	7362684	7386383	-0.449344	-0.494506	0.354677	0.80687	ZBTB4,SLC35G6
17	7387697	7518215	-0.449344	-0.494506	0.354677	0.80687	POLR2A,TNFSF12,TNFSF12-TNFSF13,TNFSF13,SENP3,SENP3-EIF4A1,EIF4A1,SNORA48,SNORD10,SNORA67,CD68,MPDU1,SOX15,FXR2
10	74119697	74385949	-0.450385	-0.55657	0.355012	0.80687	MIR1256,MICU1
3	29322802	30051886	-0.50857	-0.452889	0.355039	0.80687	RBMS3
10	100143321	100191117	-0.452389	-0.498609	0.355041	0.80687	PYROXD2,MIR1287,HPS1,MIR4685
3	65879490	65910972	-0.452344	-0.545946	0.355791	0.807759	MAGI1-AS1
10	63166400	63213208	-0.450724	-0.562201	0.356226	0.807759	TMEM26
10	101088855	101154087	-0.452488	-0.500888	0.356641	0.807759	CNNM1
3	113251217	113348422	-0.450168	-0.549972	0.35698	0.807759	SIDT1
3	113313722	113415493	-0.450168	-0.549972	0.35698	0.807759	MIR4446,KIAA2018
3	113435306	113465120	-0.450168	-0.549972	0.35698	0.807759	NAA50
18	12991360	13125051	-0.449625	-0.576949	0.357017	0.807759	CEP192
10	99332255	99354995	-0.452849	-0.496237	0.35766	0.808702	ANKRD2,HOGA1,C10orf62,MIR5692C2
10	59951277	60049019	-0.450846	-0.559747	0.358714	0.81057	IPMK,CISD1
1	234663636	234667525	-0.451124	-0.524071	0.359624	0.812113	LOC100506795
4	1641607	1685988	-0.445152	-0.589842	0.36094	0.814151	FAM53A
16	75237993	75241072	-0.442317	-0.508053	0.361194	0.814151	CTRB2
10	88809958	88854776	-0.444605	-0.500829	0.361637	0.814151	GLUD1
1	226736500	226796915	-0.45351	-0.492191	0.361935	0.814151	C1orf95
10	88428205	88495824	-0.445189	-0.501615	0.362112	0.814151	LDB3
10	88854952	88951222	-0.444687	-0.4983	0.362227	0.814151	FAM35A
1	222731243	222763275	-0.454079	-0.499686	0.362252	0.814151	TAF1A
8	18384812	18871196	-0.447518	-0.46747	0.362352	0.814151	PSD3
10	89263637	89263711	-0.444749	-0.491869	0.362907	0.814436	MIR4678
10	82031575	82282391	-0.448126	-0.526824	0.362936	0.814436	MAT1A,DYDC1,DYDC2,FAM213A,TSPAN14
10	52750910	54058110	-0.450237	-0.533079	0.363434	0.814617	PRKG1
12	11060524	11091806	-0.462536	-0.398512	0.363472	0.814617	TAS2R13,PRH2,TAS2R14
7	102220092	102585556	-0.449878	-0.531381	0.363972	0.815224	RASA4,POLR2J2,UPK3BL,SPDYE2L,SPDYE2,FAM185A,FBXL13,LRRC17
10	81272356	81320163	-0.448546	-0.52102	0.365231	0.815801	EIF5AL1,SFTPA2
2	128403438	128410213	-0.45079	-0.544366	0.365456	0.815801	GPR17
3	71003864	71633140	-0.45158	-0.481508	0.3659	0.815801	FOXP1
5	74017030	74162663	-0.451118	-0.5059	0.365952	0.815801	GFM2,NSA2,FAM169A
17	42030106	42081837	-0.446142	-0.534879	0.366097	0.815801	PYY
16	75480922	75657221	-0.442598	-0.506136	0.366151	0.815801	TMEM170A,CHST6,CHST5,TMEM231,GABARAPL2,ADAT1
16	75661621	75691341	-0.442598	-0.506136	0.366151	0.815801	KARS,TERF2IP
2	242483800	242576725	-0.449145	-0.561208	0.366318	0.815801	BOK-AS1,BOK,THAP4
2	242577026	242613271	-0.449145	-0.561208	0.366318	0.815801	ATG4B
22	24385937	24401899	-0.462394	-0.422435	0.366516	0.815801	GSTTP2
8	8559665	8561617	-0.445919	-0.474277	0.367093	0.816092	CLDN23
2	128056244	128284087	-0.450548	-0.532161	0.367104	0.816092	MAP3K2,PROC,MIR4783,IWS1
3	71820805	71834357	-0.450077	-0.493523	0.367883	0.817315	PROK2
16	85061409	85183049	-0.434785	-0.513643	0.368442	0.818048	KIAA0513,FAM92B,LOC400548
17	7120443	7197876	-0.449518	-0.494337	0.368958	0.818683	ACADVL,MIR324,DVL2,PHF23,GABARAP,CTDNEP1,ELP5,CLDN7,SLC2A4,YBX2
12	19282625	19529333	-0.451279	-0.524976	0.370699	0.821051	PLEKHA5
10	97365685	97416567	-0.45295	-0.486026	0.370715	0.821051	ALDH18A1
10	97423152	97637023	-0.45295	-0.486026	0.370715	0.821051	TCTN3,ENTPD1
7	96745904	96811075	-0.451067	-0.519195	0.37107	0.821227	ACN9
8	25699245	25902640	-0.444467	-0.471977	0.371255	0.821227	EBF2
7	134832765	134850967	-0.44968	-0.54056	0.371885	0.82211	TMEM140
8	41386724	41402565	-0.448264	-0.48441	0.372387	0.822199	GINS4
12	25348149	25357949	-0.451809	-0.526989	0.372505	0.822199	LYRM5
5	74632992	74895646	-0.450862	-0.514492	0.372617	0.822199	HMGCR,COL4A3BP,POLK
16	85008066	85045141	-0.434874	-0.51422	0.372959	0.822446	ZDHHC7
17	42018171	42019833	-0.447413	-0.538309	0.375255	0.824775	PPY
10	81142082	81205383	-0.448622	-0.518464	0.375287	0.824775	ZCCHC24
7	94023872	94060544	-0.451598	-0.506072	0.375609	0.824775	COL1A2
7	94139169	94299006	-0.451598	-0.506072	0.375609	0.824775	CASD1,SGCE,PEG10
8	38132560	38239790	-0.45146	-0.468797	0.375886	0.824775	WHSC1L1
10	87359311	88126250	-0.447161	-0.493949	0.375887	0.824775	GRID1
16	71678851	71748704	-0.443555	-0.506699	0.376147	0.824775	PHLPP2
7	141251077	141843783	-0.450958	-0.53719	0.376424	0.824775	AGK,KIAA1147,FLJ40852,WEE2,SSBP1,TAS2R3,TAS2R4,TAS2R5,PRSS37,OR9A4,CLEC5A,TAS2R38,MGAM,LOC93432
8	11561716	11617509	-0.447229	-0.473106	0.376453	0.824775	GATA4
10	105506536	105515167	-0.45348	-0.494411	0.376471	0.824775	LOC100505839
10	55562532	56561051	-0.450876	-0.547732	0.376558	0.824775	PCDH15
16	71660055	71675868	-0.443577	-0.509392	0.377279	0.825848	MARVELD3
10	75491298	75495367	-0.449576	-0.545809	0.377958	0.826116	GLUD1P3
7	95401817	95727736	-0.450284	-0.523641	0.378053	0.826116	DYNC1I1
17	6703299	6735060	-0.450801	-0.493246	0.378295	0.826116	TEKT1
7	134464163	134820530	-0.449651	-0.534193	0.378328	0.826116	CALD1,AGBL3
3	72937384	73024522	-0.44954	-0.493365	0.378884	0.826184	GXYLT2
7	148287656	148312952	-0.449873	-0.565799	0.379001	0.826184	C7orf33
7	115850546	115898837	-0.45223	-0.50855	0.379054	0.826184	TES
3	114462291	114462372	-0.450968	-0.537027	0.379921	0.826736	MIR4796
16	50059188	50070999	-0.457989	-0.434524	0.380187	0.826736	CNEP1R1
9	136501484	136605077	-0.449411	-0.581041	0.380465	0.826736	DBH,SARDH
9	136627015	136896719	-0.449411	-0.581041	0.380465	0.826736	VAV2,LINC00094
9	136895445	136933141	-0.449411	-0.581041	0.380465	0.826736	BRD3
1	225674533	226595801	-0.453659	-0.491648	0.381039	0.827321	ENAH,SRP9,EPHX1,TMEM63A,LEFTY1,PYCR2,LEFTY2,SDE2,H3F3A,H3F3AP4,ACBD3,MIXL1,LIN9,PARP1
16	50700210	50766987	-0.458157	-0.433532	0.381198	0.827321	SNX20,NOD2
3	78646387	79817059	-0.449374	-0.557677	0.383335	0.830065	ROBO1
7	140705960	141180179	-0.450999	-0.532628	0.383335	0.830065	MRPS33,TMEM178B
16	84402132	84497793	-0.436987	-0.517626	0.384555	0.830065	ATP2C2
7	128766324	128853385	-0.450379	-0.546557	0.384616	0.830065	LOC407835,TSPAN33,SMO
10	117816441	118033126	-0.452874	-0.506165	0.384616	0.830065	GFRA1
2	145425533	145834291	-0.450532	-0.529108	0.384787	0.830065	DKFZp686O1327
8	27632057	27662424	-0.44411	-0.476312	0.385216	0.830065	ESCO2
21	41384342	42219039	-0.446469	-0.484596	0.385421	0.830065	DSCAM
7	143548460	143702025	-0.450206	-0.544849	0.38564	0.830065	FAM115A,OR2F2,OR2F1,OR6B1
7	143747494	144107320	-0.450206	-0.544849	0.38564	0.830065	OR2A5,OR2A25,OR2A12,OR2A2,OR2A14,CTAGE4,ARHGEF35,RNU6-57,OR2A9P,OR2A20P,OR2A7,LOC728377,OR2A42,OR2A1,ARHGEF5,NOBOX
7	144149033	144533146	-0.450206	-0.544849	0.38564	0.830065	TPK1
7	91502020	91510016	-0.449995	-0.524428	0.386707	0.830065	MTERF
5	87836596	87980620	-0.452247	-0.513403	0.386796	0.830065	LINC00461
7	157367027	157367114	-0.448012	-0.543827	0.386967	0.830065	MIR153-2
7	120965420	120981158	-0.452437	-0.513244	0.386977	0.830065	WNT16
7	120988904	121036422	-0.452437	-0.513244	0.386977	0.830065	FAM3C
7	123670969	123673523	-0.452437	-0.513244	0.386977	0.830065	TMEM229A
3	10801168	10805877	-0.459874	-0.351576	0.387116	0.830065	LINC00606
3	10857916	10980146	-0.459874	-0.351576	0.387116	0.830065	SLC6A11
3	11034419	11304939	-0.459874	-0.351576	0.387116	0.830065	SLC6A1,SLC6A1-AS1,HRH1
11	117014999	117068161	-0.450292	-0.564251	0.388063	0.831596	PAFAH1B2,SIDT2
10	72976980	72977985	-0.450623	-0.564247	0.389415	0.833994	LOC728978
2	152973314	153032506	-0.454584	-0.484098	0.390728	0.836159	STAM2
10	75434032	75490272	-0.449681	-0.54845	0.390895	0.836159	AGAP5,BMS1P4
10	77542518	78317126	-0.447926	-0.53094	0.391719	0.83693	C10orf11
7	148504463	148581441	-0.449841	-0.555264	0.391725	0.83693	EZH2
10	81442730	81448650	-0.448825	-0.524729	0.392224	0.837495	LOC650623
17	7210317	7232638	-0.449753	-0.492124	0.392937	0.838516	EIF5A,GPS2,NEURL4
18	6941742	7117813	-0.45001	-0.539713	0.394604	0.841068	LAMA1
7	116139654	116201239	-0.452315	-0.505155	0.394641	0.841068	CAV2,CAV1
16	52116976	52119021	-0.458134	-0.436476	0.39484	0.841068	LOC100505619
1	220701567	220872499	-0.45417	-0.497581	0.395087	0.841092	MARK1,C1orf115
10	101292689	101296280	-0.453151	-0.49235	0.395547	0.841568	NKX2-3
8	59717976	60031767	-0.45022	-0.50348	0.395931	0.841778	TOX
1	234765056	234770526	-0.452251	-0.513341	0.396117	0.841778	LINC00184
1	230778201	230850336	-0.451991	-0.523885	0.396607	0.841816	COG2,AGT
12	25205180	25261269	-0.452457	-0.515934	0.396607	0.841816	LRMP
10	81370694	81375199	-0.448875	-0.5221	0.397398	0.842994	SFTPA1
10	67679724	69455949	-0.45086	-0.553432	0.398335	0.84403	CTNNA3
8	145754562	145838888	-0.450882	-0.478732	0.398909	0.84403	ARHGAP39
5	68389775	68474070	-0.447971	-0.532943	0.398946	0.84403	SLC30A5,CCNB1
5	57878938	58147406	-0.450224	-0.517186	0.399032	0.84403	RAB3C
3	182840002	182880667	-0.459033	-0.414867	0.399069	0.84403	LAMP3
5	57749809	57755966	-0.450341	-0.518122	0.400136	0.845785	PLK2
8	11946846	12175825	-0.446958	-0.473207	0.400558	0.846176	ZNF705D,FAM66D,LOC392196,USP17L7,USP17L2,FAM90A2P,FAM86B1,LOC100133267,DEFB130
7	115575201	115670867	-0.452506	-0.509418	0.402011	0.848743	TFEC
20	62921737	62934707	-0.459911	-0.400688	0.402521	0.849317	LINC00266-1
12	14982244	14996413	-0.45175	-0.506213	0.403022	0.849417	ART4
8	8086091	8239257	-0.447256	-0.472636	0.404139	0.849417	FAM86B3P,SGK223
5	121465214	121489266	-0.452863	-0.499663	0.404801	0.849417	ZNF474
10	63661012	63736088	-0.451317	-0.563385	0.404993	0.849417	ARID5B,MIR548AV
6	168224569	168227476	-0.449267	-0.5767	0.405235	0.849417	MLLT4-AS1
6	168227670	168372700	-0.449267	-0.5767	0.405235	0.849417	MLLT4
10	114067935	114116353	-0.453166	-0.497237	0.405888	0.849417	GUCY2GP
3	100328432	100467811	-0.458384	-0.410048	0.406145	0.849417	GPR128,TFG
3	100468178	100712334	-0.458384	-0.410048	0.406145	0.849417	ABI3BP
7	94989183	95225925	-0.451763	-0.510238	0.406486	0.849417	PON3,PON2,ASB4,PDK4
11	116618885	116968993	-0.450369	-0.556865	0.406511	0.849417	BUD13,ZNF259,APOA5,APOA4,APOC3,APOA1,SIK3
7	146643907	146643927	-0.449885	-0.537811	0.40689	0.849417	MIR548AQ,MIR548AR
7	80087986	80141242	-0.45264	-0.49562	0.407278	0.849417	GNAT3
7	80231503	80308593	-0.45264	-0.49562	0.407278	0.849417	CD36
7	81331443	81399452	-0.45264	-0.49562	0.407278	0.849417	HGF
7	81579417	82073031	-0.45264	-0.49562	0.407278	0.849417	CACNA2D1
7	105730813	105753093	-0.450343	-0.54715	0.407397	0.849417	SYPL1
2	135809834	136288806	-0.451535	-0.508769	0.408346	0.849417	RAB3GAP1,ZRANB3
8	87354993	87480178	-0.450147	-0.491392	0.408754	0.849417	WWP1
8	87484577	87521009	-0.450147	-0.491392	0.408754	0.849417	FAM82B
2	153191750	153506348	-0.453744	-0.498477	0.408769	0.849417	FMNL2
10	72972291	73062635	-0.450701	-0.556451	0.408769	0.849417	UNC5B
10	73576054	74114907	-0.450701	-0.556451	0.408769	0.849417	PSAP,CHST3,SPOCK2,ASCC1,ANAPC16,DDIT4,DNAJB12
1	230883129	231005335	-0.452076	-0.526131	0.40907	0.849417	CAPN9,C1orf198
1	231298673	231490769	-0.452076	-0.526131	0.40907	0.849417	TRIM67,LOC149373,C1orf131,GNPAT,EXOC8,SPRTN
1	235272657	235353431	-0.453098	-0.500295	0.409153	0.849417	TOMM20,SNORA14B,RBM34,ARID4B,MIR4753
10	75572258	75634349	-0.449887	-0.534409	0.409803	0.849417	CAMK2G
5	122181159	122344902	-0.451955	-0.505696	0.410244	0.849417	SNX24
3	107761940	107809935	-0.451431	-0.547912	0.410744	0.849417	CD47
5	52776263	52782304	-0.451409	-0.533799	0.411509	0.849417	FST
17	16120508	16229573	-0.452273	-0.513001	0.41155	0.849417	PIGL
8	69242956	69731258	-0.448828	-0.498435	0.411723	0.849417	C8orf34
8	70378858	70573147	-0.448828	-0.498435	0.411723	0.849417	SULF1
8	54879115	54935008	-0.460067	-0.417854	0.411811	0.849417	TCEA1
8	56651319	56685885	-0.460067	-0.417854	0.411811	0.849417	TMEM68
7	98246596	98479352	-0.451408	-0.514802	0.412023	0.849417	NPTX2,TMEM130,TRRAP,MIR3609
3	130397777	130735555	-0.450349	-0.508372	0.412783	0.849417	PIK3R4,ATP2C1
18	76829396	77138282	-0.449788	-0.51182	0.412848	0.849417	ATP9B
13	21141207	21297237	-0.453483	-0.522654	0.412876	0.849417	IFT88,IL17D
6	123100645	123130864	-0.449505	-0.520276	0.413281	0.849417	FABP7,SMPDL3A
16	84087368	84363450	-0.439836	-0.510027	0.414701	0.849417	MBTPS1,HSDL1,DNAAF1,TAF1C,ADAD2,KCNG4,WFDC1
2	135596185	135659602	-0.45168	-0.507045	0.414789	0.849417	ACMSD
10	68685791	68860867	-0.451306	-0.56365	0.415046	0.849417	LRRTM3
16	83541950	83542013	-0.44009	-0.512674	0.415511	0.849417	MIR3182
10	96698414	96749148	-0.45309	-0.481225	0.415654	0.849417	CYP2C9
8	27667137	27695349	-0.444696	-0.475308	0.415669	0.849417	PBK
10	97071529	97321171	-0.453295	-0.480932	0.415707	0.849417	SORBS1
2	128395995	128439360	-0.451036	-0.53593	0.415989	0.849417	LIMS2
2	128458596	129076171	-0.451036	-0.53593	0.415989	0.849417	SFT2D3,WDR33,POLR2D,AMMECR1L,SAP130,UGGT1,HS6ST1
2	130887195	132202467	-0.451036	-0.53593	0.415989	0.849417	CCDC74B-AS1,CCDC74B,SMPD4,MZT2B,TUBA3E,CCDC115,IMP4,PTPN18,LOC100216479,CFC1B,LOC646743,TISP43,CFC1,CYP4F30P,GPR148,AMER3,ARHGEF4,FAM168B,PLEKHB2,POTEE,LOC440910,WTH3DI,LOC389043,LOC401010
2	132233579	132291239	-0.451036	-0.53593	0.415989	0.849417	TUBA3D,MZT2A,MIR4784,LOC150776,CCDC74A
17	7517381	7531194	-0.44999	-0.489269	0.416049	0.849417	SHBG,SAT2
7	147075108	147075213	-0.449966	-0.548547	0.416369	0.849417	MIR548F4
7	131808090	132333447	-0.45092	-0.530248	0.416467	0.849417	PLXNA4
7	35840595	35946715	-0.449697	-0.512644	0.416701	0.849417	SEPT7
16	71762904	71792390	-0.444002	-0.505741	0.41681	0.849417	AP1G1,SNORD71
8	53446596	53478021	-0.460162	-0.418162	0.417667	0.849417	FAM150A
8	53535017	53853454	-0.460162	-0.418162	0.417667	0.849417	RB1CC1,NPBWR1
8	54138275	54164194	-0.460162	-0.418162	0.417667	0.849417	OPRK1
8	55528626	56438710	-0.460162	-0.418162	0.417667	0.849417	RP1,XKR4
8	56685790	56738005	-0.460162	-0.418162	0.417667	0.849417	TGS1
8	56792385	56925006	-0.460162	-0.418162	0.417667	0.849417	LYN
8	56980738	57026541	-0.460162	-0.418162	0.417667	0.849417	RPS20,SNORD54,MOS
8	31497267	32622558	-0.44876	-0.471407	0.417804	0.849417	NRG1
18	5143671	5197255	-0.449279	-0.559137	0.418792	0.850693	C18orf42
17	20224486	20305504	-0.458074	-0.407546	0.419399	0.850693	CCDC144C
17	20353175	20946352	-0.458074	-0.407546	0.419399	0.850693	LGALS9B,KRT16P3,CDRT15L2,LOC100287072,CCDC144NL,USP22
17	21030240	21117908	-0.458074	-0.407546	0.419399	0.850693	DHRS7B,TMEM11
1	234509213	234519795	-0.453189	-0.498895	0.420006	0.850693	COA6
16	49524514	49891830	-0.457705	-0.437552	0.421542	0.850693	ZNF423
10	123237843	123357972	-0.45318	-0.509214	0.422038	0.850693	FGFR2
5	73923230	74017113	-0.451517	-0.500271	0.422331	0.850693	ENC1,HEXB
7	147592370	148043927	-0.449995	-0.548113	0.42244	0.850693	MIR548F3,MIR548T
18	2537523	2571489	-0.449337	-0.558242	0.42244	0.850693	METTL4
18	2571509	2655394	-0.449337	-0.558242	0.42244	0.850693	NDC80,CBX3P2
18	2655885	2805015	-0.449337	-0.558242	0.42244	0.850693	SMCHD1
18	3412071	3458406	-0.449337	-0.558242	0.42244	0.850693	TGIF1
18	3594111	3897069	-0.449337	-0.558242	0.42244	0.850693	DLGAP1-AS1,DLGAP1-AS3
18	52258389	52266724	-0.44944	-0.514962	0.422519	0.850693	DYNAP
8	143692404	143695833	-0.446359	-0.506202	0.422908	0.850693	ARC
5	122359077	122372425	-0.453006	-0.497652	0.423313	0.850693	PPIC
10	79734906	79816571	-0.449393	-0.513605	0.42428	0.850693	POLR3A,RPS24
10	80008381	80039970	-0.449393	-0.513605	0.42428	0.850693	LOC100132987,LINC00595
7	76090971	76135312	-0.451293	-0.5058	0.424669	0.850693	DTX2
7	76139744	76157199	-0.451293	-0.5058	0.424669	0.850693	UPK3B
7	105096959	105517031	-0.450421	-0.541538	0.424883	0.850693	PUS7,RINT1,EFCAB10,ATXN7L1
16	89679715	89807332	-0.443252	-0.504488	0.425173	0.850693	DPEP1,CHMP1A,C16orf55,CDK10,SPATA2L,VPS9D1,LOC100128881,ZNF276
16	89803958	89883065	-0.443252	-0.504488	0.425173	0.850693	FANCA
7	53103348	53104618	-0.450466	-0.512603	0.426125	0.850693	POM121L12
7	53723201	53879624	-0.450466	-0.512603	0.426125	0.850693	FLJ45974
7	54268916	54826939	-0.450466	-0.512603	0.426125	0.850693	HPVC1,VSTM2A,LOC285878,SEC61G
18	72342918	72777628	-0.448963	-0.505208	0.426784	0.850693	ZNF407
5	63255874	63258119	-0.451301	-0.513783	0.426785	0.850693	HTR1A
8	17913924	17942507	-0.446512	-0.470233	0.427432	0.850693	ASAH1
7	15239942	15601640	-0.450179	-0.511707	0.427527	0.850693	AGMO
7	15650836	15726308	-0.450179	-0.511707	0.427527	0.850693	MEOX2
7	27870192	28220437	-0.450179	-0.511707	0.427527	0.850693	JAZF1
7	28220075	28280996	-0.450179	-0.511707	0.427527	0.850693	JAZF1-AS1
7	28338939	28865511	-0.450179	-0.511707	0.427527	0.850693	CREB5
7	28992973	29553944	-0.450179	-0.511707	0.427527	0.850693	TRIL,LOC100506497,CPVL,CHN2
7	31377074	31380538	-0.450179	-0.511707	0.427527	0.850693	NEUROD6
2	135011829	135212192	-0.450932	-0.513701	0.427638	0.850693	MGAT5
17	7076750	7082883	-0.450215	-0.491792	0.428312	0.850693	ASGR1
3	113465865	113666021	-0.450561	-0.539381	0.428563	0.850693	ATP6V1A,GRAMD1C
12	20963637	21243040	-0.451645	-0.533896	0.428563	0.850693	SLCO1B3,SLCO1B7
7	99998494	100076902	-0.451011	-0.525668	0.429199	0.850693	ZCWPW1,MEPCE,PPP1R35,C7orf61,TSC22D4
7	100081549	100205798	-0.451011	-0.525668	0.429199	0.850693	NYAP1,AGFG2,SAP25,LRCH4,FBXO24,PCOLCE-AS1,PCOLCE
7	100209724	100239173	-0.451011	-0.525668	0.429199	0.850693	MOSPD3,TFR2
18	6374359	6590652	-0.450424	-0.550605	0.429309	0.850693	MIR4317,LOC100130480
12	16341418	16430619	-0.450401	-0.517458	0.4294	0.850693	SLC15A5
6	123537483	123958238	-0.452131	-0.494168	0.430473	0.852346	TRDN
7	82383320	82792197	-0.452795	-0.491049	0.431536	0.853031	PCLO
7	82993221	83278479	-0.452795	-0.491049	0.431536	0.853031	SEMA3E
7	83587658	83824217	-0.452795	-0.491049	0.431536	0.853031	SEMA3A
5	122424840	122523745	-0.453078	-0.494903	0.432058	0.853226	PRDM6
5	89689528	89705603	-0.453016	-0.503864	0.432226	0.853226	CETN3
8	69824037	70016425	-0.449047	-0.496227	0.433596	0.853226	LOC100505718
3	119316694	119348658	-0.459355	-0.408495	0.433941	0.853226	PLA1A
7	129396105	129592800	-0.451591	-0.530698	0.434475	0.853226	RNA5SP244,MIR182,MIR96,MIR183,UBE2H
7	129658125	129691233	-0.451591	-0.530698	0.434475	0.853226	ZC3HC1
7	129710348	129929637	-0.451591	-0.530698	0.434475	0.853226	KLHDC10,TMEM209,C7orf45,CPA2
7	129932973	129964020	-0.451591	-0.530698	0.434475	0.853226	CPA4
7	129984629	130081051	-0.451591	-0.530698	0.434475	0.853226	CPA5,CPA1,CEP41
7	130126015	130598069	-0.451591	-0.530698	0.434475	0.853226	MEST,MESTIT1,MIR335,COPG2,TSGA13,KLF14,MIR29A,MIR29B1,LOC646329
7	130628918	130793562	-0.451591	-0.530698	0.434475	0.853226	FLJ43663
5	68485374	68710630	-0.44821	-0.52829	0.434504	0.853226	CENPH,MRPS36,CDK7,CCDC125,TAF9,RAD17
22	29999544	30094589	-0.451022	-0.545113	0.435179	0.853338	NF2
16	75327607	75467387	-0.443293	-0.501241	0.435344	0.853338	CFDP1
7	96635289	96654143	-0.451536	-0.515618	0.435558	0.853338	DLX6,DLX5
2	137748461	138435287	-0.451325	-0.502183	0.435607	0.853338	THSD7B
10	89618917	89623194	-0.447583	-0.48124	0.435774	0.853338	KLLN
8	11627171	11725646	-0.448403	-0.470624	0.436326	0.853338	NEIL2,FDFT1,CTSB
2	118572254	118589953	-0.45373	-0.496364	0.43651	0.853338	DDX18
9	133884503	133968446	-0.459233	-0.361182	0.436623	0.853338	LAMC3
7	134127106	134364567	-0.450067	-0.532082	0.436911	0.853338	AKR1B1,AKR1B10,AKR1B15,BPGM
2	152104727	152146430	-0.45417	-0.492483	0.436953	0.853338	RBM43,NMI
1	227058272	227175246	-0.454043	-0.484351	0.439326	0.857503	PSEN2,ADCK3
12	16064185	16190315	-0.450475	-0.51893	0.439624	0.857615	DERA
9	132250938	132275965	-0.453444	-0.501521	0.440515	0.858767	LOC100506190
12	19592607	19675173	-0.45173	-0.528328	0.440984	0.858767	AEBP2
10	54525139	54531460	-0.451474	-0.547031	0.441178	0.858767	MBL2
14	105046055	105185947	-0.450997	-0.589199	0.44123	0.858767	C14orf180,TMEM179,MIR4710,INF2
8	1244293	1250827	-0.468141	-0.420912	0.441418	0.858767	LOC286083
8	26240522	26515693	-0.445221	-0.472367	0.442652	0.859882	BNIP3L,PNMA2,DPYSL2
7	76178657	76256620	-0.451406	-0.502936	0.442815	0.859882	LOC100133091,POMZP3
8	67579786	67680240	-0.449812	-0.502778	0.443191	0.859882	C8orf44-SGK3,SGK3,PTTG3P
1	231664398	232177019	-0.453849	-0.49422	0.443196	0.859882	TSNAX-DISC1
1	231762560	232177019	-0.453849	-0.49422	0.443196	0.859882	DISC1
8	1772148	1906807	-0.468477	-0.421461	0.444726	0.861632	ARHGEF10
7	30691558	30932002	-0.450328	-0.510278	0.444822	0.861632	CRHR2,INMT,INMT-FAM188B,FAM188B
7	55247442	55256642	-0.451167	-0.502202	0.444822	0.861632	EGFR-AS1
20	62496580	62522898	-0.449657	-0.514817	0.445608	0.862685	TPD52L2
5	126626455	126796910	-0.453259	-0.499936	0.446247	0.863093	MEGF10
8	1711869	1765473	-0.468309	-0.421435	0.446611	0.863093	CLN8,MIR596
9	21967137	21967753	-0.45851	-0.382211	0.446641	0.863093	C9orf53
12	11138511	11184006	-0.461939	-0.405272	0.447211	0.863093	TAS2R50,TAS2R20,TAS2R19,TAS2R31
8	57073467	57123859	-0.45986	-0.419781	0.447644	0.863093	PLAG1
7	29603426	30673648	-0.450344	-0.511936	0.448072	0.863093	PRR15,LOC646762,MIR550A3,ZNRF2P2,DPY19L2P3,WIPF3,SCRN1,FKBP14,PLEKHA8,C7orf41,ZNRF2,MIR550B1,MIR550A1,DKFZP586I1420,NOD1,GGCT,LOC401320,GARS
7	30951414	31151093	-0.450344	-0.511936	0.448072	0.863093	AQP1,GHRHR,ADCYAP1R1
17	2287353	2415200	-0.452987	-0.494456	0.448504	0.863093	MNT,LOC284009,METTL16
7	137074384	137531609	-0.450455	-0.53015	0.448532	0.863093	DGKI
12	11418856	11463369	-0.461679	-0.406015	0.448783	0.863093	PRB3,PRB4
17	7342688	7360932	-0.450468	-0.487279	0.44891	0.863093	FGF11,CHRNB1
10	72058728	72142382	-0.451976	-0.548198	0.449098	0.863093	LRRC20
6	66497771	66499376	-0.452923	-0.514116	0.449321	0.863093	SLC25A51P1
10	72530994	72545157	-0.451873	-0.550565	0.450614	0.863093	TBATA
10	105791045	105845638	-0.454212	-0.481861	0.451641	0.863093	COL17A1
17	7093209	7123369	-0.450439	-0.48962	0.451907	0.863093	DLG4
7	152133979	152162630	-0.450342	-0.542766	0.452294	0.863093	FABP5P3,LOC100128822
8	1922043	1955109	-0.468526	-0.421813	0.45236	0.863093	KBTBD11
7	130794854	131181398	-0.451673	-0.525602	0.452705	0.863093	MKLN1
7	131185020	131241376	-0.451673	-0.525602	0.452705	0.863093	PODXL
16	84853586	84943116	-0.436432	-0.510693	0.453481	0.863093	CRISPLD2
16	71481502	71572493	-0.444361	-0.509864	0.453595	0.863093	ZNF23,ZNF19,CHST4
3	176738541	176915048	-0.449856	-0.512961	0.453784	0.863093	TBL1XR1
8	614199	681226	-0.464959	-0.430452	0.454014	0.863093	ERICH1
5	63461670	63668696	-0.451441	-0.507866	0.454034	0.863093	RNF180
7	86273229	86689014	-0.452343	-0.496035	0.454342	0.863093	GRM3,KIAA1324L
7	86781676	86825648	-0.452343	-0.496035	0.454342	0.863093	DMTF1
7	86825477	86974808	-0.452343	-0.496035	0.454342	0.863093	TMEM243,TP53TG1
7	86974950	87342639	-0.452343	-0.496035	0.454342	0.863093	CROT,ABCB4,ABCB1
7	87257728	87461613	-0.452343	-0.496035	0.454342	0.863093	RUNDC3B
17	1837970	1928178	-0.452588	-0.493333	0.454342	0.863093	RTN4RL1
17	12692828	12894960	-0.452328	-0.49771	0.455153	0.863093	ARHGAP44
12	21689122	21810789	-0.451817	-0.530808	0.455378	0.863093	GYS2,LDHB
8	37963010	38008600	-0.453468	-0.463196	0.455919	0.863093	ASH2L,STAR
21	42539727	42648524	-0.448978	-0.477678	0.456076	0.863093	BACE2
10	74927876	75118617	-0.45152	-0.52809	0.456605	0.863093	FAM149B1,DNAJC9,DNAJC9-AS1,MRPS16,TTC18
10	75135188	75255782	-0.45152	-0.52809	0.456605	0.863093	ANXA7,MSS51,PPP3CB
3	102153858	102198685	-0.451229	-0.55199	0.456866	0.863093	ZPLD1
17	37827374	37844310	-0.453238	-0.519096	0.458235	0.863093	PGAP3
8	56361756	56367881	-0.459629	-0.420821	0.458313	0.863093	SBF1P1
10	96796528	96988686	-0.453399	-0.479217	0.458413	0.863093	CYP2C8,C10orf129
10	96997324	97050905	-0.453399	-0.479217	0.458413	0.863093	PDLIM1
3	64670545	64997143	-0.453254	-0.535076	0.458491	0.863093	ADAMTS9-AS2
3	64705682	64941858	-0.453254	-0.535076	0.458491	0.863093	MIR548A2
18	5954704	6414910	-0.450539	-0.539718	0.45866	0.863093	L3MBTL4
16	49407807	49433319	-0.457041	-0.44277	0.45868	0.863093	C16orf78
16	52471917	52640887	-0.457531	-0.441476	0.458936	0.863093	TOX3,LOC643714
7	148766732	148787869	-0.450904	-0.530481	0.459123	0.863093	ZNF786
7	148799877	148880118	-0.450904	-0.530481	0.459123	0.863093	ZNF425,ZNF398
7	148892576	148923339	-0.450904	-0.530481	0.459123	0.863093	ZNF282
7	148936741	149194898	-0.450904	-0.530481	0.459123	0.863093	ZNF212,ZNF783,LOC155060,ZNF777,ZNF746
7	149244244	149431664	-0.450904	-0.530481	0.459123	0.863093	ZNF767,KRBA1
7	149944300	150145228	-0.450904	-0.530481	0.459123	0.863093	ACTR3C,LRRC61,C7orf29,RARRES2,RNU6-33,RNU6-34,REPIN1,ZNF775,LOC728743,LOC285972
7	150147961	150440737	-0.450904	-0.530481	0.459123	0.863093	GIMAP8,GIMAP7,GIMAP4,GIMAP6,GIMAP2,GIMAP1,GIMAP1-GIMAP5,GIMAP5
7	150488375	150502208	-0.450904	-0.530481	0.459123	0.863093	TMEM176B,TMEM176A
18	13218785	13764554	-0.44987	-0.587584	0.46	0.863378	LDLRAD4,LOC100288122,MIR5190,MIR4526,FAM210A,RNMT
18	13825542	14543599	-0.44987	-0.587584	0.46	0.863378	MC5R,MC2R,ZNF519,ANKRD20A5P,CYP4F35P,CXADRP3,POTEC
18	14830164	14830241	-0.44987	-0.587584	0.46	0.863378	MIR3156-2
2	118846049	118867597	-0.453472	-0.496488	0.460523	0.863709	INSIG2
10	92911760	93044088	-0.453016	-0.473952	0.460661	0.863709	NUDT9P1,PCGF5
17	900356	905390	-0.451665	-0.516476	0.46179	0.864666	TIMM22
17	925715	925799	-0.451665	-0.516476	0.46179	0.864666	MIR3183
8	61878679	61880307	-0.451319	-0.493327	0.46228	0.864666	LOC100130298
17	37783176	37792878	-0.453308	-0.527342	0.462383	0.864666	PPP1R1B
17	37793332	37826728	-0.453308	-0.527342	0.462383	0.864666	STARD3,TCAP,PNMT
5	61708572	61924416	-0.45153	-0.513229	0.463833	0.866923	IPO11
8	86240457	86393721	-0.450153	-0.489804	0.465191	0.867347	CA1,CA3,CA2
7	148395932	148498202	-0.450307	-0.55259	0.466219	0.867347	CUL1
8	17721899	17753047	-0.447202	-0.469984	0.466544	0.867347	FGL1
3	154797435	154901518	-0.451182	-0.497935	0.466911	0.867347	MME
8	42607779	42623929	-0.45089	-0.480975	0.466947	0.867347	CHRNA6
8	17501302	17658426	-0.447285	-0.46969	0.467136	0.867347	MTUS1
16	284800	337209	-0.448979	-0.486667	0.467158	0.867347	ITFG3,RGS11,ARHGDIG,PDIA2
8	144295067	144299044	-0.448129	-0.49238	0.467235	0.867347	GPIHBP1
22	20301760	20461786	-0.384263	-0.46018	0.467569	0.867347	DGCR6L,LOC729444,TMEM191B,PI4KAP1,RIMBP3
7	77166772	77326662	-0.453049	-0.492159	0.468033	0.867347	PTPN12,RSBN1L-AS1
7	79082272	79400606	-0.453049	-0.492159	0.468033	0.867347	MAGI2-AS3,MIR548M
7	79764139	79848725	-0.453049	-0.492159	0.468033	0.867347	GNAI1
16	76311175	76593135	-0.444243	-0.497848	0.468337	0.867347	CNTNAP4
1	2160133	2241652	-0.464761	-0.397271	0.468676	0.867347	SKI
1	2252695	2322993	-0.464761	-0.397271	0.468676	0.867347	MORN1
1	2281852	2284100	-0.464761	-0.397271	0.468676	0.867347	LOC100129534
1	2323213	2344010	-0.464761	-0.397271	0.468676	0.867347	RER1,PEX10
1	2407753	2461684	-0.464761	-0.397271	0.468676	0.867347	PLCH2,PANK4,HES5
7	14184673	14881075	-0.450618	-0.504328	0.468679	0.867347	DGKB
7	132469622	132766828	-0.451701	-0.518774	0.469205	0.867581	CHCHD3
7	22766765	22771621	-0.45138	-0.501635	0.469291	0.867581	IL6
5	56110899	56247954	-0.451173	-0.507086	0.469838	0.867603	MAP3K1,SETD9,MIER3
11	113930430	114466484	-0.46059	-0.38485	0.470245	0.867603	ZBTB16,NNMT,C11orf71,RBM7,REXO2,NXPE1,NXPE4
12	15034114	15114562	-0.45222	-0.502416	0.470387	0.867603	MGP,ERP27,ARHGDIB
7	151163097	151217010	-0.450966	-0.529567	0.470474	0.867603	RHEB
10	53059332	53059415	-0.451788	-0.53133	0.470519	0.867603	MIR605
2	155555092	155714864	-0.452896	-0.518259	0.471397	0.868395	KCNJ3
18	52568739	52626739	-0.44978	-0.51367	0.471435	0.868395	CCDC68
7	136553398	136849088	-0.450614	-0.531232	0.472953	0.870122	CHRM2,LOC349160
7	136912091	137028546	-0.450614	-0.531232	0.472953	0.870122	PTN
8	30239634	30242917	-0.449802	-0.468215	0.473104	0.870122	LOC100128750
10	106028630	106214848	-0.454411	-0.477927	0.474203	0.871244	GSTO2,ITPRIP,CCDC147
10	106400858	107024993	-0.454411	-0.477927	0.474203	0.871244	SORCS3
8	30013812	30041155	-0.449913	-0.467701	0.475536	0.872239	DCTN6
10	76993728	76995770	-0.449559	-0.52941	0.475566	0.872239	COMTD1
10	134000413	134019280	-0.454797	-0.490217	0.475722	0.872239	DPYSL4
10	134020995	134121477	-0.454797	-0.490217	0.475722	0.872239	STK32C
19	1248551	1259142	-0.470391	-0.41057	0.476669	0.873526	MIDN
10	99374309	99631335	-0.453726	-0.48378	0.47749	0.874581	MORN4,PI4K2A,AVPI1,MARVELD1,ZFYVE27,SFRP5,GOLGA7B
8	38089008	38126738	-0.453757	-0.462364	0.478524	0.876025	DDHD2,PPAPDC1B
20	62492565	62494341	-0.449884	-0.51095	0.479071	0.876451	ABHD16B
5	76382622	76444176	-0.452912	-0.495431	0.479449	0.876451	ZBED3-AS1
17	48638428	48704832	-0.450175	-0.515597	0.479493	0.876451	CACNA1G
10	98353068	98480279	-0.454135	-0.476269	0.48008	0.877075	PIK3AP1
8	70963885	70983562	-0.450119	-0.490765	0.481108	0.877572	PRDM14
20	62367977	62370460	-0.449849	-0.508033	0.48131	0.877572	LIME1
16	71316202	71323509	-0.444625	-0.509659	0.481684	0.877572	FTSJD1
8	42552561	42592209	-0.451112	-0.478974	0.482512	0.877572	CHRNB3
16	89574804	89624174	-0.443768	-0.498167	0.4828	0.877572	SPG7
8	11831445	11832108	-0.449192	-0.468937	0.482995	0.877572	DEFB136
7	127847924	128001739	-0.450999	-0.545518	0.483112	0.877572	MIR129-1,LEP,MGC27345,RBM28,PRRT4
7	128032330	128050036	-0.450999	-0.545518	0.483112	0.877572	IMPDH1
7	128095883	128697293	-0.450999	-0.545518	0.483112	0.877572	HILPDA,METTL2B,FLJ45340,FAM71F2,FAM71F1,CALU,OPN1SW,CCDC136,FLNC,ATP6V1F,LOC100130705,KCP,IRF5,TNPO3,TPI1P2
22	29083730	29453476	-0.459419	-0.393957	0.483112	0.877572	CHEK2,HSCB,CCDC117,XBP1,ZNRF3
7	123565285	123611461	-0.450879	-0.534491	0.483304	0.877572	SPAM1
16	46503248	46865074	-0.456705	-0.44471	0.483304	0.877572	ANKRD26P1,SHCBP1,VPS35,ORC6,MYLK3,C16orf87
3	197020748	197030621	-0.457352	-0.432483	0.483938	0.877614	MIR4797,DLG1-AS1
3	197236653	197598456	-0.457352	-0.432483	0.483938	0.877614	BDH1,LOC220729,KIAA0226,MIR922,FYTTD1,LRCH3
8	67104348	67430759	-0.450989	-0.49713	0.484278	0.877614	LOC100505659,LOC100505676,RRS1,ADHFE1,C8orf46
3	182895830	183273499	-0.458586	-0.422319	0.484311	0.877614	MCF2L2,B3GNT5,LOC100505687,KLHL6
2	130680434	130886795	-0.451388	-0.526646	0.484621	0.87773	LOC389033,LOC100131320,RAB6C,LOC440905,POTEF
16	89627064	89663654	-0.443976	-0.500966	0.48496	0.877899	RPL13,SNORD68,CPNE7
8	37888019	37917883	-0.453794	-0.462347	0.485611	0.878186	EIF4EBP1
8	38020838	38070819	-0.453794	-0.462347	0.485611	0.878186	LSM1,BAG4
17	42082031	42092345	-0.447538	-0.520044	0.486408	0.879182	NAGS,TMEM101
16	53088944	53361414	-0.457439	-0.442753	0.487474	0.880662	CHD9
8	11839829	11853760	-0.449219	-0.469045	0.488133	0.881406	DEFB135,DEFB134
18	14748238	14852737	-0.449974	-0.577381	0.489165	0.882822	ANKRD30B
8	28351721	28431785	-0.448709	-0.469199	0.490843	0.885022	FZD3
16	34980893	34990995	-0.458846	-0.379082	0.49088	0.885022	RNA5SP411,FLJ26245
18	12407894	12987536	-0.450849	-0.566485	0.491841	0.886299	SLMO1,SPIRE1,PSMG2,CEP76,PTPN2,SEH1L
7	32767561	33149002	-0.450663	-0.508766	0.492157	0.886299	ZNRF2P1,MIR550A2,MIR550B2,LOC401321,KBTBD2,RP9P,FKBP9,NT5C3,RP9
2	132480063	132559234	-0.451447	-0.522496	0.492333	0.886299	C2orf27A,C2orf27B
8	64681987	64698054	-0.450805	-0.496316	0.49379	0.888303	LOC286184
7	91741462	91764059	-0.452258	-0.50194	0.494289	0.888303	CYP51A1
8	27743555	27743633	-0.447524	-0.470634	0.494417	0.888303	MIR4287
1	237205701	237997288	-0.453894	-0.507537	0.494549	0.888303	RYR2
17	9813925	10101868	-0.448703	-0.519645	0.49485	0.888303	GAS7
16	2732494	2770552	-0.453944	-0.485809	0.49494	0.888303	KCTD5,PRSS27
8	61101422	61193954	-0.451542	-0.492566	0.495513	0.888486	CA8
16	57126454	57219976	-0.457701	-0.440855	0.495901	0.888486	CPNE2,FAM192A
16	57220240	57520385	-0.457701	-0.440855	0.495901	0.888486	RSPRY1,ARL2BP,PLLP,CCL22,CX3CL1,CCL17,CIAPIN1,COQ9,POLR2C,DOK4
1	235824344	236030220	-0.454594	-0.482273	0.496453	0.888486	LYST
10	114043492	114063070	-0.454067	-0.492315	0.496453	0.888486	TECTB
10	90750287	90752732	-0.449971	-0.479659	0.496536	0.888486	FAS,FAS-AS1
17	7239847	7330886	-0.450936	-0.484614	0.496847	0.888596	ACAP1,KCTD11,TMEM95,TNK1,PLSCR3,C17orf61-PLSCR3,TMEM256,NLGN2,SPEM1,C17orf74
18	109064	122222	-0.449894	-0.571825	0.497921	0.889868	ROCK1P1
10	57358749	57360487	-0.451712	-0.54221	0.498182	0.889868	MTRNR2L5
8	65285774	65291814	-0.450874	-0.494712	0.498306	0.889868	LOC100130155,MIR124-2
[truncated: 1,570 more rows]
